# Supplementary material for: High-Resolution Genome-Wide Occupancy in Candida spp. Using ChEC-seq
Source: mSphere. 2020 Oct 14;5(5):e00646-20. doi: 10.1128/mSphere.00646-20 (PMC7565893; doi:10.1128/mSphere.00646-20)
Supplement: TABLE S1 [file mSphere.00646-20-st001.xlsx]

## Sheet: Description
Table S1
Description
Lists of C. albicans and C. auris strains and primers used in this study.

## Sheet: Primers
	Name	Gene	Sequence
	Primers for Mnase- tagging
	Snf2-MN-F1	SNF2	aaggtgaagcaattgacagtccattactcaatgcttctaccactgctggaacagaagagtctacaccagcaaattttgatGGTCGACGGATCCCCGGGTT
	Snf2-MN-R1	SNF2	ggtttgattttttattaaggggagttctctttaaattaatgatattatatattcaattaaatgaatcttgtaaaaTCGATGAATTCGAGCTCGTT
	Nsi1-MN-F1	NSI1	ttgctgaaaaaatggggacacggtctcgtatccaatgtcgctataaatggaacagaatgaaaggcattaatcaagataaaGGTCGACGGATCCCCGGGTT
	Nsi1-MN-R1	NSI1	tgtctatattgcaatcattagtaaattcatgtatatatacaaatttttatcattctataaacattctgttagatgcagcTCGATGAATTCGAGCTCGTT
	CauNsi1-MN-F1	CauNSI1	gagacaggctgatagtattgcaaccgccgctgttgccgcggtatcaactggagttaacgagcatgatgctcaaccacaagaatacagcttgtggagggagGGTCGACGGATCCCCGGGTT
	CauNsi1-MN-R1	CauNSI1	atcatcttttggtgagtagttcatcttcggaagcttattgatgcccaaagggaggcggtaatgtctttgttttgattacacgtgactttgcaagactTCTGATATCATCGATGAATTCGAG
	Primers for PCR screen of gene tagging
	ASCaSnf2-ChECdiag-F1	SNF2	ttggatttcgctgagtttga
	ASCaSnf2-ChECdiag-R1	SNF2	tttcatgatggtggtttatttga
	ASCaNsi1-ChECdiag-F1	NSI1	atgggaagaatgcctgaaga
	ASCaNsi1-ChECdiag-R1	NSI1	attaaggatggtacacccaagg
	ASCauNsi1-ChECdiag-F1	CauNSI1	cggttctctcgaaaattgct
	ASCauNsi1-ChECdiag-R1	CauNSI1	gcttccgaaagcctgtttatt
	Name	Description	Sequence
	Primers for cloning
	Mnase-SAT1 (AscI) F	Cloning SAT1 to generate pFA-MNase-SAT1	AATAGTAGAGGcgcgccgtcgagcgtcaaaactagagaataataaagaaaacgatcttt
	Mnase-SAT1 (SacI) R	Cloning SAT1 to generate pFA-MNase-SAT1	TCATCGATGAATTCGAGCTcaggaccacctttgattgtaaatagtaataattaccac
	Mnase-SV40-SAT1 (NotI) F	Cloning SAT1 to generate CIp-pACT1-3xFLAG-Mnase-SV40-CYC-SAT1	ACCGCGGTGGCGGCCGCgtcgagcgtcaaaactagagaataataaag
	Mnase-SV40-SAT1 (NheI) R	Cloning SAT1 to generate CIp-pACT1-3xFLAG-Mnase-SV40-CYC-SAT1	AAGAAAAGTTGCTAgcaggaccacctttgattgtaaatagtaataat
	CauNI (SacII) F	Cloning CauNI to generate CIp-pACT1-3xFLAG-Mnase-SV40-CYC-SAT1-CauNI	aattggagctccaccgcgggaggtgccgggggc
	CauNI (NotI) R	Cloning CauNI to generate CIp-pACT1-3xFLAG-Mnase-SV40-CYC-SAT1-CauNI	acgctcgacgcggccgctctaactaccgctcttccaagctt
													AAAAaagcttATGTCTGAAACTAATGAAATC
													AAAAgctagcTCAAACGTTAACAGTTTCATC
													AAAAaagcttATGTCAACGTATTCTATACCCTATT
													AAAAcccgggATTTATTACTTTTCTTCTTTGGCAA
													AAAAaagcttATGAGTTCATTCCAGCAAGAAAA
													AAAAgctagcTCATATTTCACCACCCAATTTAATA
													AAAAaagcttATGCATTGGAAATTTCTGAACTT
													AAAAgctagcCTATTGCAACATTAAAAACTCCT
													AAAAaagcttATGTCTCAATTCGGAGAGTTTTATG
													AAAAgctagcTTATCCACTCGTACTTCCCCGTCTA
													AAAAaagcttATGGGAGATTACTTAAACGACAATT
													AAAAgctagcTCAGATATTCTCAGTACTAGTACCT

## Sheet: Strains
Species	Name	Parental strain	Genotype	Reference (PMID)
C. albicans	SN148	RM1000	ura3Δ/::imm434::ura3Δ::imm434 iro1Δ::IRO1/iro1Δ::imm434 his1Δ::hisG/his1Δ::hisG leu2Δ/leu2Δ arg4Δ/arg4Δ	Noble et al., 2005 (15701792)
	Snf2-Mnase	SN148	SN148, SNF2::MNase-HIS1/SNF2	This study
	Nsi1-Mnase	SN148	SN148, NSI1::MNase-HIS1/NSI1	This study
	CIpAct-Mnase	SN148	SN148, RPS1/rps1::CIp-pACT1-3xFLAG-Mnase-SV40-CYC -URA3	This study
	CIpAct-URA3	SN148	SN148, RPS1/rps1::CIp-pACT1-URA3	This study
C. auris	WT (B8441)	clinical isolate		Lockhart et al., 2016 (PMID: 27988485)
	CauNsi1-Mnase	B8441	B8441, CauSNF2::MNase-SAT1	This study
	CIpAct-Mnase-SAT1	B8441	B8441, CauNI::CIp-pACT1-3xFLAG-Mnase-SV40-CYC-SAT1	This study
	CIpAct-SAT1	B8441	B8441, CauNI::CIp-pACT1-SAT1	This study
