# Supplementary material for: High-Resolution Genome-Wide Occupancy in Candida spp. Using ChEC-seq
Source: mSphere. 2020 Oct 14;5(5):e00646-20. doi: 10.1128/mSphere.00646-20 (PMC7565893; doi:10.1128/mSphere.00646-20)
Supplement: TABLE S2 [file mSphere.00646-20-st002.xlsx]

## Sheet: Table S2
Table S2
List of Nsi1 binding peaks

## Sheet: Nsi1_Peaks
seqnames	start	end	peakID	Reb1_05min	Reb1_20min	Reb1_60min	GeneIDs
Ca22chr1A_C_albicans_SC5314	10366	10632	Reb1_Peak_1	NA	537	338	C1_00040W_A
Ca22chr1A_C_albicans_SC5314	21889	22127	Reb1_Peak_2	NA	328	420	C1_00130C_A;C1_00140W_A
Ca22chr1A_C_albicans_SC5314	27877	28147	Reb1_Peak_3	NA	524	793	C1_00150C_A;C1_00160C_A
Ca22chr1A_C_albicans_SC5314	31485	31771	Reb1_Peak_4	NA	599	1000	C1_00170W_A;C1_00180W_A;C1_00190C_A
Ca22chr1A_C_albicans_SC5314	33535	33800	Reb1_Peak_5	NA	109	356	C1_00190C_A;C1_00200C_A;C1_00210C_A
Ca22chr1A_C_albicans_SC5314	33852	34113	Reb1_Peak_6	NA	791	1000	C1_00190C_A;C1_00200C_A;C1_00210C_A
Ca22chr1A_C_albicans_SC5314	35814	36468	Reb1_Peak_7	NA	190	558	C1_00210C_A
Ca22chr1A_C_albicans_SC5314	41928	42400	Reb1_Peak_9	NA	929	1000	C1_00230C_A;C1_00240C_A;C1_00270W_A
Ca22chr1A_C_albicans_SC5314	51745	52198	Reb1_Peak_10	NA	554	1000	C1_00350C_A;C1_00360W_A
Ca22chr1A_C_albicans_SC5314	62659	63022	Reb1_Peak_11	NA	732	774	C1_00390W_A;C1_00400W_A
Ca22chr1A_C_albicans_SC5314	84698	85028	Reb1_Peak_12	NA	604	447	C1_00530C_A;C1_00540C_A
Ca22chr1A_C_albicans_SC5314	87417	87960	Reb1_Peak_13	NA	1000	1000	C1_00540C_A;C1_00550W_A
Ca22chr1A_C_albicans_SC5314	94737	95018	Reb1_Peak_15	NA	259	313	C1_00580W_A;C1_00590W_A
Ca22chr1A_C_albicans_SC5314	128812	129337	Reb1_Peak_17	NA	495	672	C1_00730C_A;C1_00740C_A
Ca22chr1A_C_albicans_SC5314	131212	131469	Reb1_Peak_18	NA	372	720	C1_00740C_A;C1_00750C_A
Ca22chr1A_C_albicans_SC5314	153949	154624	Reb1_Peak_21	NA	1000	1000	C1_00800C_A;C1_00810W_A
Ca22chr1A_C_albicans_SC5314	158202	158479	Reb1_Peak_22	NA	1000	1000	C1_00820W_A;C1_00830W_A
Ca22chr1A_C_albicans_SC5314	166358	166582	Reb1_Peak_26	NA	693	942	C1_00850W_A
Ca22chr1A_C_albicans_SC5314	175963	176207	Reb1_Peak_29	NA	1000	1000	C1_00880W_A;C1_00890W_A
Ca22chr1A_C_albicans_SC5314	178274	178514	Reb1_Peak_30	NA	1000	1000	C1_00890W_A;C1_00900W_A
Ca22chr1A_C_albicans_SC5314	189263	189521	Reb1_Peak_31	NA	289	384	C1_00930C_A
Ca22chr1A_C_albicans_SC5314	193616	194429	Reb1_Peak_33	NA	1000	1000	C1_00950C_A;C1_00960C_A
Ca22chr1A_C_albicans_SC5314	222165	223227	Reb1_Peak_34	NA	1000	1000	C1_01110C_A
Ca22chr1A_C_albicans_SC5314	247385	248667	Reb1_Peak_36	NA	1000	1000	C1_01210W_A;C1_01220C_A;C1_01240W_A
Ca22chr1A_C_albicans_SC5314	252328	253113	Reb1_Peak_37	NA	1000	1000	C1_01250W_A;C1_01260C_A;C1_01270W_A
Ca22chr1A_C_albicans_SC5314	257503	257752	Reb1_Peak_38	NA	752	987	C1_01290C_A;C1_01300W_A
Ca22chr1A_C_albicans_SC5314	258733	259572	Reb1_Peak_39	NA	1000	1000	C1_01300W_A;C1_01310W_A;C1_01320W_A
Ca22chr1A_C_albicans_SC5314	272263	272508	Reb1_Peak_41	NA	755	1000	C1_01380C_A;C1_01390C_A
Ca22chr1A_C_albicans_SC5314	308667	308977	Reb1_Peak_50	NA	1000	1000	C1_01530C_A;C1_01540W_A
Ca22chr1A_C_albicans_SC5314	349648	351123	Reb1_Peak_58	NA	1000	1000	C1_01700W_A;C1_01710W_A
Ca22chr1A_C_albicans_SC5314	359662	360751	Reb1_Peak_59	NA	1000	1000	C1_01740W_A;C1_01750W_A
Ca22chr1A_C_albicans_SC5314	369955	371036	Reb1_Peak_61	NA	420	1000	C1_01780C_A
Ca22chr1A_C_albicans_SC5314	371466	372288	Reb1_Peak_62	NA	818	766	C1_01790W_A
Ca22chr1A_C_albicans_SC5314	380932	381591	Reb1_Peak_63	NA	1000	1000	C1_01830C_A;C1_01840C_A
Ca22chr1A_C_albicans_SC5314	386249	386756	Reb1_Peak_65	NA	270	360	C1_01870C_A;C1_01880C_A
Ca22chr1A_C_albicans_SC5314	403559	404166	Reb1_Peak_71	NA	1000	1000	C1_01940C_A;C1_01950C_A
Ca22chr1A_C_albicans_SC5314	406104	406829	Reb1_Peak_73	NA	513	557	C1_01970W_A;C1_01980W_A
Ca22chr1A_C_albicans_SC5314	420455	421099	Reb1_Peak_74	NA	383	1000	C1_02040C_A;C1_02050C_A
Ca22chr1A_C_albicans_SC5314	424157	424899	Reb1_Peak_75	NA	1000	1000	C1_02050C_A
Ca22chr1A_C_albicans_SC5314	425254	425916	Reb1_Peak_76	NA	1000	1000	C1_02060W_A
Ca22chr1A_C_albicans_SC5314	426939	427722	Reb1_Peak_77	NA	985	1000	C1_02060W_A;C1_02070W_A
Ca22chr1A_C_albicans_SC5314	435924	437463	Reb1_Peak_79	NA	825	1000	C1_02110C_A
Ca22chr1A_C_albicans_SC5314	440941	441405	Reb1_Peak_80	NA	102	931
Ca22chr1A_C_albicans_SC5314	450766	451293	Reb1_Peak_81	NA	295	674	C1_02130C_A;C1_02140C_A;C1_02150W_A
Ca22chr1A_C_albicans_SC5314	451673	451970	Reb1_Peak_82	NA	87	182	C1_02130C_A;C1_02140C_A;C1_02150W_A
Ca22chr1A_C_albicans_SC5314	463648	464371	Reb1_Peak_84	NA	985	1000	C1_02210W_A;C1_02220C_A
Ca22chr1A_C_albicans_SC5314	464453	465458	Reb1_Peak_85	NA	1000	1000	C1_02220C_A;C1_02230W_A
Ca22chr1A_C_albicans_SC5314	468103	468880	Reb1_Peak_86	NA	1000	1000	C1_02230W_A;C1_02240W_A
Ca22chr1A_C_albicans_SC5314	472104	473629	Reb1_Peak_87	NA	904	1000	C1_02240W_A
Ca22chr1A_C_albicans_SC5314	473681	474013	Reb1_Peak_88	NA	299	211	C1_02250W_A
Ca22chr1A_C_albicans_SC5314	486689	487233	Reb1_Peak_92	NA	934	1000	C1_02320C_A;C1_02330C_A
Ca22chr1A_C_albicans_SC5314	496332	498071	Reb1_Peak_94	NA	1000	1000	C1_02370C_A;C1_02380C_A
Ca22chr1A_C_albicans_SC5314	519439	519680	Reb1_Peak_96	NA	300	525	C1_02440C_A;C1_02450C_A
Ca22chr1A_C_albicans_SC5314	520442	521073	Reb1_Peak_97	NA	490	1000	C1_02450C_A;C1_02460W_A
Ca22chr1A_C_albicans_SC5314	523449	523756	Reb1_Peak_98	NA	1000	1000	C1_02470W_A;C1_02480W_A
Ca22chr1A_C_albicans_SC5314	550439	550703	Reb1_Peak_103	NA	208	308	C1_02620C_A;C1_02630C_A
Ca22chr1A_C_albicans_SC5314	562922	563214	Reb1_Peak_104	NA	216	397	C1_02690C_A
Ca22chr1A_C_albicans_SC5314	573082	573334	Reb1_Peak_106	NA	194	466	C1_02730W_A
Ca22chr1A_C_albicans_SC5314	579216	579598	Reb1_Peak_108	NA	1000	1000	C1_02750C_A;C1_02760W_A
Ca22chr1A_C_albicans_SC5314	588351	588992	Reb1_Peak_110	NA	710	665	C1_02810W_A;C1_02820W_A
Ca22chr1A_C_albicans_SC5314	599975	600572	Reb1_Peak_112	NA	332	662	C1_02840W_A;C1_02850W_A
Ca22chr1A_C_albicans_SC5314	606589	607235	Reb1_Peak_114	NA	874	1000	C1_02880C_A;C1_02890C_A;C1_02900C_A
Ca22chr1A_C_albicans_SC5314	617869	618210	Reb1_Peak_116	NA	846	1000	C1_02960C_A;C1_02970W_A
Ca22chr1A_C_albicans_SC5314	619588	620143	Reb1_Peak_117	NA	559	1000	C1_02970W_A;C1_02980W_A
Ca22chr1A_C_albicans_SC5314	625487	625763	Reb1_Peak_119	NA	1000	1000
Ca22chr1A_C_albicans_SC5314	626146	626687	Reb1_Peak_120	NA	42	195
Ca22chr1A_C_albicans_SC5314	627344	627729	Reb1_Peak_122	NA	1000	1000	C1_03000W_A
Ca22chr1A_C_albicans_SC5314	629672	630171	Reb1_Peak_123	NA	286	809	C1_03000W_A;C1_03010W_A;C1_03020C_A
Ca22chr1A_C_albicans_SC5314	631724	632190	Reb1_Peak_124	NA	1000	759	C1_03020C_A;C1_03030W_A
Ca22chr1A_C_albicans_SC5314	642537	643100	Reb1_Peak_125	NA	1000	1000	C1_03070C_A;C1_03080C_A;C1_03090W_A
Ca22chr1A_C_albicans_SC5314	644184	645154	Reb1_Peak_126	NA	983	1000	C1_03090W_A;C1_03100W_A
Ca22chr1A_C_albicans_SC5314	649536	650163	Reb1_Peak_127	NA	1000	1000	C1_03100W_A;C1_03110W_A
Ca22chr1A_C_albicans_SC5314	651412	651972	Reb1_Peak_128	NA	286	591	C1_03110W_A;C1_03120W_A
Ca22chr1A_C_albicans_SC5314	676270	677271	Reb1_Peak_132	NA	802	821	C1_03220C_A;C1_03230C_A
Ca22chr1A_C_albicans_SC5314	679250	679604	Reb1_Peak_133	NA	1000	1000	C1_03230C_A;C1_03240W_A;C1_03250C_A
Ca22chr1A_C_albicans_SC5314	685021	685247	Reb1_Peak_134	NA	197	368	C1_03270W_A;C1_03280W_A
Ca22chr1A_C_albicans_SC5314	690024	690472	Reb1_Peak_135	NA	156	384	C1_03300C_A;C1_03310W_A
Ca22chr1A_C_albicans_SC5314	693575	693912	Reb1_Peak_136	NA	1000	1000	C1_03320C_A;C1_03330C_A
Ca22chr1A_C_albicans_SC5314	699548	700530	Reb1_Peak_137	NA	1000	1000	C1_03350C_A
Ca22chr1A_C_albicans_SC5314	708577	709536	Reb1_Peak_138	NA	1000	1000	C1_03370W_A;C1_03380W_A
Ca22chr1A_C_albicans_SC5314	718636	718982	Reb1_Peak_141	NA	581	905	C1_03410W_A;C1_03420W_A;C1_03430W_A
Ca22chr1A_C_albicans_SC5314	719041	719718	Reb1_Peak_142	NA	231	867	C1_03410W_A;C1_03420W_A;C1_03430W_A
Ca22chr1A_C_albicans_SC5314	730337	731056	Reb1_Peak_144	NA	1000	1000	C1_03460C_A;C1_03470C_A
Ca22chr1A_C_albicans_SC5314	735830	736802	Reb1_Peak_145	NA	1000	1000	C1_03480C_A;C1_03490W_A
Ca22chr1A_C_albicans_SC5314	739758	740663	Reb1_Peak_146	NA	979	1000	C1_03500W_A;C1_03510C_A;C1_03520W_A
Ca22chr1A_C_albicans_SC5314	759507	761502	Reb1_Peak_147	NA	1000	1000	C1_03660W_A;C1_03670C_A;C1_03680W_A
Ca22chr1A_C_albicans_SC5314	779139	779477	Reb1_Peak_149	NA	595	656	C1_03730C_A
Ca22chr1A_C_albicans_SC5314	813222	813671	Reb1_Peak_155	NA	1000	1000	C1_03870C_A
Ca22chr1A_C_albicans_SC5314	828080	828667	Reb1_Peak_159	NA	1000	1000	C1_03910C_A;C1_03920C_A
Ca22chr1A_C_albicans_SC5314	837073	838029	Reb1_Peak_160	NA	1000	1000	C1_03960C_A;C1_03970W_A;C1_03980W_A
Ca22chr1A_C_albicans_SC5314	841754	842368	Reb1_Peak_161	NA	1000	1000	C1_04000C_A;C1_04010C_A
Ca22chr1A_C_albicans_SC5314	845923	846785	Reb1_Peak_162	NA	722	1000	C1_04020C_A;C1_04030W_A
Ca22chr1A_C_albicans_SC5314	860683	861867	Reb1_Peak_163	NA	1000	1000	C1_04100C_A;C1_04110W_A
Ca22chr1A_C_albicans_SC5314	866583	867190	Reb1_Peak_164	NA	249	674	C1_04130W_A;C1_04140W_A
Ca22chr1A_C_albicans_SC5314	870952	872020	Reb1_Peak_166	NA	468	538	C1_04160C_A;C1_04170C_A;C1_04180W_A;C1_04190C_A
Ca22chr1A_C_albicans_SC5314	873648	873863	Reb1_Peak_167	NA	723	849	C1_04190C_A;C1_04200C_A
Ca22chr1A_C_albicans_SC5314	875679	876118	Reb1_Peak_168	NA	857	1000	C1_04200C_A;C1_04210C_A
Ca22chr1A_C_albicans_SC5314	877928	878294	Reb1_Peak_169	NA	1000	1000	C1_04210C_A;C1_04220C_A
Ca22chr1A_C_albicans_SC5314	878365	878576	Reb1_Peak_170	NA	394	720	C1_04210C_A;C1_04220C_A
Ca22chr1A_C_albicans_SC5314	881170	882248	Reb1_Peak_171	NA	1000	1000	C1_04230W_A;C1_04240C_A;C1_04250C_A;C1_04260W_A;C1_04270C_A
Ca22chr1A_C_albicans_SC5314	895944	897764	Reb1_Peak_173	NA	1000	1000	C1_04320W_A;C1_04330W_A
Ca22chr1A_C_albicans_SC5314	906702	906955	Reb1_Peak_174	NA	1000	869	C1_04370C_A;C1_04380W_A
Ca22chr1A_C_albicans_SC5314	913727	914673	Reb1_Peak_175	NA	1000	1000	C1_04400C_A;C1_04410C_A;C1_04420C_A
Ca22chr1A_C_albicans_SC5314	918311	918871	Reb1_Peak_177	NA	553	551	C1_04450C_A;C1_04460C_A
Ca22chr1A_C_albicans_SC5314	920573	921514	Reb1_Peak_179	NA	760	1000	C1_04470C_A;C1_04480C_A
Ca22chr1A_C_albicans_SC5314	926004	926747	Reb1_Peak_180	NA	1000	1000	C1_04480C_A;C1_04490W_A
Ca22chr1A_C_albicans_SC5314	928030	929059	Reb1_Peak_181	NA	1000	1000	C1_04490W_A;C1_04500W_A
Ca22chr1A_C_albicans_SC5314	948725	949419	Reb1_Peak_184	NA	254	836	C1_04600C_A;C1_04610W_A
Ca22chr1A_C_albicans_SC5314	951622	952309	Reb1_Peak_185	NA	607	1000	C1_04610W_A;C1_04620W_A
Ca22chr1A_C_albicans_SC5314	957868	958146	Reb1_Peak_186	NA	518	624	C1_04630C_A;C1_04640W_A
Ca22chr1A_C_albicans_SC5314	958362	958624	Reb1_Peak_187	NA	289	319	C1_04630C_A;C1_04640W_A
Ca22chr1A_C_albicans_SC5314	964076	965169	Reb1_Peak_188	NA	540	811	C1_04650W_A;C1_04660W_A
Ca22chr1A_C_albicans_SC5314	990424	991400	Reb1_Peak_191	NA	1000	1000	C1_04760C_A;C1_04770C_A
Ca22chr1A_C_albicans_SC5314	992915	994483	Reb1_Peak_192	NA	1000	1000	C1_04770C_A;C1_04780C_A
Ca22chr1A_C_albicans_SC5314	1003966	1004309	Reb1_Peak_193	NA	322	632	C1_04810W_A;C1_04820C_A;C1_04830W_A
Ca22chr1A_C_albicans_SC5314	1008286	1009013	Reb1_Peak_194	NA	1000	1000	C1_04840C_A;C1_04850C_A;C1_04860W_A
Ca22chr1A_C_albicans_SC5314	1011895	1012768	Reb1_Peak_195	NA	1000	1000	C1_04860W_A;C1_04870W_A
Ca22chr1A_C_albicans_SC5314	1016991	1017646	Reb1_Peak_196	NA	1000	1000	C1_04890W_A;C1_04900W_A
Ca22chr1A_C_albicans_SC5314	1022287	1022861	Reb1_Peak_198	NA	1000	1000	C1_04930C_A;C1_04940C_A
Ca22chr1A_C_albicans_SC5314	1024913	1025166	Reb1_Peak_199	NA	741	905
Ca22chr1A_C_albicans_SC5314	1036023	1036490	Reb1_Peak_200	NA	519	979	C1_04960C_A;C1_04970W_A
Ca22chr1A_C_albicans_SC5314	1043352	1044059	Reb1_Peak_201	NA	1000	1000	C1_04980C_A;C1_04990C_A
Ca22chr1A_C_albicans_SC5314	1051283	1052162	Reb1_Peak_203	NA	1000	1000	C1_05010C_A;C1_05020C_A
Ca22chr1A_C_albicans_SC5314	1054804	1055418	Reb1_Peak_204	NA	1000	1000	C1_05030C_A;C1_05050C_A
Ca22chr1A_C_albicans_SC5314	1072299	1073091	Reb1_Peak_206	NA	919	1000	C1_05120W_A;C1_05130W_A
Ca22chr1A_C_albicans_SC5314	1084064	1086288	Reb1_Peak_208	NA	583	1000	C1_05140W_A;C1_05150C_A
Ca22chr1A_C_albicans_SC5314	1093894	1094621	Reb1_Peak_209	NA	1000	1000	C1_05160C_A;C1_05170C_A
Ca22chr1A_C_albicans_SC5314	1095988	1096443	Reb1_Peak_210	NA	361	306	C1_05170C_A;C1_05180C_A
Ca22chr1A_C_albicans_SC5314	1097440	1098006	Reb1_Peak_211	NA	1000	1000	C1_05180C_A;C1_05190C_A
Ca22chr1A_C_albicans_SC5314	1098743	1098976	Reb1_Peak_212	NA	647	793	C1_05190C_A;C1_05200C_A
Ca22chr1A_C_albicans_SC5314	1100192	1101382	Reb1_Peak_213	NA	1000	1000	C1_05200C_A;C1_05210C_A
Ca22chr1A_C_albicans_SC5314	1143422	1143793	Reb1_Peak_215	NA	1000	1000	C1_05440C_A;C1_05450W_A;C1_05460W_A
Ca22chr1A_C_albicans_SC5314	1148430	1148841	Reb1_Peak_216	NA	762	1000	C1_05460W_A;C1_05470W_A
Ca22chr1A_C_albicans_SC5314	1163062	1163471	Reb1_Peak_217	NA	290	378	C1_05530C_A;C1_05540C_A
Ca22chr1A_C_albicans_SC5314	1164611	1165912	Reb1_Peak_218	NA	1000	1000	C1_05540C_A;C1_05550C_A;C1_05560W_A
Ca22chr1A_C_albicans_SC5314	1187756	1188057	Reb1_Peak_220	NA	1000	1000	C1_05660C_A;C1_05670W_A
Ca22chr1A_C_albicans_SC5314	1190136	1190404	Reb1_Peak_221	NA	269	640	C1_05670W_A;C1_05680C_A;C1_05690C_A
Ca22chr1A_C_albicans_SC5314	1204640	1205350	Reb1_Peak_223	NA	736	1000	C1_05760C_A;C1_05770C_A
Ca22chr1A_C_albicans_SC5314	1207917	1208285	Reb1_Peak_224	NA	1000	1000	C1_05770C_A;C1_05780W_A
Ca22chr1A_C_albicans_SC5314	1210598	1210840	Reb1_Peak_225	NA	457	528	C1_05780W_A;C1_05790W_A;C1_05800C_A
Ca22chr1A_C_albicans_SC5314	1220888	1221454	Reb1_Peak_229	NA	370	964	C1_05870W_A;C1_05880W_A
Ca22chr1A_C_albicans_SC5314	1223109	1223651	Reb1_Peak_230	NA	1000	1000	C1_05880W_A;C1_05890W_A
Ca22chr1A_C_albicans_SC5314	1229829	1231212	Reb1_Peak_232	NA	1000	1000	C1_05900W_A;C1_05910W_A
Ca22chr1A_C_albicans_SC5314	1263131	1263945	Reb1_Peak_237	NA	843	1000	C1_06000W_A;C1_06010W_A
Ca22chr1A_C_albicans_SC5314	1280847	1281305	Reb1_Peak_240	NA	1000	1000	C1_06100C_A;C1_06110C_A
Ca22chr1A_C_albicans_SC5314	1290761	1292945	Reb1_Peak_242	NA	1000	1000	C1_06160W_A;C1_06180W_A;C1_06190C_A
Ca22chr1A_C_albicans_SC5314	1293912	1294152	Reb1_Peak_243	NA	1000	1000	C1_06180W_A;C1_06190C_A;C1_06200W_A
Ca22chr1A_C_albicans_SC5314	1323130	1323612	Reb1_Peak_247	NA	612	827	C1_06290C_A
Ca22chr1A_C_albicans_SC5314	1323731	1324110	Reb1_Peak_248	NA	80	218	C1_06290C_A
Ca22chr1A_C_albicans_SC5314	1336135	1337371	Reb1_Peak_254	NA	1000	1000	C1_06320W_A
Ca22chr1A_C_albicans_SC5314	1348213	1350480	Reb1_Peak_255	NA	1000	1000	C1_06340W_A;C1_06350W_A
Ca22chr1A_C_albicans_SC5314	1357559	1357768	Reb1_Peak_256	NA	1000	1000	C1_06370C_A
Ca22chr1A_C_albicans_SC5314	1357820	1358211	Reb1_Peak_257	NA	577	833	C1_06370C_A
Ca22chr1A_C_albicans_SC5314	1364140	1364406	Reb1_Peak_258	NA	450	743	C1_06410W_A
Ca22chr1A_C_albicans_SC5314	1376561	1377018	Reb1_Peak_259	NA	242	548	C1_06450C_A;C1_06460C_A;C1_06470W_A
Ca22chr1A_C_albicans_SC5314	1377291	1377870	Reb1_Peak_260	NA	472	408	C1_06450C_A;C1_06460C_A;C1_06470W_A;C1_06480C_A
Ca22chr1A_C_albicans_SC5314	1408314	1409031	Reb1_Peak_265	NA	1000	1000	C1_06570W_A;C1_06580W_A;C1_06590C_A
Ca22chr1A_C_albicans_SC5314	1411093	1411470	Reb1_Peak_266	NA	574	808	C1_06590C_A;C1_06600W_A
Ca22chr1A_C_albicans_SC5314	1418098	1418335	Reb1_Peak_268	NA	1000	1000	C1_06620C_A;C1_06630W_A
Ca22chr1A_C_albicans_SC5314	1421670	1421938	Reb1_Peak_269	NA	513	578	C1_06630W_A;C1_06640C_A;C1_06650W_A;C1_06660W_A
Ca22chr1A_C_albicans_SC5314	1422396	1422967	Reb1_Peak_270	NA	1000	1000	C1_06640C_A;C1_06650W_A;C1_06660W_A
Ca22chr1A_C_albicans_SC5314	1424574	1425144	Reb1_Peak_271	NA	639	813	C1_06660W_A;C1_06670W_A
Ca22chr1A_C_albicans_SC5314	1430771	1431600	Reb1_Peak_273	NA	1000	1000	C1_06680W_A;C1_06690W_A
Ca22chr1A_C_albicans_SC5314	1438953	1440021	Reb1_Peak_274	NA	1000	1000	C1_06730W_A
Ca22chr1A_C_albicans_SC5314	1446362	1447003	Reb1_Peak_275	NA	611	600	C1_06770W_A;C1_06780W_A
Ca22chr1A_C_albicans_SC5314	1469397	1469791	Reb1_Peak_279	NA	1000	1000	C1_06890C_A;C1_06900C_A;C1_06910C_A
Ca22chr1A_C_albicans_SC5314	1470103	1470344	Reb1_Peak_280	NA	268	122	C1_06890C_A;C1_06900C_A;C1_06910C_A
Ca22chr1A_C_albicans_SC5314	1474870	1475623	Reb1_Peak_281	NA	856	1000	C1_06920C_A;C1_06930W_A
Ca22chr1A_C_albicans_SC5314	1497279	1497683	Reb1_Peak_283	NA	1000	1000	C1_07020C_A;C1_07030C_A
Ca22chr1A_C_albicans_SC5314	1511959	1513200	Reb1_Peak_289	NA	1000	1000	C1_07070C_A;C1_07080W_A;C1_07090C_A
Ca22chr1A_C_albicans_SC5314	1517618	1518186	Reb1_Peak_290	NA	629	1000	C1_07100C_A;C1_07110W_A
Ca22chr1A_C_albicans_SC5314	1535187	1535927	Reb1_Peak_294	NA	563	992	C1_07140C_A;C1_07150W_A;C1_07160C_A;C1_07170C_A
Ca22chr1A_C_albicans_SC5314	1536005	1536742	Reb1_Peak_295	NA	573	1000	C1_07160C_A;C1_07170C_A
Ca22chr1A_C_albicans_SC5314	1538614	1539581	Reb1_Peak_296	NA	1000	1000	C1_07170C_A
Ca22chr1A_C_albicans_SC5314	1541534	1541920	Reb1_Peak_297	NA	674	1000	C1_07180W_A;C1_07190W_A
Ca22chr1A_C_albicans_SC5314	1544781	1545237	Reb1_Peak_298	NA	1000	1000	C1_07190W_A;C1_07200W_A
Ca22chr1A_C_albicans_SC5314	1548848	1549237	Reb1_Peak_299	NA	527	757	C1_07210C_A;C1_07220W_A
Ca22chr1A_C_albicans_SC5314	1551156	1551820	Reb1_Peak_301	NA	593	697	C1_07220W_A;C1_07230W_A
Ca22chr1A_C_albicans_SC5314	1580562	1581177	Reb1_Peak_306	NA	379	584	C1_07330W_A;C1_07340W_A
Ca22chr1A_C_albicans_SC5314	1603835	1604496	Reb1_Peak_310	NA	1000	1000	C1_07400C_A;C1_07410C_A;C1_07420C_A
Ca22chr1A_C_albicans_SC5314	1605106	1605329	Reb1_Peak_311	NA	1000	948	C1_07410C_A;C1_07420C_A
Ca22chr1A_C_albicans_SC5314	1608334	1608859	Reb1_Peak_313	NA	1000	1000	C1_07430W_A
Ca22chr1A_C_albicans_SC5314	1617009	1617233	Reb1_Peak_315	NA	319	345	C1_07460C_A;C1_07470C_A
Ca22chr1A_C_albicans_SC5314	1629211	1630751	Reb1_Peak_316	NA	1000	1000	C1_07520C_A;C1_07530W_A
Ca22chr1A_C_albicans_SC5314	1653804	1655050	Reb1_Peak_321	NA	1000	914	C1_07640C_A
Ca22chr1A_C_albicans_SC5314	1656203	1656608	Reb1_Peak_322	NA	463	867
Ca22chr1A_C_albicans_SC5314	1659477	1660256	Reb1_Peak_323	NA	1000	1000	C1_07650W_A;C1_07660W_A
Ca22chr1A_C_albicans_SC5314	1673075	1674007	Reb1_Peak_326	NA	1000	1000	C1_07690C_A;C1_07700C_A
Ca22chr1A_C_albicans_SC5314	1706980	1707243	Reb1_Peak_329	NA	76	389	C1_07820W_A;C1_07830C_A;C1_07840W_A
Ca22chr1A_C_albicans_SC5314	1713671	1714542	Reb1_Peak_330	NA	1000	1000	C1_07870C_A;C1_07880C_A
Ca22chr1A_C_albicans_SC5314	1716889	1718506	Reb1_Peak_331	NA	1000	1000	C1_07880C_A;C1_07890C_A
Ca22chr1A_C_albicans_SC5314	1721088	1721313	Reb1_Peak_332	NA	412	273	C1_07890C_A
Ca22chr1A_C_albicans_SC5314	1725192	1725540	Reb1_Peak_334	NA	572	712	C1_07910C_A;C1_07920W_A;C1_07930C_A
Ca22chr1A_C_albicans_SC5314	1728563	1729362	Reb1_Peak_336	NA	344	532	C1_07930C_A;C1_07940W_A;C1_07950C_A
Ca22chr1A_C_albicans_SC5314	1735290	1736510	Reb1_Peak_337	NA	1000	1000	C1_07970C_A;C1_07980C_A
Ca22chr1A_C_albicans_SC5314	1737577	1739097	Reb1_Peak_338	NA	1000	1000	C1_07980C_A
Ca22chr1A_C_albicans_SC5314	1740086	1740641	Reb1_Peak_339	NA	761	951
Ca22chr1A_C_albicans_SC5314	1749750	1749972	Reb1_Peak_340	NA	284	261	C1_08000W_A;C1_08010W_A
Ca22chr1A_C_albicans_SC5314	1754990	1755212	Reb1_Peak_341	NA	417	429	C1_08040W_A;C1_08050W_A
Ca22chr1A_C_albicans_SC5314	1766901	1767172	Reb1_Peak_343	NA	1000	1000	C1_08090C_A;C1_08100W_A
Ca22chr1A_C_albicans_SC5314	1782909	1783873	Reb1_Peak_344	NA	525	1000	C1_08170C_A
Ca22chr1A_C_albicans_SC5314	1789567	1789800	Reb1_Peak_345	NA	442	571	C1_08180C_A;C1_08190C_A
Ca22chr1A_C_albicans_SC5314	1793763	1794283	Reb1_Peak_346	NA	1000	1000	C1_08190C_A;C1_08200W_A;C1_08210C_A
Ca22chr1A_C_albicans_SC5314	1806333	1807076	Reb1_Peak_347	NA	1000	1000	C1_08230C_A;C1_08240C_A
Ca22chr1A_C_albicans_SC5314	1825431	1826507	Reb1_Peak_350	NA	766	1000	C1_08310W_A;C1_08320W_A
Ca22chr1A_C_albicans_SC5314	1851232	1851858	Reb1_Peak_355	NA	272	297	C1_08410C_A;C1_08420W_A
Ca22chr1A_C_albicans_SC5314	1857752	1858080	Reb1_Peak_356	NA	1000	1000	C1_08450C_A;C1_08460C_A
Ca22chr1A_C_albicans_SC5314	1865553	1866548	Reb1_Peak_358	NA	1000	1000	C1_08500C_A;C1_08510W_A;C1_08520C_A
Ca22chr1A_C_albicans_SC5314	1870600	1871181	Reb1_Peak_359	NA	1000	658	C1_08540C_A;C1_08550C_A
Ca22chr1A_C_albicans_SC5314	1872287	1872687	Reb1_Peak_360	NA	1000	1000	C1_08550C_A;C1_08560W_A
Ca22chr1A_C_albicans_SC5314	1875546	1875902	Reb1_Peak_361	NA	1000	1000	C1_08570C_A
Ca22chr1A_C_albicans_SC5314	1879470	1880565	Reb1_Peak_362	NA	1000	1000	C1_08580C_A;C1_08590C_A
Ca22chr1A_C_albicans_SC5314	1886345	1886943	Reb1_Peak_363	NA	1000	1000	C1_08610C_A;C1_08620W_A;C1_08630W_A
Ca22chr1A_C_albicans_SC5314	1891574	1891817	Reb1_Peak_364	NA	431	539	C1_08650C_A;C1_08660C_A
Ca22chr1A_C_albicans_SC5314	1902120	1902958	Reb1_Peak_365	NA	179	863	C1_08700W_A;C1_08710W_A;C1_08730W_A
Ca22chr1A_C_albicans_SC5314	1913678	1914780	Reb1_Peak_366	NA	510	1000	C1_08780W_A;C1_08790W_A
Ca22chr1A_C_albicans_SC5314	1930768	1931280	Reb1_Peak_367	NA	1000	1000	C1_08870C_A;C1_08880W_A
Ca22chr1A_C_albicans_SC5314	1933184	1933868	Reb1_Peak_368	NA	620	523	C1_08880W_A;C1_08890C_A;C1_08900W_A
Ca22chr1A_C_albicans_SC5314	1935591	1936038	Reb1_Peak_369	NA	1000	1000	C1_08900W_A;C1_08910C_A
Ca22chr1A_C_albicans_SC5314	1964380	1964921	Reb1_Peak_374	NA	1000	1000	C1_09010W_A;C1_09020W_A
Ca22chr1A_C_albicans_SC5314	1969022	1969428	Reb1_Peak_376	NA	831	1000	C1_09040C_A;C1_09050W_A
Ca22chr1A_C_albicans_SC5314	1972726	1973529	Reb1_Peak_377	NA	581	1000	C1_09060C_A;C1_09070W_A
Ca22chr1A_C_albicans_SC5314	1979102	1980760	Reb1_Peak_378	NA	1000	1000	C1_09080C_A;C1_09090C_A
Ca22chr1A_C_albicans_SC5314	1984279	1984521	Reb1_Peak_379	NA	1000	837	C1_09090C_A
Ca22chr1A_C_albicans_SC5314	1993655	1994079	Reb1_Peak_382	NA	492	735	C1_09120W_A
Ca22chr1A_C_albicans_SC5314	1995071	1996429	Reb1_Peak_383	NA	1000	1000	C1_09130W_A
Ca22chr1A_C_albicans_SC5314	2001308	2001928	Reb1_Peak_384	NA	319	1000	C1_09140C_A
Ca22chr1A_C_albicans_SC5314	2008591	2009311	Reb1_Peak_385	NA	951	1000	C1_09160W_A;C1_09170W_A
Ca22chr1A_C_albicans_SC5314	2019335	2020203	Reb1_Peak_387	NA	1000	1000	C1_09190C_A;C1_09200W_A
Ca22chr1A_C_albicans_SC5314	2064930	2065908	Reb1_Peak_393	NA	853	807	C1_09360C_A;C1_09370W_A
Ca22chr1A_C_albicans_SC5314	2073491	2074124	Reb1_Peak_394	NA	1000	1000	C1_09400C_A;C1_09410W_A
Ca22chr1A_C_albicans_SC5314	2076880	2077684	Reb1_Peak_395	NA	1000	1000	C1_09420W_A;C1_09430W_A
Ca22chr1A_C_albicans_SC5314	2091918	2092449	Reb1_Peak_396	NA	630	1000	C1_09490C_A;C1_09500W_A;C1_09510W_A
Ca22chr1A_C_albicans_SC5314	2098797	2099070	Reb1_Peak_398	NA	313	385
Ca22chr1A_C_albicans_SC5314	2099460	2100130	Reb1_Peak_399	NA	1000	1000
Ca22chr1A_C_albicans_SC5314	2100734	2101677	Reb1_Peak_400	NA	1000	1000	C1_09540W_A
Ca22chr1A_C_albicans_SC5314	2101732	2102524	Reb1_Peak_401	NA	1000	1000	C1_09540W_A
Ca22chr1A_C_albicans_SC5314	2110612	2110962	Reb1_Peak_403	NA	625	987	C1_09580C_A;C1_09590C_A
Ca22chr1A_C_albicans_SC5314	2116850	2117646	Reb1_Peak_404	NA	1000	1000	C1_09610W_A
Ca22chr1A_C_albicans_SC5314	2121579	2122095	Reb1_Peak_406	NA	1000	774	C1_09630W_A;C1_09640W_A
Ca22chr1A_C_albicans_SC5314	2129092	2129550	Reb1_Peak_407	NA	990	858	C1_09660W_A;C1_09670C_A;C1_09680W_A
Ca22chr1A_C_albicans_SC5314	2144831	2145429	Reb1_Peak_409	NA	840	885	C1_09780C_A;C1_09790C_A
Ca22chr1A_C_albicans_SC5314	2159990	2160374	Reb1_Peak_412	NA	141	449	C1_09860C_A;C1_09870W_A
Ca22chr1A_C_albicans_SC5314	2160467	2161237	Reb1_Peak_413	NA	416	877	C1_09860C_A;C1_09870W_A
Ca22chr1A_C_albicans_SC5314	2163995	2164316	Reb1_Peak_414	NA	600	1000	C1_09870W_A;C1_09880C_A;C1_09890C_A
Ca22chr1A_C_albicans_SC5314	2168608	2169555	Reb1_Peak_415	NA	1000	1000	C1_09910C_A;C1_09920W_A
Ca22chr1A_C_albicans_SC5314	2185308	2186353	Reb1_Peak_416	NA	711	810	C1_10000C_A
Ca22chr1A_C_albicans_SC5314	2192757	2193645	Reb1_Peak_418	NA	1000	1000	C1_10010C_A
Ca22chr1A_C_albicans_SC5314	2194069	2194917	Reb1_Peak_419	NA	1000	1000	C1_10020W_A
Ca22chr1A_C_albicans_SC5314	2196697	2196953	Reb1_Peak_420	NA	637	1000	C1_10020W_A;C1_10030W_A
Ca22chr1A_C_albicans_SC5314	2198646	2199717	Reb1_Peak_421	NA	1000	1000	C1_10030W_A;C1_10040W_A
Ca22chr1A_C_albicans_SC5314	2203171	2203375	Reb1_Peak_423	NA	319	204	C1_10050W_A;C1_10060C_A
Ca22chr1A_C_albicans_SC5314	2207329	2208423	Reb1_Peak_425	NA	1000	1000	C1_10070C_A;C1_10080W_A;C1_10090C_A
Ca22chr1A_C_albicans_SC5314	2220342	2221647	Reb1_Peak_427	NA	1000	1000	C1_10140C_A
Ca22chr1A_C_albicans_SC5314	2233199	2234237	Reb1_Peak_431	NA	408	841	C1_10150W_A
Ca22chr1A_C_albicans_SC5314	2248724	2249262	Reb1_Peak_434	NA	1000	1000	C1_10200C_A;C1_10210C_A
Ca22chr1A_C_albicans_SC5314	2252760	2252997	Reb1_Peak_435	NA	1000	1000	C1_10210C_A
Ca22chr1A_C_albicans_SC5314	2253054	2255039	Reb1_Peak_436	NA	1000	1000	C1_10210C_A;C1_10220C_A
Ca22chr1A_C_albicans_SC5314	2256815	2257494	Reb1_Peak_437	NA	1000	1000	C1_10220C_A
Ca22chr1A_C_albicans_SC5314	2257555	2259050	Reb1_Peak_438	NA	1000	1000	C1_10220C_A;C1_10230C_A
Ca22chr1A_C_albicans_SC5314	2270835	2271214	Reb1_Peak_440	NA	270	472	C1_10290W_A
Ca22chr1A_C_albicans_SC5314	2278878	2279586	Reb1_Peak_442	NA	502	1000	C1_10300W_A;C1_10310W_A
Ca22chr1A_C_albicans_SC5314	2281413	2282083	Reb1_Peak_443	NA	169	526	C1_10310W_A;C1_10320W_A
Ca22chr1A_C_albicans_SC5314	2300571	2301034	Reb1_Peak_446	NA	1000	1000	C1_10390C_A;C1_10400C_A
Ca22chr1A_C_albicans_SC5314	2302188	2302434	Reb1_Peak_447	NA	14	346	C1_10400C_A
Ca22chr1A_C_albicans_SC5314	2307231	2307801	Reb1_Peak_449	NA	1000	1000	C1_10420C_A
Ca22chr1A_C_albicans_SC5314	2329161	2330161	Reb1_Peak_452	NA	1000	1000	C1_10520W_A;C1_10530W_A;C1_10540C_A
Ca22chr1A_C_albicans_SC5314	2336041	2336727	Reb1_Peak_453	NA	208	475	C1_10550C_A;C1_10560C_A
Ca22chr1A_C_albicans_SC5314	2336803	2337036	Reb1_Peak_454	NA	411	458	C1_10560C_A
Ca22chr1A_C_albicans_SC5314	2346174	2346444	Reb1_Peak_457	NA	582	851	C1_10590W_A
Ca22chr1A_C_albicans_SC5314	2346974	2347483	Reb1_Peak_458	NA	372	642	C1_10590W_A
Ca22chr1A_C_albicans_SC5314	2348629	2349135	Reb1_Peak_460	NA	1000	1000	C1_10600C_A;C1_10610W_A
Ca22chr1A_C_albicans_SC5314	2428118	2428389	Reb1_Peak_470	NA	270	269	C1_11010C_A
Ca22chr1A_C_albicans_SC5314	2437001	2437457	Reb1_Peak_472	NA	1000	1000	C1_11060C_A;C1_11070W_A
Ca22chr1A_C_albicans_SC5314	2445051	2445315	Reb1_Peak_474	NA	1000	1000	C1_11090C_A;C1_11100W_A;C1_11110C_A
Ca22chr1A_C_albicans_SC5314	2448004	2448481	Reb1_Peak_475	NA	1000	1000	C1_11120C_A;C1_11130W_A
Ca22chr1A_C_albicans_SC5314	2454374	2454621	Reb1_Peak_477	NA	381	553	C1_11170W_A;C1_11180C_A;C1_11190W_A
Ca22chr1A_C_albicans_SC5314	2491254	2491842	Reb1_Peak_486	NA	1000	1000	C1_11350C_A;C1_11360W_A
Ca22chr1A_C_albicans_SC5314	2502001	2503102	Reb1_Peak_487	NA	1000	1000	C1_11400C_A;C1_11410C_A;C1_11420W_A
Ca22chr1A_C_albicans_SC5314	2517026	2517300	Reb1_Peak_492	NA	607	824	C1_11470C_A
Ca22chr1A_C_albicans_SC5314	2527452	2527687	Reb1_Peak_495	NA	551	638	C1_11490C_A;C1_11500C_A
Ca22chr1A_C_albicans_SC5314	2530555	2530792	Reb1_Peak_496	NA	220	347	C1_11510C_A;C1_11520C_A
Ca22chr1A_C_albicans_SC5314	2531933	2532208	Reb1_Peak_497	NA	1000	1000	C1_11520C_A;C1_11530C_A
Ca22chr1A_C_albicans_SC5314	2533435	2533951	Reb1_Peak_498	NA	834	881	C1_11530C_A;C1_11540C_A
Ca22chr1A_C_albicans_SC5314	2554855	2555787	Reb1_Peak_502	NA	1000	1000	C1_11650W_A;C1_11660W_A
Ca22chr1A_C_albicans_SC5314	2566906	2567705	Reb1_Peak_506	NA	982	1000	C1_11720W_A;C1_11730W_A
Ca22chr1A_C_albicans_SC5314	2589962	2590917	Reb1_Peak_508	NA	526	546	C1_11830W_A
Ca22chr1A_C_albicans_SC5314	2598787	2600176	Reb1_Peak_510	NA	1000	1000	C1_11860W_A;C1_11870W_A
Ca22chr1A_C_albicans_SC5314	2632725	2632951	Reb1_Peak_515	NA	107	294	C1_12020W_A;C1_12030W_A
Ca22chr1A_C_albicans_SC5314	2641138	2641938	Reb1_Peak_516	NA	1000	1000	C1_12070C_A;C1_12080W_A
Ca22chr1A_C_albicans_SC5314	2668347	2669276	Reb1_Peak_520	NA	1000	1000	C1_12220W_A;C1_12230W_A
Ca22chr1A_C_albicans_SC5314	2676482	2677285	Reb1_Peak_521	NA	1000	1000	C1_12250C_A;C1_12260W_A;C1_12270W_A
Ca22chr1A_C_albicans_SC5314	2682695	2683357	Reb1_Peak_522	NA	527	801	C1_12290C_A;C1_12300W_A
Ca22chr1A_C_albicans_SC5314	2683905	2684306	Reb1_Peak_523	NA	396	594	C1_12300W_A
Ca22chr1A_C_albicans_SC5314	2694580	2695650	Reb1_Peak_524	NA	789	1000	C1_12350W_A;C1_12360C_A;C1_12370W_A;C1_12380C_A
Ca22chr1A_C_albicans_SC5314	2699125	2699691	Reb1_Peak_525	NA	1000	1000	C1_12390C_A;C1_12400C_A;C1_12410C_A
Ca22chr1A_C_albicans_SC5314	2703173	2704180	Reb1_Peak_526	NA	1000	1000	C1_12410C_A;C1_12420C_A;C1_12430W_A
Ca22chr1A_C_albicans_SC5314	2704266	2704489	Reb1_Peak_527	NA	888	1000	C1_12420C_A;C1_12430W_A
Ca22chr1A_C_albicans_SC5314	2727970	2729227	Reb1_Peak_529	NA	1000	1000	C1_12490W_A;C1_12500C_A;C1_12510W_A
Ca22chr1A_C_albicans_SC5314	2751251	2752142	Reb1_Peak_530	NA	339	1000	C1_12610W_A;C1_12620W_A
Ca22chr1A_C_albicans_SC5314	2771928	2772191	Reb1_Peak_531	NA	694	1000	C1_12710C_A;C1_12720C_A
Ca22chr1A_C_albicans_SC5314	2773619	2774398	Reb1_Peak_532	NA	1000	1000	C1_12720C_A;C1_12730W_A
Ca22chr1A_C_albicans_SC5314	2788164	2789199	Reb1_Peak_533	NA	1000	1000	C1_12790C_A;C1_12800W_A;C1_12810W_A
Ca22chr1A_C_albicans_SC5314	2796273	2797569	Reb1_Peak_534	NA	1000	1000	C1_12830C_A;C1_12840W_A
Ca22chr1A_C_albicans_SC5314	2800316	2800549	Reb1_Peak_535	NA	741	679	C1_12850W_A;C1_12860C_A
Ca22chr1A_C_albicans_SC5314	2844811	2845846	Reb1_Peak_538	NA	1000	1000	C1_13070C_A
Ca22chr1A_C_albicans_SC5314	2868184	2868795	Reb1_Peak_542	NA	957	981	C1_13130C_A;C1_13140C_A
Ca22chr1A_C_albicans_SC5314	2886243	2886581	Reb1_Peak_544	NA	1000	1000	C1_13220C_A
Ca22chr1A_C_albicans_SC5314	2886683	2887791	Reb1_Peak_545	NA	1000	1000	C1_13220C_A;C1_13240W_A
Ca22chr1A_C_albicans_SC5314	2896033	2896620	Reb1_Peak_547	NA	146	1000	C1_13270W_A;C1_13280C_A;C1_13290W_A
Ca22chr1A_C_albicans_SC5314	2901350	2902299	Reb1_Peak_548	NA	561	1000	C1_13300C_A;C1_13310W_A
Ca22chr1A_C_albicans_SC5314	2906589	2907124	Reb1_Peak_549	NA	38	302	C1_13320C_A;C1_13330C_A
Ca22chr1A_C_albicans_SC5314	2933816	2934031	Reb1_Peak_551	NA	289	332	C1_13430C_A
Ca22chr1A_C_albicans_SC5314	2934085	2934772	Reb1_Peak_552	NA	1000	1000	C1_13430C_A;C1_13440C_A
Ca22chr1A_C_albicans_SC5314	2938605	2939620	Reb1_Peak_553	NA	720	1000
Ca22chr1A_C_albicans_SC5314	2942401	2943721	Reb1_Peak_554	NA	1000	1000	C1_13450W_A
Ca22chr1A_C_albicans_SC5314	2950461	2951580	Reb1_Peak_555	NA	889	877	C1_13460W_A;C1_13470W_A
Ca22chr1A_C_albicans_SC5314	2954248	2955047	Reb1_Peak_556	NA	737	1000	C1_13470W_A;C1_13480W_A
Ca22chr1A_C_albicans_SC5314	2990065	2992979	Reb1_Peak_559	NA	1000	1000	C1_13610C_A;C1_13620W_A
Ca22chr1A_C_albicans_SC5314	3005613	3006348	Reb1_Peak_561	NA	1000	1000	C1_13660W_A;C1_13670W_A
Ca22chr1A_C_albicans_SC5314	3008837	3009433	Reb1_Peak_562	NA	318	593	C1_13670W_A;C1_13680C_A;C1_13690C_A
Ca22chr1A_C_albicans_SC5314	3010152	3010392	Reb1_Peak_563	NA	336	557	C1_13690C_A;C1_13700W_A
Ca22chr1A_C_albicans_SC5314	3010710	3011368	Reb1_Peak_564	NA	628	502	C1_13690C_A;C1_13700W_A
Ca22chr1A_C_albicans_SC5314	3011504	3011743	Reb1_Peak_565	NA	532	720	C1_13700W_A
Ca22chr1A_C_albicans_SC5314	3063256	3063914	Reb1_Peak_574	NA	1000	1000	C1_13900C_A;C1_13910C_A
Ca22chr1A_C_albicans_SC5314	3066725	3067283	Reb1_Peak_575	NA	1000	1000	C1_13920W_A;C1_13930W_A
Ca22chr1A_C_albicans_SC5314	3080276	3080945	Reb1_Peak_577	NA	1000	1000	C1_13970C_A;C1_13980C_A
Ca22chr1A_C_albicans_SC5314	3086821	3087068	Reb1_Peak_579	NA	421	716	C1_14000C_A;C1_14010W_A
Ca22chr1A_C_albicans_SC5314	3098803	3099054	Reb1_Peak_580	NA	1000	1000	C1_14060W_A;C1_14080W_A
Ca22chr1A_C_albicans_SC5314	3108953	3109770	Reb1_Peak_581	NA	955	1000	C1_14120C_A
Ca22chr1A_C_albicans_SC5314	3118663	3119487	Reb1_Peak_585	NA	1000	1000	C1_14140C_A;C1_14150C_A
Ca22chr1A_C_albicans_SC5314	3186812	3187282	Reb1_Peak_593	NA	896	939	C1_14590C_A;C1_14630C_A
Ca22chr1B_C_albicans_SC5314	21894	22133	Reb1_Peak_594	NA	358	569	C1_00130C_B;C1_00140W_B
Ca22chr1B_C_albicans_SC5314	27885	28149	Reb1_Peak_595	NA	611	922	C1_00150C_B;C1_00160C_B
Ca22chr1B_C_albicans_SC5314	31478	31771	Reb1_Peak_596	NA	519	1000	C1_00170W_B;C1_00180W_B;C1_00190C_B
Ca22chr1B_C_albicans_SC5314	35815	36276	Reb1_Peak_597	NA	484	397	C1_00210C_B
Ca22chr1B_C_albicans_SC5314	41933	42281	Reb1_Peak_599	NA	121	276	C1_00230C_B;C1_00240C_B;C1_00270W_B
Ca22chr1B_C_albicans_SC5314	62649	63035	Reb1_Peak_600	NA	316	1000	C1_00390W_B;C1_00400W_B
Ca22chr1B_C_albicans_SC5314	66576	67243	Reb1_Peak_601	NA	443	874	C1_00410C_B;C1_00420W_B
Ca22chr1B_C_albicans_SC5314	78249	78469	Reb1_Peak_602	NA	122	266	C1_00480C_B;C1_00490C_B;C1_00500C_B
Ca22chr1B_C_albicans_SC5314	84689	85061	Reb1_Peak_603	NA	751	447	C1_00530C_B;C1_00540C_B
Ca22chr1B_C_albicans_SC5314	87416	87967	Reb1_Peak_604	NA	1000	1000	C1_00540C_B;C1_00550W_B
Ca22chr1B_C_albicans_SC5314	94739	95021	Reb1_Peak_606	NA	233	251	C1_00580W_B;C1_00590W_B
Ca22chr1B_C_albicans_SC5314	125519	126100	Reb1_Peak_608	NA	1000	1000	C1_00710C_B;C1_00720W_B;C1_00730C_B
Ca22chr1B_C_albicans_SC5314	128813	129341	Reb1_Peak_609	NA	540	668	C1_00730C_B;C1_00740C_B
Ca22chr1B_C_albicans_SC5314	136979	137620	Reb1_Peak_610	NA	1000	1000	C1_00770C_B;C1_00780C_B
Ca22chr1B_C_albicans_SC5314	158205	158507	Reb1_Peak_614	NA	1000	1000	C1_00820W_B;C1_00830W_B
Ca22chr1B_C_albicans_SC5314	166013	166286	Reb1_Peak_619	NA	768	782	C1_00850W_B
Ca22chr1B_C_albicans_SC5314	175968	176207	Reb1_Peak_622	NA	1000	1000	C1_00880W_B;C1_00890W_B
Ca22chr1B_C_albicans_SC5314	178283	178519	Reb1_Peak_623	NA	1000	1000	C1_00890W_B;C1_00900W_B
Ca22chr1B_C_albicans_SC5314	193624	194441	Reb1_Peak_625	NA	1000	1000	C1_00950C_B;C1_00960C_B
Ca22chr1B_C_albicans_SC5314	212889	213321	Reb1_Peak_626	NA	1000	1000	C1_01080W_B;C1_01090C_B;C1_01100W_B
Ca22chr1B_C_albicans_SC5314	222176	223135	Reb1_Peak_627	NA	1000	1000	C1_01110C_B
Ca22chr1B_C_albicans_SC5314	223654	224522	Reb1_Peak_628	NA	858	1000	C1_01130W_B
Ca22chr1B_C_albicans_SC5314	247441	248689	Reb1_Peak_630	NA	1000	1000	C1_01210W_B;C1_01220C_B;C1_01240W_B
Ca22chr1B_C_albicans_SC5314	252356	253126	Reb1_Peak_631	NA	1000	1000	C1_01250W_B;C1_01260C_B;C1_01270W_B
Ca22chr1B_C_albicans_SC5314	258918	259584	Reb1_Peak_632	NA	1000	1000	C1_01300W_B;C1_01310W_B;C1_01320W_B
Ca22chr1B_C_albicans_SC5314	264622	265179	Reb1_Peak_633	NA	1000	1000	C1_01350C_B;C1_01360C_B
Ca22chr1B_C_albicans_SC5314	272281	272514	Reb1_Peak_635	NA	733	1000	C1_01380C_B;C1_01390C_B
Ca22chr1B_C_albicans_SC5314	305957	306545	Reb1_Peak_643	NA	1000	1000	C1_01520C_B;C1_01530C_B
Ca22chr1B_C_albicans_SC5314	308690	308986	Reb1_Peak_644	NA	1000	1000	C1_01530C_B;C1_01540W_B
Ca22chr1B_C_albicans_SC5314	328919	329190	Reb1_Peak_647	NA	254	272
Ca22chr1B_C_albicans_SC5314	348678	349558	Reb1_Peak_654	NA	1000	869	C1_01700W_B
Ca22chr1B_C_albicans_SC5314	349678	351135	Reb1_Peak_655	NA	1000	1000	C1_01700W_B;C1_01710W_B
Ca22chr1B_C_albicans_SC5314	380945	381616	Reb1_Peak_657	NA	1000	1000	C1_01830C_B;C1_01840C_B
Ca22chr1B_C_albicans_SC5314	382172	382761	Reb1_Peak_658	NA	1000	622	C1_01840C_B;C1_01850C_B
Ca22chr1B_C_albicans_SC5314	386273	386775	Reb1_Peak_659	NA	310	314	C1_01870C_B;C1_01880C_B
Ca22chr1B_C_albicans_SC5314	420470	421112	Reb1_Peak_665	NA	450	998	C1_02040C_B;C1_02050C_B
Ca22chr1B_C_albicans_SC5314	424177	424901	Reb1_Peak_666	NA	957	1000	C1_02050C_B
Ca22chr1B_C_albicans_SC5314	425287	425941	Reb1_Peak_667	NA	1000	1000	C1_02060W_B
Ca22chr1B_C_albicans_SC5314	426963	427724	Reb1_Peak_668	NA	1000	1000	C1_02060W_B;C1_02070W_B
Ca22chr1B_C_albicans_SC5314	435945	437290	Reb1_Peak_670	NA	491	1000	C1_02110C_B
Ca22chr1B_C_albicans_SC5314	440956	441424	Reb1_Peak_671	NA	242	901
Ca22chr1B_C_albicans_SC5314	451663	452110	Reb1_Peak_672	NA	184	685	C1_02130C_B;C1_02140C_B;C1_02150W_B
Ca22chr1B_C_albicans_SC5314	460107	460877	Reb1_Peak_673	NA	344	1000	C1_02190W_B;C1_02200C_B;C1_02210W_B
Ca22chr1B_C_albicans_SC5314	463667	464378	Reb1_Peak_675	NA	953	1000	C1_02210W_B;C1_02220C_B
Ca22chr1B_C_albicans_SC5314	464462	465469	Reb1_Peak_676	NA	1000	1000	C1_02220C_B;C1_02230W_B
Ca22chr1B_C_albicans_SC5314	467791	468902	Reb1_Peak_677	NA	867	1000	C1_02230W_B;C1_02240W_B
Ca22chr1B_C_albicans_SC5314	472107	473631	Reb1_Peak_678	NA	943	947	C1_02240W_B
Ca22chr1B_C_albicans_SC5314	486699	487247	Reb1_Peak_682	NA	1000	1000	C1_02320C_B;C1_02330C_B
Ca22chr1B_C_albicans_SC5314	496351	498016	Reb1_Peak_684	NA	1000	1000	C1_02370C_B;C1_02380C_B
Ca22chr1B_C_albicans_SC5314	505555	505857	Reb1_Peak_685	NA	649	1000	C1_02410C_B;C1_02420C_B
Ca22chr1B_C_albicans_SC5314	520466	521105	Reb1_Peak_687	NA	348	1000	C1_02450C_B;C1_02460W_B
Ca22chr1B_C_albicans_SC5314	523488	523786	Reb1_Peak_688	NA	1000	1000	C1_02470W_B;C1_02480W_B
Ca22chr1B_C_albicans_SC5314	550474	550745	Reb1_Peak_693	NA	142	261	C1_02620C_B;C1_02630C_B
Ca22chr1B_C_albicans_SC5314	562944	563242	Reb1_Peak_694	NA	296	548	C1_02690C_B
Ca22chr1B_C_albicans_SC5314	570666	570924	Reb1_Peak_695	NA	438	878
Ca22chr1B_C_albicans_SC5314	573430	574287	Reb1_Peak_697	NA	697	1000	C1_02730W_B
Ca22chr1B_C_albicans_SC5314	579256	579631	Reb1_Peak_699	NA	1000	1000	C1_02750C_B;C1_02760W_B
Ca22chr1B_C_albicans_SC5314	588381	589022	Reb1_Peak_701	NA	908	705	C1_02810W_B;C1_02820W_B
Ca22chr1B_C_albicans_SC5314	595430	597886	Reb1_Peak_702	NA	1000	1000	C1_02830W_B;C1_02840W_B
Ca22chr1B_C_albicans_SC5314	599985	600631	Reb1_Peak_703	NA	414	686	C1_02840W_B;C1_02850W_B
Ca22chr1B_C_albicans_SC5314	606596	607208	Reb1_Peak_705	NA	720	1000	C1_02880C_B;C1_02890C_B;C1_02900C_B
Ca22chr1B_C_albicans_SC5314	607435	607715	Reb1_Peak_706	NA	237	399	C1_02880C_B;C1_02890C_B;C1_02900C_B
Ca22chr1B_C_albicans_SC5314	617914	618252	Reb1_Peak_708	NA	732	919	C1_02960C_B;C1_02970W_B
Ca22chr1B_C_albicans_SC5314	626165	626621	Reb1_Peak_710	NA	66	230
Ca22chr1B_C_albicans_SC5314	627097	627763	Reb1_Peak_711	NA	1000	950	C1_03000W_B
Ca22chr1B_C_albicans_SC5314	629729	630230	Reb1_Peak_712	NA	386	679	C1_03000W_B;C1_03010W_B;C1_03020C_B
Ca22chr1B_C_albicans_SC5314	631779	632218	Reb1_Peak_713	NA	1000	632	C1_03020C_B;C1_03030W_B
Ca22chr1B_C_albicans_SC5314	644304	645188	Reb1_Peak_714	NA	1000	1000	C1_03090W_B;C1_03100W_B
Ca22chr1B_C_albicans_SC5314	649597	650199	Reb1_Peak_715	NA	867	1000	C1_03100W_B;C1_03110W_B
Ca22chr1B_C_albicans_SC5314	651433	652017	Reb1_Peak_716	NA	296	673	C1_03110W_B;C1_03120W_B
Ca22chr1B_C_albicans_SC5314	676316	677328	Reb1_Peak_720	NA	999	797	C1_03220C_B;C1_03230C_B
Ca22chr1B_C_albicans_SC5314	679292	679648	Reb1_Peak_721	NA	986	1000	C1_03230C_B;C1_03240W_B;C1_03250C_B
Ca22chr1B_C_albicans_SC5314	690065	690504	Reb1_Peak_722	NA	155	441	C1_03300C_B;C1_03310W_B
Ca22chr1B_C_albicans_SC5314	693604	693955	Reb1_Peak_723	NA	1000	1000	C1_03320C_B;C1_03330C_B
Ca22chr1B_C_albicans_SC5314	708628	709578	Reb1_Peak_724	NA	1000	1000	C1_03370W_B;C1_03380W_B
Ca22chr1B_C_albicans_SC5314	718674	718960	Reb1_Peak_726	NA	482	995	C1_03410W_B;C1_03420W_B;C1_03430W_B
Ca22chr1B_C_albicans_SC5314	730384	731097	Reb1_Peak_728	NA	1000	852	C1_03460C_B;C1_03470C_B
Ca22chr1B_C_albicans_SC5314	739785	740707	Reb1_Peak_730	NA	975	1000	C1_03500W_B;C1_03510C_B;C1_03520W_B
Ca22chr1B_C_albicans_SC5314	759840	761836	Reb1_Peak_731	NA	1000	1000	C1_03670C_B;C1_03680W_B
Ca22chr1B_C_albicans_SC5314	771047	771280	Reb1_Peak_732	NA	346	561	C1_03710C_B
Ca22chr1B_C_albicans_SC5314	779177	779526	Reb1_Peak_735	NA	389	768	C1_03730C_B
Ca22chr1B_C_albicans_SC5314	813472	813724	Reb1_Peak_741	NA	1000	1000	C1_03870C_B
Ca22chr1B_C_albicans_SC5314	828136	828729	Reb1_Peak_744	NA	1000	1000	C1_03910C_B;C1_03920C_B
Ca22chr1B_C_albicans_SC5314	831706	832190	Reb1_Peak_745	NA	134	741	C1_03930W_B;C1_03940W_B
Ca22chr1B_C_albicans_SC5314	837129	838082	Reb1_Peak_746	NA	1000	1000	C1_03960C_B;C1_03970W_B;C1_03980W_B
Ca22chr1B_C_albicans_SC5314	844130	844382	Reb1_Peak_747	NA	687	620	C1_04010C_B;C1_04020C_B
Ca22chr1B_C_albicans_SC5314	845963	846690	Reb1_Peak_748	NA	1000	1000	C1_04020C_B;C1_04030W_B
Ca22chr1B_C_albicans_SC5314	860735	861837	Reb1_Peak_749	NA	1000	1000	C1_04100C_B;C1_04110W_B
Ca22chr1B_C_albicans_SC5314	866615	867316	Reb1_Peak_750	NA	355	672	C1_04130W_B;C1_04140W_B
Ca22chr1B_C_albicans_SC5314	870997	872119	Reb1_Peak_753	NA	544	640	C1_04160C_B;C1_04170C_B;C1_04180W_B;C1_04190C_B
Ca22chr1B_C_albicans_SC5314	873701	873930	Reb1_Peak_754	NA	701	780	C1_04190C_B;C1_04200C_B
Ca22chr1B_C_albicans_SC5314	874019	874243	Reb1_Peak_755	NA	290	425	C1_04190C_B;C1_04200C_B
Ca22chr1B_C_albicans_SC5314	875725	876168	Reb1_Peak_756	NA	790	1000	C1_04200C_B;C1_04210C_B
Ca22chr1B_C_albicans_SC5314	877969	878339	Reb1_Peak_757	NA	1000	1000	C1_04210C_B;C1_04220C_B
Ca22chr1B_C_albicans_SC5314	878405	878639	Reb1_Peak_758	NA	436	1000	C1_04210C_B;C1_04220C_B
Ca22chr1B_C_albicans_SC5314	881190	882286	Reb1_Peak_759	NA	1000	1000	C1_04230W_B;C1_04240C_B;C1_04250C_B;C1_04260W_B;C1_04270C_B
Ca22chr1B_C_albicans_SC5314	896014	897805	Reb1_Peak_761	NA	1000	1000	C1_04320W_B;C1_04330W_B
Ca22chr1B_C_albicans_SC5314	906729	906997	Reb1_Peak_762	NA	1000	989	C1_04370C_B;C1_04380W_B
Ca22chr1B_C_albicans_SC5314	918346	918906	Reb1_Peak_765	NA	336	505	C1_04450C_B;C1_04460C_B
Ca22chr1B_C_albicans_SC5314	920600	921555	Reb1_Peak_767	NA	948	1000	C1_04470C_B;C1_04480C_B
Ca22chr1B_C_albicans_SC5314	926041	926775	Reb1_Peak_768	NA	1000	1000	C1_04480C_B;C1_04490W_B
Ca22chr1B_C_albicans_SC5314	948764	949458	Reb1_Peak_772	NA	152	685	C1_04600C_B;C1_04610W_B
Ca22chr1B_C_albicans_SC5314	951632	952326	Reb1_Peak_773	NA	152	547	C1_04610W_B;C1_04620W_B
Ca22chr1B_C_albicans_SC5314	957911	958181	Reb1_Peak_774	NA	355	742	C1_04630C_B;C1_04640W_B
Ca22chr1B_C_albicans_SC5314	958391	958663	Reb1_Peak_775	NA	188	482	C1_04630C_B;C1_04640W_B
Ca22chr1B_C_albicans_SC5314	964122	965218	Reb1_Peak_776	NA	545	930	C1_04650W_B;C1_04660W_B
Ca22chr1B_C_albicans_SC5314	990707	991424	Reb1_Peak_779	NA	1000	1000	C1_04760C_B;C1_04770C_B
Ca22chr1B_C_albicans_SC5314	992939	994498	Reb1_Peak_780	NA	1000	1000	C1_04770C_B;C1_04780C_B
Ca22chr1B_C_albicans_SC5314	1004007	1004338	Reb1_Peak_781	NA	231	390	C1_04810W_B;C1_04820C_B;C1_04830W_B
Ca22chr1B_C_albicans_SC5314	1008315	1008841	Reb1_Peak_782	NA	1000	1000	C1_04840C_B;C1_04850C_B;C1_04860W_B
Ca22chr1B_C_albicans_SC5314	1011923	1012801	Reb1_Peak_783	NA	1000	1000	C1_04860W_B;C1_04870W_B
Ca22chr1B_C_albicans_SC5314	1022313	1022889	Reb1_Peak_785	NA	1000	1000	C1_04930C_B;C1_04940C_B
Ca22chr1B_C_albicans_SC5314	1024939	1025176	Reb1_Peak_786	NA	426	680
Ca22chr1B_C_albicans_SC5314	1036041	1036494	Reb1_Peak_787	NA	604	888	C1_04960C_B;C1_04970W_B
Ca22chr1B_C_albicans_SC5314	1051278	1052181	Reb1_Peak_790	NA	1000	1000	C1_05000W_B;C1_05010C_B;C1_05020C_B
Ca22chr1B_C_albicans_SC5314	1072525	1072781	Reb1_Peak_792	NA	524	832	C1_05120W_B;C1_05130W_B
Ca22chr1B_C_albicans_SC5314	1084065	1086295	Reb1_Peak_795	NA	416	1000	C1_05140W_B;C1_05150C_B
Ca22chr1B_C_albicans_SC5314	1093907	1094671	Reb1_Peak_796	NA	1000	1000	C1_05160C_B;C1_05170C_B
Ca22chr1B_C_albicans_SC5314	1098741	1098979	Reb1_Peak_797	NA	867	947	C1_05190C_B;C1_05200C_B
Ca22chr1B_C_albicans_SC5314	1100192	1101278	Reb1_Peak_798	NA	968	1000	C1_05200C_B;C1_05210C_B
Ca22chr1B_C_albicans_SC5314	1143419	1143793	Reb1_Peak_800	NA	1000	1000	C1_05440C_B;C1_05450W_B;C1_05460W_B
Ca22chr1B_C_albicans_SC5314	1148427	1148841	Reb1_Peak_801	NA	607	1000	C1_05460W_B;C1_05470W_B
Ca22chr1B_C_albicans_SC5314	1152675	1152922	Reb1_Peak_802	NA	448	424	C1_05490C_B;C1_05500W_B
Ca22chr1B_C_albicans_SC5314	1156010	1158912	Reb1_Peak_803	NA	1000	1000	C1_05500W_B;C1_05510C_B;C1_05520W_B
Ca22chr1B_C_albicans_SC5314	1163030	1163494	Reb1_Peak_804	NA	463	254	C1_05530C_B;C1_05540C_B
Ca22chr1B_C_albicans_SC5314	1187720	1188061	Reb1_Peak_806	NA	1000	1000	C1_05660C_B;C1_05670W_B
Ca22chr1B_C_albicans_SC5314	1190142	1190401	Reb1_Peak_807	NA	260	537	C1_05670W_B;C1_05680C_B;C1_05690C_B
Ca22chr1B_C_albicans_SC5314	1194438	1195157	Reb1_Peak_809	NA	1000	1000	C1_05710C_B;C1_05720W_B;C1_05730W_B
Ca22chr1B_C_albicans_SC5314	1207940	1208289	Reb1_Peak_810	NA	1000	1000	C1_05770C_B;C1_05780W_B
Ca22chr1B_C_albicans_SC5314	1210599	1210860	Reb1_Peak_811	NA	341	495	C1_05780W_B;C1_05790W_B;C1_05800C_B;C1_05810W_B
Ca22chr1B_C_albicans_SC5314	1214656	1215319	Reb1_Peak_815	NA	770	1000	C1_05830W_B;C1_05840W_B
Ca22chr1B_C_albicans_SC5314	1220860	1221454	Reb1_Peak_816	NA	656	1000	C1_05870W_B;C1_05880W_B
Ca22chr1B_C_albicans_SC5314	1229825	1231214	Reb1_Peak_818	NA	1000	1000	C1_05900W_B;C1_05910W_B
Ca22chr1B_C_albicans_SC5314	1262969	1263933	Reb1_Peak_822	NA	819	1000	C1_06000W_B;C1_06010W_B
Ca22chr1B_C_albicans_SC5314	1271785	1272011	Reb1_Peak_823	NA	116	690	C1_06040W_B;C1_06050C_B;C1_06060C_B;C1_06070W_B
Ca22chr1B_C_albicans_SC5314	1280853	1281313	Reb1_Peak_826	NA	1000	1000	C1_06100C_B;C1_06110C_B
Ca22chr1B_C_albicans_SC5314	1291722	1293008	Reb1_Peak_828	NA	1000	1000	C1_06160W_B;C1_06180W_B;C1_06190C_B
Ca22chr1B_C_albicans_SC5314	1293917	1294168	Reb1_Peak_829	NA	1000	1000	C1_06180W_B;C1_06190C_B;C1_06200W_B
Ca22chr1B_C_albicans_SC5314	1321102	1322221	Reb1_Peak_831	NA	376	569
Ca22chr1B_C_albicans_SC5314	1336147	1336919	Reb1_Peak_840	NA	1000	1000	C1_06320W_B
Ca22chr1B_C_albicans_SC5314	1348230	1350468	Reb1_Peak_841	NA	1000	1000	C1_06340W_B;C1_06350W_B
Ca22chr1B_C_albicans_SC5314	1364161	1364432	Reb1_Peak_842	NA	283	981	C1_06410W_B
Ca22chr1B_C_albicans_SC5314	1376679	1377160	Reb1_Peak_843	NA	318	604	C1_06450C_B;C1_06460C_B;C1_06470W_B
Ca22chr1B_C_albicans_SC5314	1377313	1377872	Reb1_Peak_844	NA	630	360	C1_06450C_B;C1_06460C_B;C1_06470W_B;C1_06480C_B
Ca22chr1B_C_albicans_SC5314	1382754	1382989	Reb1_Peak_846	NA	377	666	C1_06510C_B;C1_06520C_B
Ca22chr1B_C_albicans_SC5314	1389744	1389977	Reb1_Peak_847	NA	183	186	C1_06520C_B;C1_06530C_B
Ca22chr1B_C_albicans_SC5314	1408293	1408997	Reb1_Peak_851	NA	1000	1000	C1_06570W_B;C1_06580W_B;C1_06590C_B
Ca22chr1B_C_albicans_SC5314	1411124	1411505	Reb1_Peak_852	NA	470	457	C1_06590C_B;C1_06600W_B
Ca22chr1B_C_albicans_SC5314	1422428	1423015	Reb1_Peak_854	NA	1000	1000	C1_06640C_B;C1_06650W_B;C1_06660W_B
Ca22chr1B_C_albicans_SC5314	1424607	1425173	Reb1_Peak_855	NA	597	622	C1_06660W_B;C1_06670W_B
Ca22chr1B_C_albicans_SC5314	1430800	1431626	Reb1_Peak_857	NA	1000	1000	C1_06680W_B;C1_06690W_B
Ca22chr1B_C_albicans_SC5314	1438994	1440037	Reb1_Peak_858	NA	1000	1000	C1_06730W_B
Ca22chr1B_C_albicans_SC5314	1446122	1447029	Reb1_Peak_859	NA	777	865	C1_06770W_B;C1_06780W_B
Ca22chr1B_C_albicans_SC5314	1454917	1455596	Reb1_Peak_861	NA	1000	1000	C1_06810W_B;C1_06820W_B
Ca22chr1B_C_albicans_SC5314	1457736	1458862	Reb1_Peak_862	NA	1000	1000	C1_06830W_B;C1_06840C_B;C1_06850W_B
Ca22chr1B_C_albicans_SC5314	1469424	1469831	Reb1_Peak_864	NA	1000	1000	C1_06890C_B;C1_06900C_B;C1_06910C_B
Ca22chr1B_C_albicans_SC5314	1470129	1470378	Reb1_Peak_865	NA	265	135	C1_06890C_B;C1_06900C_B;C1_06910C_B
Ca22chr1B_C_albicans_SC5314	1474874	1475639	Reb1_Peak_866	NA	1000	1000	C1_06920C_B;C1_06930W_B
Ca22chr1B_C_albicans_SC5314	1489263	1489704	Reb1_Peak_868	NA	283	834	C1_06980C_B;C1_06990C_B;C1_07000W_B
Ca22chr1B_C_albicans_SC5314	1497295	1497537	Reb1_Peak_869	NA	1000	1000	C1_07020C_B;C1_07030C_B
Ca22chr1B_C_albicans_SC5314	1508483	1509069	Reb1_Peak_874	NA	843	1000	C1_07060C_B;C1_07070C_B
Ca22chr1B_C_albicans_SC5314	1511982	1512569	Reb1_Peak_876	NA	1000	1000	C1_07070C_B;C1_07080W_B
Ca22chr1B_C_albicans_SC5314	1512635	1513250	Reb1_Peak_877	NA	1000	987	C1_07080W_B;C1_07090C_B
Ca22chr1B_C_albicans_SC5314	1516430	1516988	Reb1_Peak_878	NA	104	397	C1_07090C_B;C1_07100C_B
Ca22chr1B_C_albicans_SC5314	1535238	1535953	Reb1_Peak_882	NA	885	1000	C1_07140C_B;C1_07150W_B;C1_07160C_B;C1_07170C_B
Ca22chr1B_C_albicans_SC5314	1536040	1536737	Reb1_Peak_883	NA	581	925	C1_07160C_B;C1_07170C_B
Ca22chr1B_C_albicans_SC5314	1538642	1539600	Reb1_Peak_884	NA	1000	1000	C1_07170C_B
Ca22chr1B_C_albicans_SC5314	1541549	1541952	Reb1_Peak_885	NA	591	1000	C1_07180W_B;C1_07190W_B
Ca22chr1B_C_albicans_SC5314	1551197	1551854	Reb1_Peak_887	NA	261	1000	C1_07220W_B;C1_07230W_B
Ca22chr1B_C_albicans_SC5314	1593360	1593589	Reb1_Peak_895	NA	223	234	C1_07370C_B
Ca22chr1B_C_albicans_SC5314	1593672	1595033	Reb1_Peak_896	NA	1000	1000	C1_07380C_B
Ca22chr1B_C_albicans_SC5314	1603869	1604504	Reb1_Peak_897	NA	1000	1000	C1_07400C_B;C1_07410C_B;C1_07420C_B
Ca22chr1B_C_albicans_SC5314	1605133	1605373	Reb1_Peak_898	NA	1000	1000	C1_07410C_B;C1_07420C_B
Ca22chr1B_C_albicans_SC5314	1608384	1608891	Reb1_Peak_900	NA	1000	1000	C1_07430W_B
Ca22chr1B_C_albicans_SC5314	1624777	1625043	Reb1_Peak_903	NA	436	363	C1_07500C_B;C1_07510W_B
Ca22chr1B_C_albicans_SC5314	1625103	1625343	Reb1_Peak_904	NA	204	269	C1_07500C_B;C1_07510W_B;C1_07520C_B
Ca22chr1B_C_albicans_SC5314	1629089	1630642	Reb1_Peak_905	NA	1000	1000	C1_07520C_B;C1_07530W_B
Ca22chr1B_C_albicans_SC5314	1631729	1631977	Reb1_Peak_907	NA	199	433	C1_07530W_B;C1_07540C_B
Ca22chr1B_C_albicans_SC5314	1640933	1641823	Reb1_Peak_910	NA	1000	981	C1_07580C_B;C1_07590C_B
Ca22chr1B_C_albicans_SC5314	1645040	1645711	Reb1_Peak_911	NA	1000	809	C1_07590C_B;C1_07600W_B;C1_07610C_B
Ca22chr1B_C_albicans_SC5314	1649062	1649510	Reb1_Peak_912	NA	1000	1000	C1_07620C_B;C1_07630W_B
Ca22chr1B_C_albicans_SC5314	1656310	1656640	Reb1_Peak_914	NA	353	829
Ca22chr1B_C_albicans_SC5314	1659518	1660303	Reb1_Peak_916	NA	1000	941	C1_07650W_B;C1_07660W_B
Ca22chr1B_C_albicans_SC5314	1673308	1674047	Reb1_Peak_919	NA	620	1000	C1_07690C_B;C1_07700C_B
Ca22chr1B_C_albicans_SC5314	1675230	1675515	Reb1_Peak_920	NA	859	1000	C1_07700C_B
Ca22chr1B_C_albicans_SC5314	1706991	1707256	Reb1_Peak_924	NA	160	555	C1_07820W_B;C1_07830C_B;C1_07840W_B
Ca22chr1B_C_albicans_SC5314	1713523	1714552	Reb1_Peak_925	NA	1000	1000	C1_07870C_B;C1_07880C_B
Ca22chr1B_C_albicans_SC5314	1717185	1718508	Reb1_Peak_926	NA	1000	1000	C1_07880C_B;C1_07890C_B
Ca22chr1B_C_albicans_SC5314	1721127	1721413	Reb1_Peak_927	NA	331	431	C1_07890C_B
Ca22chr1B_C_albicans_SC5314	1725183	1725561	Reb1_Peak_929	NA	554	788	C1_07910C_B;C1_07920W_B;C1_07930C_B
Ca22chr1B_C_albicans_SC5314	1735330	1736558	Reb1_Peak_931	NA	1000	1000	C1_07970C_B;C1_07980C_B
Ca22chr1B_C_albicans_SC5314	1737583	1739149	Reb1_Peak_932	NA	1000	1000	C1_07980C_B
Ca22chr1B_C_albicans_SC5314	1742995	1743647	Reb1_Peak_934	NA	372	658	C1_07990C_B
Ca22chr1B_C_albicans_SC5314	1749763	1750003	Reb1_Peak_935	NA	291	387	C1_08000W_B;C1_08010W_B
Ca22chr1B_C_albicans_SC5314	1755013	1755229	Reb1_Peak_936	NA	238	451	C1_08040W_B;C1_08050W_B
Ca22chr1B_C_albicans_SC5314	1766918	1767189	Reb1_Peak_938	NA	1000	1000	C1_08090C_B;C1_08100W_B
Ca22chr1B_C_albicans_SC5314	1782910	1783730	Reb1_Peak_940	NA	712	1000	C1_08170C_B
Ca22chr1B_C_albicans_SC5314	1789576	1789873	Reb1_Peak_941	NA	523	749	C1_08180C_B;C1_08190C_B
Ca22chr1B_C_albicans_SC5314	1793772	1794306	Reb1_Peak_942	NA	1000	1000	C1_08190C_B;C1_08200W_B;C1_08210C_B
Ca22chr1B_C_albicans_SC5314	1800188	1801576	Reb1_Peak_943	NA	1000	1000	C1_08210C_B;C1_08220W_B
Ca22chr1B_C_albicans_SC5314	1806366	1807086	Reb1_Peak_944	NA	1000	1000	C1_08230C_B;C1_08240C_B
Ca22chr1B_C_albicans_SC5314	1808147	1808526	Reb1_Peak_945	NA	235	810	C1_08240C_B;C1_08260C_B
Ca22chr1B_C_albicans_SC5314	1819437	1819667	Reb1_Peak_947	NA	116	206	C1_08290C_B;C1_08300W_B
Ca22chr1B_C_albicans_SC5314	1819721	1819987	Reb1_Peak_948	NA	982	636	C1_08290C_B;C1_08300W_B
Ca22chr1B_C_albicans_SC5314	1825520	1826556	Reb1_Peak_950	NA	1000	1000	C1_08310W_B;C1_08320W_B
Ca22chr1B_C_albicans_SC5314	1845832	1846328	Reb1_Peak_953	NA	247	287	C1_08390C_B;C1_08400C_B
Ca22chr1B_C_albicans_SC5314	1851244	1851873	Reb1_Peak_955	NA	127	460	C1_08410C_B;C1_08420W_B
Ca22chr1B_C_albicans_SC5314	1856450	1856718	Reb1_Peak_956	NA	208	444	C1_08430W_B;C1_08440C_B;C1_08450C_B
Ca22chr1B_C_albicans_SC5314	1870617	1871197	Reb1_Peak_959	NA	890	679	C1_08540C_B;C1_08550C_B
Ca22chr1B_C_albicans_SC5314	1875529	1876009	Reb1_Peak_961	NA	1000	1000	C1_08560W_B;C1_08570C_B
Ca22chr1B_C_albicans_SC5314	1879492	1880582	Reb1_Peak_962	NA	1000	1000	C1_08580C_B;C1_08590C_B
Ca22chr1B_C_albicans_SC5314	1882421	1882668	Reb1_Peak_963	NA	356	522	C1_08590C_B;C1_08600C_B
Ca22chr1B_C_albicans_SC5314	1891589	1891865	Reb1_Peak_965	NA	398	599	C1_08650C_B;C1_08660C_B
Ca22chr1B_C_albicans_SC5314	1892310	1892925	Reb1_Peak_966	NA	232	399	C1_08650C_B;C1_08660C_B;C1_08670W_B
Ca22chr1B_C_albicans_SC5314	1896550	1896783	Reb1_Peak_967	NA	177	308	C1_08680C_B;C1_08690W_B;C1_08700W_B
Ca22chr1B_C_albicans_SC5314	1902254	1902847	Reb1_Peak_968	NA	737	1000	C1_08700W_B;C1_08710W_B;C1_08730W_B
Ca22chr1B_C_albicans_SC5314	1913681	1914761	Reb1_Peak_969	NA	771	1000	C1_08780W_B;C1_08790W_B
Ca22chr1B_C_albicans_SC5314	1930765	1931267	Reb1_Peak_970	NA	1000	1000	C1_08870C_B;C1_08880W_B
Ca22chr1B_C_albicans_SC5314	1933188	1933889	Reb1_Peak_971	NA	706	1000	C1_08880W_B;C1_08890C_B;C1_08900W_B
Ca22chr1B_C_albicans_SC5314	1935624	1936127	Reb1_Peak_972	NA	1000	1000	C1_08900W_B;C1_08910C_B
Ca22chr1B_C_albicans_SC5314	1946632	1948116	Reb1_Peak_974	NA	1000	1000	C1_08950W_B
Ca22chr1B_C_albicans_SC5314	1964399	1964946	Reb1_Peak_978	NA	1000	1000	C1_09010W_B;C1_09020W_B
Ca22chr1B_C_albicans_SC5314	1969030	1969441	Reb1_Peak_980	NA	961	1000	C1_09040C_B;C1_09050W_B
Ca22chr1B_C_albicans_SC5314	1972753	1973553	Reb1_Peak_981	NA	1000	1000	C1_09060C_B;C1_09070W_B
Ca22chr1B_C_albicans_SC5314	1979128	1980760	Reb1_Peak_982	NA	1000	1000	C1_09080C_B;C1_09090C_B
Ca22chr1B_C_albicans_SC5314	2001333	2001965	Reb1_Peak_985	NA	858	1000	C1_09140C_B
Ca22chr1B_C_albicans_SC5314	2003137	2004535	Reb1_Peak_986	NA	1000	1000	C1_09150W_B
Ca22chr1B_C_albicans_SC5314	2019379	2020094	Reb1_Peak_988	NA	1000	1000	C1_09190C_B;C1_09200W_B
Ca22chr1B_C_albicans_SC5314	2035961	2036400	Reb1_Peak_992	NA	771	1000	C1_09260C_B;C1_09270W_B
Ca22chr1B_C_albicans_SC5314	2049250	2049485	Reb1_Peak_994	NA	296	314	C1_09310C_B;C1_09320C_B
Ca22chr1B_C_albicans_SC5314	2076919	2077739	Reb1_Peak_998	NA	1000	1000	C1_09420W_B;C1_09430W_B
Ca22chr1B_C_albicans_SC5314	2091928	2092484	Reb1_Peak_999	NA	659	939	C1_09490C_B;C1_09500W_B;C1_09510W_B
Ca22chr1B_C_albicans_SC5314	2116894	2117679	Reb1_Peak_1004	NA	1000	1000	C1_09610W_B
Ca22chr1B_C_albicans_SC5314	2121618	2122117	Reb1_Peak_1006	NA	1000	618	C1_09630W_B;C1_09640W_B
Ca22chr1B_C_albicans_SC5314	2129111	2129582	Reb1_Peak_1007	NA	853	1000	C1_09660W_B;C1_09670C_B;C1_09680W_B
Ca22chr1B_C_albicans_SC5314	2144831	2145463	Reb1_Peak_1009	NA	862	817	C1_09780C_B;C1_09790C_B
Ca22chr1B_C_albicans_SC5314	2160009	2160405	Reb1_Peak_1012	NA	270	574	C1_09860C_B;C1_09870W_B
Ca22chr1B_C_albicans_SC5314	2168665	2169587	Reb1_Peak_1014	NA	1000	1000	C1_09910C_B;C1_09920W_B
Ca22chr1B_C_albicans_SC5314	2178367	2178611	Reb1_Peak_1015	NA	401	322	C1_09970C_B;C1_09980C_B
Ca22chr1B_C_albicans_SC5314	2185340	2186398	Reb1_Peak_1016	NA	802	904	C1_10000C_B
Ca22chr1B_C_albicans_SC5314	2192781	2193653	Reb1_Peak_1017	NA	1000	1000	C1_10010C_B
Ca22chr1B_C_albicans_SC5314	2194092	2194944	Reb1_Peak_1018	NA	1000	1000	C1_10020W_B
Ca22chr1B_C_albicans_SC5314	2196720	2196952	Reb1_Peak_1019	NA	1000	1000	C1_10020W_B;C1_10030W_B
Ca22chr1B_C_albicans_SC5314	2198667	2199735	Reb1_Peak_1020	NA	1000	1000	C1_10030W_B;C1_10040W_B
Ca22chr1B_C_albicans_SC5314	2207344	2208445	Reb1_Peak_1023	NA	1000	1000	C1_10070C_B;C1_10080W_B;C1_10090C_B
Ca22chr1B_C_albicans_SC5314	2213370	2213610	Reb1_Peak_1024	NA	276	363	C1_10100C_B;C1_10110W_B
Ca22chr1B_C_albicans_SC5314	2220381	2222082	Reb1_Peak_1026	NA	1000	1000	C1_10140C_B
Ca22chr1B_C_albicans_SC5314	2248754	2249328	Reb1_Peak_1032	NA	1000	1000	C1_10200C_B;C1_10210C_B
Ca22chr1B_C_albicans_SC5314	2252790	2255147	Reb1_Peak_1033	NA	1000	1000	C1_10210C_B;C1_10220C_B
Ca22chr1B_C_albicans_SC5314	2270497	2270724	Reb1_Peak_1036	NA	530	838	C1_10290W_B
Ca22chr1B_C_albicans_SC5314	2278747	2279636	Reb1_Peak_1038	NA	1000	1000	C1_10300W_B;C1_10310W_B
Ca22chr1B_C_albicans_SC5314	2300621	2301021	Reb1_Peak_1041	NA	1000	1000	C1_10390C_B;C1_10400C_B
Ca22chr1B_C_albicans_SC5314	2310638	2311256	Reb1_Peak_1043	NA	607	672	C1_10430W_B;C1_10440W_B
Ca22chr1B_C_albicans_SC5314	2329181	2330181	Reb1_Peak_1046	NA	1000	1000	C1_10520W_B;C1_10530W_B;C1_10540C_B
Ca22chr1B_C_albicans_SC5314	2347730	2349146	Reb1_Peak_1049	NA	1000	1000	C1_10590W_B;C1_10600C_B;C1_10610W_B
Ca22chr1B_C_albicans_SC5314	2351933	2352180	Reb1_Peak_1051	NA	200	464	C1_10610W_B;C1_10620W_B
Ca22chr1B_C_albicans_SC5314	2437027	2437487	Reb1_Peak_1061	NA	1000	1000	C1_11060C_B;C1_11070W_B
Ca22chr1B_C_albicans_SC5314	2445085	2445350	Reb1_Peak_1063	NA	1000	1000	C1_11090C_B;C1_11100W_B;C1_11110C_B
Ca22chr1B_C_albicans_SC5314	2448039	2448512	Reb1_Peak_1064	NA	962	1000	C1_11120C_B;C1_11130W_B
Ca22chr1B_C_albicans_SC5314	2455749	2456883	Reb1_Peak_1066	NA	1000	1000	C1_11190W_B;C1_11200W_B
Ca22chr1B_C_albicans_SC5314	2491227	2491889	Reb1_Peak_1073	NA	1000	1000	C1_11350C_B;C1_11360W_B
Ca22chr1B_C_albicans_SC5314	2517062	2517345	Reb1_Peak_1078	NA	529	754	C1_11470C_B
Ca22chr1B_C_albicans_SC5314	2527476	2527721	Reb1_Peak_1081	NA	648	776	C1_11490C_B;C1_11500C_B
Ca22chr1B_C_albicans_SC5314	2533476	2533980	Reb1_Peak_1082	NA	714	797	C1_11530C_B;C1_11540C_B
Ca22chr1B_C_albicans_SC5314	2554876	2555826	Reb1_Peak_1086	NA	714	1000	C1_11650W_B;C1_11660W_B
Ca22chr1B_C_albicans_SC5314	2566763	2567739	Reb1_Peak_1090	NA	1000	1000	C1_11720W_B;C1_11730W_B
Ca22chr1B_C_albicans_SC5314	2598903	2600207	Reb1_Peak_1094	NA	1000	1000	C1_11860W_B;C1_11870W_B
Ca22chr1B_C_albicans_SC5314	2616054	2617000	Reb1_Peak_1095	NA	1000	1000	C1_11940C_B;C1_11950W_B
Ca22chr1B_C_albicans_SC5314	2631854	2632981	Reb1_Peak_1099	NA	1000	1000	C1_12020W_B;C1_12030W_B
Ca22chr1B_C_albicans_SC5314	2641165	2641969	Reb1_Peak_1100	NA	1000	1000	C1_12070C_B;C1_12080W_B
Ca22chr1B_C_albicans_SC5314	2668374	2669219	Reb1_Peak_1104	NA	1000	1000	C1_12220W_B;C1_12230W_B
Ca22chr1B_C_albicans_SC5314	2676512	2677320	Reb1_Peak_1105	NA	1000	1000	C1_12250C_B;C1_12260W_B;C1_12270W_B
Ca22chr1B_C_albicans_SC5314	2682721	2683388	Reb1_Peak_1106	NA	495	780	C1_12290C_B;C1_12300W_B
Ca22chr1B_C_albicans_SC5314	2683940	2684338	Reb1_Peak_1107	NA	337	490	C1_12300W_B
Ca22chr1B_C_albicans_SC5314	2694617	2695666	Reb1_Peak_1108	NA	711	1000	C1_12350W_B;C1_12360C_B;C1_12370W_B;C1_12380C_B
Ca22chr1B_C_albicans_SC5314	2699164	2699728	Reb1_Peak_1109	NA	1000	1000	C1_12390C_B;C1_12400C_B;C1_12410C_B
Ca22chr1B_C_albicans_SC5314	2704304	2704529	Reb1_Peak_1110	NA	1000	1000	C1_12420C_B;C1_12430W_B
Ca22chr1B_C_albicans_SC5314	2728003	2729274	Reb1_Peak_1112	NA	1000	1000	C1_12490W_B;C1_12500C_B;C1_12510W_B
Ca22chr1B_C_albicans_SC5314	2751209	2752429	Reb1_Peak_1113	NA	473	1000	C1_12610W_B;C1_12620W_B
Ca22chr1B_C_albicans_SC5314	2773683	2774457	Reb1_Peak_1114	NA	1000	1000	C1_12720C_B;C1_12730W_B
Ca22chr1B_C_albicans_SC5314	2788275	2789268	Reb1_Peak_1115	NA	1000	1000	C1_12790C_B;C1_12800W_B;C1_12810W_B
Ca22chr1B_C_albicans_SC5314	2829853	2830526	Reb1_Peak_1117	NA	1000	1000	C1_12970C_B;C1_12980W_B;C1_12990W_B;C1_13000W_B
Ca22chr1B_C_albicans_SC5314	2844889	2845919	Reb1_Peak_1118	NA	1000	1000	C1_13070C_B
Ca22chr1B_C_albicans_SC5314	2846434	2846662	Reb1_Peak_1120	NA	1000	1000
Ca22chr1B_C_albicans_SC5314	2847738	2848439	Reb1_Peak_1121	NA	1000	1000	C1_13080W_B
Ca22chr1B_C_albicans_SC5314	2868261	2868877	Reb1_Peak_1124	NA	692	1000	C1_13130C_B;C1_13140C_B
Ca22chr1B_C_albicans_SC5314	2882666	2883198	Reb1_Peak_1125	NA	1000	1000	C1_13200C_B;C1_13210C_B;C1_13220C_B
Ca22chr1B_C_albicans_SC5314	2886325	2886679	Reb1_Peak_1126	NA	1000	1000	C1_13220C_B
Ca22chr1B_C_albicans_SC5314	2886757	2887808	Reb1_Peak_1127	NA	1000	1000	C1_13220C_B;C1_13240W_B
Ca22chr1B_C_albicans_SC5314	2896292	2896688	Reb1_Peak_1129	NA	217	909	C1_13280C_B;C1_13290W_B
Ca22chr1B_C_albicans_SC5314	2901589	2902370	Reb1_Peak_1130	NA	315	312	C1_13300C_B;C1_13310W_B
Ca22chr1B_C_albicans_SC5314	2906663	2907214	Reb1_Peak_1131	NA	81	305	C1_13320C_B;C1_13330C_B
Ca22chr1B_C_albicans_SC5314	2938672	2939699	Reb1_Peak_1134	NA	818	1000
Ca22chr1B_C_albicans_SC5314	2942425	2943529	Reb1_Peak_1135	NA	1000	1000
Ca22chr1B_C_albicans_SC5314	2950548	2951642	Reb1_Peak_1136	NA	985	1000	C1_13460W_B;C1_13470W_B
Ca22chr1B_C_albicans_SC5314	2954233	2955104	Reb1_Peak_1137	NA	619	864	C1_13470W_B;C1_13480W_B
Ca22chr1B_C_albicans_SC5314	2972651	2973096	Reb1_Peak_1139	NA	610	792
Ca22chr1B_C_albicans_SC5314	2980805	2981173	Reb1_Peak_1141	NA	477	529	C1_13580W_B
Ca22chr1B_C_albicans_SC5314	2981212	2981472	Reb1_Peak_1142	NA	258	374	C1_13580W_B
Ca22chr1B_C_albicans_SC5314	2983915	2984176	Reb1_Peak_1143	NA	827	1000	C1_13580W_B;C1_13590W_B
Ca22chr1B_C_albicans_SC5314	2990122	2993034	Reb1_Peak_1144	NA	1000	1000	C1_13610C_B;C1_13620W_B
Ca22chr1B_C_albicans_SC5314	3002864	3003330	Reb1_Peak_1146	NA	215	502	C1_13650C_B;C1_13660W_B
Ca22chr1B_C_albicans_SC5314	3005650	3006396	Reb1_Peak_1147	NA	1000	1000	C1_13660W_B;C1_13670W_B
Ca22chr1B_C_albicans_SC5314	3008897	3009497	Reb1_Peak_1148	NA	253	426	C1_13670W_B;C1_13680C_B;C1_13690C_B
Ca22chr1B_C_albicans_SC5314	3011558	3011797	Reb1_Peak_1149	NA	633	556	C1_13700W_B
Ca22chr1B_C_albicans_SC5314	3063330	3063966	Reb1_Peak_1159	NA	1000	1000	C1_13900C_B;C1_13910C_B
Ca22chr1B_C_albicans_SC5314	3066783	3067338	Reb1_Peak_1160	NA	1000	1000	C1_13920W_B;C1_13930W_B
Ca22chr1B_C_albicans_SC5314	3080342	3080996	Reb1_Peak_1162	NA	1000	1000	C1_13970C_B;C1_13980C_B
Ca22chr1B_C_albicans_SC5314	3105208	3105687	Reb1_Peak_1164	NA	70	167	C1_14080W_B;C1_14090W_B;C1_14100W_B;C1_14110C_B
Ca22chr1B_C_albicans_SC5314	3118718	3119543	Reb1_Peak_1168	NA	1000	1000	C1_14140C_B;C1_14150C_B
Ca22chr1B_C_albicans_SC5314	3122722	3122933	Reb1_Peak_1170	NA	732	551	C1_14160W_B;C1_14170W_B
Ca22chr2A_C_albicans_SC5314	14478	14734	Reb1_Peak_1178	NA	1000	1000	C2_00100C_A;C2_00110W_A;C2_00120C_A
Ca22chr2A_C_albicans_SC5314	18592	19089	Reb1_Peak_1179	NA	920	1000	C2_00120C_A;C2_00130W_A;C2_00140W_A
Ca22chr2A_C_albicans_SC5314	43739	44167	Reb1_Peak_1181	NA	1000	1000	C2_00340C_A;C2_00350W_A
Ca22chr2A_C_albicans_SC5314	68559	68878	Reb1_Peak_1182	NA	280	680	C2_00450C_A;C2_00460W_A
Ca22chr2A_C_albicans_SC5314	74824	75415	Reb1_Peak_1183	NA	1000	1000	C2_00470W_A;C2_00480C_A;C2_00490W_A
Ca22chr2A_C_albicans_SC5314	77511	78016	Reb1_Peak_1184	NA	1000	1000	C2_00490W_A;C2_00500W_A
Ca22chr2A_C_albicans_SC5314	80503	80999	Reb1_Peak_1185	NA	472	600	C2_00500W_A;C2_00510W_A
Ca22chr2A_C_albicans_SC5314	100665	101311	Reb1_Peak_1186	NA	1000	1000	C2_00630C_A;C2_00640W_A
Ca22chr2A_C_albicans_SC5314	110285	110838	Reb1_Peak_1187	NA	789	1000	C2_00660C_A;C2_00670C_A;C2_00680C_A
Ca22chr2A_C_albicans_SC5314	116341	116838	Reb1_Peak_1188	NA	1000	1000	C2_00690W_A;C2_00700W_A
Ca22chr2A_C_albicans_SC5314	128699	129297	Reb1_Peak_1190	NA	120	249	C2_00740C_A;C2_00750W_A
Ca22chr2A_C_albicans_SC5314	131607	132320	Reb1_Peak_1191	NA	1000	1000	C2_00750W_A;C2_00760C_A;C2_00770W_A;C2_00780W_A
Ca22chr2A_C_albicans_SC5314	135710	136211	Reb1_Peak_1192	NA	240	426	C2_00790C_A;C2_00800C_A
Ca22chr2A_C_albicans_SC5314	161062	161330	Reb1_Peak_1196	NA	879	1000	C2_00970C_A;C2_00980W_A
Ca22chr2A_C_albicans_SC5314	168870	170311	Reb1_Peak_1197	NA	513	700	C2_01010W_A;C2_01020W_A
Ca22chr2A_C_albicans_SC5314	179580	180813	Reb1_Peak_1198	NA	948	1000	C2_01110C_A;C2_01120W_A
Ca22chr2A_C_albicans_SC5314	192725	193164	Reb1_Peak_1199	NA	1000	1000	C2_01170C_A;C2_01180W_A;C2_01190C_A
Ca22chr2A_C_albicans_SC5314	194861	195260	Reb1_Peak_1200	NA	44	1000	C2_01190C_A;C2_01200C_A
Ca22chr2A_C_albicans_SC5314	214481	215467	Reb1_Peak_1201	NA	1000	1000	C2_01260W_A;C2_01270W_A
Ca22chr2A_C_albicans_SC5314	236368	237239	Reb1_Peak_1203	NA	1000	1000	C2_01360C_A;C2_01370C_A
Ca22chr2A_C_albicans_SC5314	256390	256804	Reb1_Peak_1207	NA	175	400	C2_01420C_A;C2_01430W_A;C2_01440C_A
Ca22chr2A_C_albicans_SC5314	275101	275575	Reb1_Peak_1209	NA	1000	1000	C2_01530C_A;C2_01540W_A
Ca22chr2A_C_albicans_SC5314	276564	277170	Reb1_Peak_1210	NA	688	545	C2_01540W_A;C2_01550W_A
Ca22chr2A_C_albicans_SC5314	279486	280069	Reb1_Peak_1211	NA	1000	1000	C2_01550W_A;C2_01560W_A
Ca22chr2A_C_albicans_SC5314	283681	284154	Reb1_Peak_1212	NA	728	931	C2_01570W_A;C2_01580W_A;C2_01590W_A;C2_01600C_A
Ca22chr2A_C_albicans_SC5314	286771	287519	Reb1_Peak_1213	NA	1000	1000	C2_01600C_A;C2_01610C_A
Ca22chr2A_C_albicans_SC5314	288638	289586	Reb1_Peak_1214	NA	1000	1000	C2_01610C_A;C2_01620W_A
Ca22chr2A_C_albicans_SC5314	309009	309561	Reb1_Peak_1216	NA	1000	1000	C2_01700C_A;C2_01710W_A;C2_01720C_A
Ca22chr2A_C_albicans_SC5314	323373	323724	Reb1_Peak_1217	NA	1000	1000	C2_01760C_A;C2_01770C_A
Ca22chr2A_C_albicans_SC5314	360112	360817	Reb1_Peak_1221	NA	1000	1000	C2_01920C_A;C2_01930C_A
Ca22chr2A_C_albicans_SC5314	362036	363977	Reb1_Peak_1222	NA	1000	1000	C2_01930C_A;C2_01940C_A
Ca22chr2A_C_albicans_SC5314	376438	377427	Reb1_Peak_1224	NA	337	733	C2_01980C_A;C2_01990C_A
Ca22chr2A_C_albicans_SC5314	391947	392639	Reb1_Peak_1226	NA	1000	1000	C2_02020W_A;C2_02030W_A
Ca22chr2A_C_albicans_SC5314	401307	401946	Reb1_Peak_1227	NA	414	659	C2_02050C_A;C2_02060C_A
Ca22chr2A_C_albicans_SC5314	404253	405343	Reb1_Peak_1228	NA	1000	1000	C2_02060C_A;C2_02070W_A
Ca22chr2A_C_albicans_SC5314	406978	407181	Reb1_Peak_1229	NA	586	646	C2_02070W_A;C2_02080W_A;C2_02090W_A
Ca22chr2A_C_albicans_SC5314	409431	410065	Reb1_Peak_1230	NA	598	580	C2_02090W_A;C2_02100W_A
Ca22chr2A_C_albicans_SC5314	422288	422626	Reb1_Peak_1231	NA	1000	1000	C2_02150C_A;C2_02160W_A
Ca22chr2A_C_albicans_SC5314	423922	424929	Reb1_Peak_1232	NA	271	1000	C2_02160W_A;C2_02170W_A
Ca22chr2A_C_albicans_SC5314	430550	431778	Reb1_Peak_1234	NA	1000	320	C2_02190C_A
Ca22chr2A_C_albicans_SC5314	432230	432756	Reb1_Peak_1235	NA	544	367	C2_02200W_A
Ca22chr2A_C_albicans_SC5314	436225	436600	Reb1_Peak_1236	NA	57	490	C2_02210C_A;C2_02220C_A
Ca22chr2A_C_albicans_SC5314	450728	451271	Reb1_Peak_1238	NA	975	1000	C2_02240C_A;C2_02250C_A
Ca22chr2A_C_albicans_SC5314	454801	455439	Reb1_Peak_1240	NA	1000	1000	C2_02260W_A;C2_02270C_A
Ca22chr2A_C_albicans_SC5314	470749	471031	Reb1_Peak_1241	NA	1000	1000	C2_02370C_A;C2_02380W_A
Ca22chr2A_C_albicans_SC5314	495804	496273	Reb1_Peak_1245	NA	725	1000	C2_02470C_A;C2_02480W_A;C2_02490C_A
Ca22chr2A_C_albicans_SC5314	500776	500997	Reb1_Peak_1246	NA	1000	1000	C2_02490C_A;C2_02500W_A
Ca22chr2A_C_albicans_SC5314	517011	517562	Reb1_Peak_1248	NA	951	1000	C2_02550C_A;C2_02560W_A
Ca22chr2A_C_albicans_SC5314	535766	536042	Reb1_Peak_1252	NA	678	509	C2_02660W_A;C2_02670C_A
Ca22chr2A_C_albicans_SC5314	541889	542246	Reb1_Peak_1253	NA	305	869	C2_02710C_A;C2_02720W_A
Ca22chr2A_C_albicans_SC5314	571835	572464	Reb1_Peak_1255	NA	1000	1000	C2_02850W_A;C2_02860W_A
Ca22chr2A_C_albicans_SC5314	572544	572832	Reb1_Peak_1256	NA	674	629	C2_02850W_A;C2_02860W_A
Ca22chr2A_C_albicans_SC5314	581594	583173	Reb1_Peak_1257	NA	1000	1000	C2_02900W_A;C2_02910W_A;C2_02920W_A
Ca22chr2A_C_albicans_SC5314	585614	585948	Reb1_Peak_1258	NA	413	573	C2_02930C_A;C2_02650C_A;C2_02940W_A
Ca22chr2A_C_albicans_SC5314	596921	597612	Reb1_Peak_1259	NA	524	618	C2_02980C_A;C2_02990C_A
Ca22chr2A_C_albicans_SC5314	629234	629930	Reb1_Peak_1267	NA	530	1000	C2_03110W_A;C2_03120W_A
Ca22chr2A_C_albicans_SC5314	630193	630682	Reb1_Peak_1268	NA	792	740	C2_03120W_A
Ca22chr2A_C_albicans_SC5314	636028	636629	Reb1_Peak_1270	NA	1000	1000	C2_03140C_A;C2_03150C_A
Ca22chr2A_C_albicans_SC5314	654658	655570	Reb1_Peak_1271	NA	544	879	C2_03180C_A;C2_03200W_A
Ca22chr2A_C_albicans_SC5314	659994	660873	Reb1_Peak_1272	NA	430	802	C2_03220C_A
Ca22chr2A_C_albicans_SC5314	669728	670448	Reb1_Peak_1274	NA	1000	1000	C2_03240C_A
Ca22chr2A_C_albicans_SC5314	682902	683317	Reb1_Peak_1277	NA	1000	1000	C2_03300W_A;C2_03310C_A;C2_03320W_A
Ca22chr2A_C_albicans_SC5314	683373	683964	Reb1_Peak_1278	NA	1000	1000	C2_03310C_A;C2_03320W_A
Ca22chr2A_C_albicans_SC5314	697491	697953	Reb1_Peak_1280	NA	1000	1000	C2_03350W_A;C2_03360W_A
Ca22chr2A_C_albicans_SC5314	709505	710015	Reb1_Peak_1281	NA	618	1000	C2_03390C_A;C2_03400C_A
Ca22chr2A_C_albicans_SC5314	711920	712567	Reb1_Peak_1282	NA	695	1000	C2_03400C_A;C2_03410W_A
Ca22chr2A_C_albicans_SC5314	723213	723457	Reb1_Peak_1283	NA	1000	1000	C2_03460C_A;C2_03470C_A
Ca22chr2A_C_albicans_SC5314	724314	724918	Reb1_Peak_1284	NA	1000	1000	C2_03470C_A;C2_03480C_A;C2_03490C_A
Ca22chr2A_C_albicans_SC5314	731871	732726	Reb1_Peak_1286	NA	696	1000	C2_03500W_A
Ca22chr2A_C_albicans_SC5314	735153	736434	Reb1_Peak_1287	NA	1000	1000
Ca22chr2A_C_albicans_SC5314	746606	747213	Reb1_Peak_1291	NA	1000	1000	C2_03530W_A
Ca22chr2A_C_albicans_SC5314	762694	763223	Reb1_Peak_1293	NA	906	878	C2_03610W_A
Ca22chr2A_C_albicans_SC5314	771809	772220	Reb1_Peak_1295	NA	588	1000	C2_03640W_A;C2_03660W_A;C2_03670W_A
Ca22chr2A_C_albicans_SC5314	779341	779949	Reb1_Peak_1297	NA	366	1000	C2_03690C_A
Ca22chr2A_C_albicans_SC5314	810289	810860	Reb1_Peak_1300	NA	547	997	C2_03840C_A;C2_03850W_A;C2_03860W_A;C2_03870W_A;C2_03880C_A
Ca22chr2A_C_albicans_SC5314	824696	824910	Reb1_Peak_1302	NA	639	779	C2_03930C_A;C2_03940C_A
Ca22chr2A_C_albicans_SC5314	833309	833569	Reb1_Peak_1305	NA	560	797	C2_03970W_A;C2_03980C_A
Ca22chr2A_C_albicans_SC5314	840259	840545	Reb1_Peak_1306	NA	1000	1000	C2_04020C_A;C2_04030C_A;C2_04040C_A
Ca22chr2A_C_albicans_SC5314	862169	862713	Reb1_Peak_1312	NA	1000	1000	C2_04090W_A;C2_04100W_A
Ca22chr2A_C_albicans_SC5314	863782	864077	Reb1_Peak_1313	NA	1000	1000	C2_04100W_A;C2_04110W_A
Ca22chr2A_C_albicans_SC5314	869636	870261	Reb1_Peak_1315	NA	1000	1000	C2_04120C_A;C2_04130W_A
Ca22chr2A_C_albicans_SC5314	877019	877278	Reb1_Peak_1317	NA	826	831	C2_04160W_A;C2_04170C_A;C2_04180C_A
Ca22chr2A_C_albicans_SC5314	878180	878636	Reb1_Peak_1318	NA	283	372	C2_04180C_A;C2_04190C_A
Ca22chr2A_C_albicans_SC5314	886917	887652	Reb1_Peak_1320	NA	1000	1000	C2_04220C_A;C2_04230W_A
Ca22chr2A_C_albicans_SC5314	892573	892866	Reb1_Peak_1322	NA	89	570	C2_04250W_A;C2_04260W_A
Ca22chr2A_C_albicans_SC5314	896480	897811	Reb1_Peak_1323	NA	1000	1000	C2_04270W_A;C2_04280W_A
Ca22chr2A_C_albicans_SC5314	901792	902416	Reb1_Peak_1324	NA	1000	1000	C2_04300C_A;C2_04310W_A
Ca22chr2A_C_albicans_SC5314	906951	907450	Reb1_Peak_1325	NA	961	1000	C2_04330C_A;C2_04340C_A
Ca22chr2A_C_albicans_SC5314	910966	911304	Reb1_Peak_1326	NA	1000	1000	C2_04350C_A;C2_04360W_A
Ca22chr2A_C_albicans_SC5314	931145	931948	Reb1_Peak_1327	NA	1000	1000	C2_04450W_A;C2_04460W_A
Ca22chr2A_C_albicans_SC5314	951558	952293	Reb1_Peak_1330	NA	1000	1000	C2_04540C_A;C2_04550C_A
Ca22chr2A_C_albicans_SC5314	953941	954526	Reb1_Peak_1331	NA	631	806	C2_04550C_A;C2_04560W_A
Ca22chr2A_C_albicans_SC5314	954828	955069	Reb1_Peak_1332	NA	143	419	C2_04550C_A;C2_04560W_A
Ca22chr2A_C_albicans_SC5314	959963	960610	Reb1_Peak_1333	NA	785	1000	C2_04580W_A;C2_04590C_A;C2_04600C_A
Ca22chr2A_C_albicans_SC5314	968850	970435	Reb1_Peak_1335	NA	1000	1000	C2_04620W_A
Ca22chr2A_C_albicans_SC5314	979297	980946	Reb1_Peak_1336	NA	1000	1000	C2_04660C_A;C2_04670W_A;C2_04680W_A
Ca22chr2A_C_albicans_SC5314	987636	988433	Reb1_Peak_1337	NA	1000	1000	C2_04710C_A;C2_04720C_A
Ca22chr2A_C_albicans_SC5314	994199	995186	Reb1_Peak_1338	NA	606	1000	C2_04740C_A;C2_04750W_A
Ca22chr2A_C_albicans_SC5314	997077	997329	Reb1_Peak_1339	NA	968	1000	C2_04750W_A;C2_04760W_A
Ca22chr2A_C_albicans_SC5314	1012183	1012954	Reb1_Peak_1340	NA	537	748	C2_04830W_A;C2_04850C_A
Ca22chr2A_C_albicans_SC5314	1014488	1015187	Reb1_Peak_1341	NA	1000	979	C2_04850C_A;C2_04860W_A
Ca22chr2A_C_albicans_SC5314	1015280	1015602	Reb1_Peak_1342	NA	480	505	C2_04850C_A;C2_04860W_A
Ca22chr2A_C_albicans_SC5314	1029703	1030133	Reb1_Peak_1344	NA	483	1000	C2_04930C_A;C2_04940C_A
Ca22chr2A_C_albicans_SC5314	1031909	1032640	Reb1_Peak_1345	NA	1000	1000	C2_04940C_A;C2_04950C_A
Ca22chr2A_C_albicans_SC5314	1068191	1068862	Reb1_Peak_1348	NA	1000	1000	C2_05170W_A;C2_05180W_A;C2_05190W_A
Ca22chr2A_C_albicans_SC5314	1077155	1077794	Reb1_Peak_1349	NA	358	1000	C2_05230C_A;C2_05240C_A;C2_05250C_A
Ca22chr2A_C_albicans_SC5314	1080385	1080643	Reb1_Peak_1351	NA	956	1000
Ca22chr2A_C_albicans_SC5314	1092831	1093471	Reb1_Peak_1353	NA	1000	923	C2_05300C_A;C2_05310C_A;C2_05320W_A
Ca22chr2A_C_albicans_SC5314	1097331	1097914	Reb1_Peak_1354	NA	916	1000	C2_05330C_A;C2_05340C_A
Ca22chr2A_C_albicans_SC5314	1099086	1099308	Reb1_Peak_1355	NA	758	622	C2_05340C_A;C2_05350C_A
Ca22chr2A_C_albicans_SC5314	1104205	1105165	Reb1_Peak_1356	NA	1000	1000	C2_05370C_A
Ca22chr2A_C_albicans_SC5314	1109744	1110449	Reb1_Peak_1358	NA	1000	1000	C2_05400W_A;C2_05410W_A
Ca22chr2A_C_albicans_SC5314	1111680	1111927	Reb1_Peak_1359	NA	245	517	C2_05410W_A;C2_05420C_A;C2_05430C_A;C2_05440W_A
Ca22chr2A_C_albicans_SC5314	1116942	1117745	Reb1_Peak_1361	NA	502	553	C2_05440W_A;C2_05450C_A;C2_05460W_A
Ca22chr2A_C_albicans_SC5314	1117803	1118501	Reb1_Peak_1362	NA	1000	1000	C2_05450C_A;C2_05460W_A
Ca22chr2A_C_albicans_SC5314	1120047	1120377	Reb1_Peak_1363	NA	174	332	C2_05460W_A;C2_05470W_A
Ca22chr2A_C_albicans_SC5314	1148812	1149795	Reb1_Peak_1369	NA	649	1000	C2_05640W_A
Ca22chr2A_C_albicans_SC5314	1169861	1170342	Reb1_Peak_1370	NA	144	327	C2_05720C_A;C2_05730C_A
Ca22chr2A_C_albicans_SC5314	1181804	1182305	Reb1_Peak_1372	NA	1000	1000	C2_05780C_A;C2_05790C_A
Ca22chr2A_C_albicans_SC5314	1202707	1203209	Reb1_Peak_1375	NA	1000	1000	C2_05870W_A;C2_05880W_A
Ca22chr2A_C_albicans_SC5314	1207563	1208136	Reb1_Peak_1376	NA	1000	1000	C2_05900W_A;C2_05910W_A
Ca22chr2A_C_albicans_SC5314	1211277	1211863	Reb1_Peak_1377	NA	410	613	C2_05910W_A;C2_05920C_A;C2_05930W_A;C2_05940C_A
Ca22chr2A_C_albicans_SC5314	1220275	1220520	Reb1_Peak_1378	NA	230	423	C2_05980C_A;C2_05990C_A
Ca22chr2A_C_albicans_SC5314	1222725	1223126	Reb1_Peak_1379	NA	348	1000	C2_05990C_A;C2_06000W_A
Ca22chr2A_C_albicans_SC5314	1224739	1225111	Reb1_Peak_1380	NA	985	1000	C2_06000W_A;C2_06010W_A
Ca22chr2A_C_albicans_SC5314	1237403	1238354	Reb1_Peak_1382	NA	1000	1000	C2_06040C_A;C2_06050C_A;C2_06060C_A;C2_06070W_A
Ca22chr2A_C_albicans_SC5314	1238431	1238740	Reb1_Peak_1383	NA	1000	1000	C2_06040C_A;C2_06050C_A;C2_06060C_A;C2_06070W_A
Ca22chr2A_C_albicans_SC5314	1245534	1245783	Reb1_Peak_1384	NA	308	701	C2_06090W_A;C2_06100W_A
Ca22chr2A_C_albicans_SC5314	1259800	1260876	Reb1_Peak_1386	NA	1000	1000	C2_06170C_A;C2_06180C_A
Ca22chr2A_C_albicans_SC5314	1274733	1275328	Reb1_Peak_1387	NA	280	357	C2_06250C_A;C2_06260W_A;C2_06270W_A
Ca22chr2A_C_albicans_SC5314	1279334	1279804	Reb1_Peak_1388	NA	405	832	C2_06290C_A;C2_06300W_A;C2_06310C_A
Ca22chr2A_C_albicans_SC5314	1281273	1282220	Reb1_Peak_1389	NA	1000	1000	C2_06310C_A
Ca22chr2A_C_albicans_SC5314	1290728	1290986	Reb1_Peak_1391	NA	1000	1000	C2_06330C_A
Ca22chr2A_C_albicans_SC5314	1304319	1304550	Reb1_Peak_1393	NA	542	907	C2_06390C_A;C2_06400C_A;C2_06410W_A;C2_06420C_A
Ca22chr2A_C_albicans_SC5314	1308383	1309733	Reb1_Peak_1394	NA	1000	1000	C2_06420C_A;C2_06430C_A;C2_06440C_A
Ca22chr2A_C_albicans_SC5314	1313535	1314617	Reb1_Peak_1396	NA	735	815	C2_06460W_A
Ca22chr2A_C_albicans_SC5314	1331663	1332841	Reb1_Peak_1397	NA	590	837	C2_06550W_A;C2_06560W_A;C2_06570C_A
Ca22chr2A_C_albicans_SC5314	1361534	1361923	Reb1_Peak_1402	NA	156	296
Ca22chr2A_C_albicans_SC5314	1365886	1366822	Reb1_Peak_1404	NA	239	664	C2_06680W_A;C2_06690C_A
Ca22chr2A_C_albicans_SC5314	1377283	1379186	Reb1_Peak_1407	NA	1000	1000	C2_06720W_A;C2_06730W_A
Ca22chr2A_C_albicans_SC5314	1427120	1427579	Reb1_Peak_1413	NA	1000	1000	C2_06950C_A;C2_06960W_A
Ca22chr2A_C_albicans_SC5314	1455647	1457510	Reb1_Peak_1417	NA	1000	1000	C2_07130C_A;C2_07140W_A
Ca22chr2A_C_albicans_SC5314	1458689	1459902	Reb1_Peak_1418	NA	948	1000	C2_07140W_A;C2_07160W_A
Ca22chr2A_C_albicans_SC5314	1465738	1466167	Reb1_Peak_1419	NA	553	749	C2_07180W_A
Ca22chr2A_C_albicans_SC5314	1470541	1472072	Reb1_Peak_1421	NA	588	1000	C2_07210C_A;C2_07220W_A
Ca22chr2A_C_albicans_SC5314	1478516	1478823	Reb1_Peak_1423	NA	61	322	C2_07240C_A;C2_07250C_A
Ca22chr2A_C_albicans_SC5314	1481071	1481402	Reb1_Peak_1424	NA	1000	1000	C2_07260C_A;C2_07270W_A
Ca22chr2A_C_albicans_SC5314	1482500	1482734	Reb1_Peak_1425	NA	709	444	C2_07270W_A;C2_07280W_A
Ca22chr2A_C_albicans_SC5314	1499993	1500224	Reb1_Peak_1426	NA	227	276	C2_07340W_A;C2_07350W_A
Ca22chr2A_C_albicans_SC5314	1504713	1505247	Reb1_Peak_1427	NA	95	305	C2_07360W_A;C2_07370W_A
Ca22chr2A_C_albicans_SC5314	1506313	1506712	Reb1_Peak_1428	NA	424	650	C2_07370W_A;C2_07380W_A
Ca22chr2A_C_albicans_SC5314	1511456	1511910	Reb1_Peak_1429	NA	597	1000	C2_07390C_A;C2_07400C_A
Ca22chr2A_C_albicans_SC5314	1520849	1521396	Reb1_Peak_1431	NA	1000	1000	C2_07440C_A;C2_07450C_A
Ca22chr2A_C_albicans_SC5314	1522738	1523068	Reb1_Peak_1432	NA	326	612	C2_07450C_A;C2_07460W_A
Ca22chr2A_C_albicans_SC5314	1544947	1545829	Reb1_Peak_1434	NA	1000	1000	C2_07560W_A;C2_07570W_A
Ca22chr2A_C_albicans_SC5314	1556876	1558236	Reb1_Peak_1435	NA	915	1000	C2_07620W_A;C2_07630C_A;C2_07640W_A
Ca22chr2A_C_albicans_SC5314	1567681	1568007	Reb1_Peak_1436	NA	1000	1000	C2_07670C_A;C2_07680W_A
Ca22chr2A_C_albicans_SC5314	1579965	1580260	Reb1_Peak_1437	NA	108	463	C2_07730W_A;C2_07740W_A
Ca22chr2A_C_albicans_SC5314	1586258	1586652	Reb1_Peak_1438	NA	553	1000	C2_07750W_A;C2_07760W_A
Ca22chr2A_C_albicans_SC5314	1590477	1590727	Reb1_Peak_1439	NA	327	491	C2_07790C_A;C2_07800W_A
Ca22chr2A_C_albicans_SC5314	1621363	1621651	Reb1_Peak_1442	NA	118	622	C2_07980W_A;C2_07990W_A;C2_08000C_A
Ca22chr2A_C_albicans_SC5314	1647451	1648068	Reb1_Peak_1445	NA	1000	1000	C2_08120W_A;C2_08130W_A
Ca22chr2A_C_albicans_SC5314	1655623	1657045	Reb1_Peak_1447	NA	1000	1000	C2_08150W_A;C2_08160C_A;C2_08170W_A
Ca22chr2A_C_albicans_SC5314	1661881	1662421	Reb1_Peak_1448	NA	1000	1000	C2_08190W_A;C2_08200W_A
Ca22chr2A_C_albicans_SC5314	1664805	1665550	Reb1_Peak_1449	NA	1000	1000	C2_08240W_A
Ca22chr2A_C_albicans_SC5314	1672759	1673353	Reb1_Peak_1450	NA	1000	1000	C2_08270C_A;C2_08280W_A
Ca22chr2A_C_albicans_SC5314	1677352	1678241	Reb1_Peak_1451	NA	332	895	C2_08290C_A;C2_08300C_A;C2_08310W_A;C2_08320C_A
Ca22chr2A_C_albicans_SC5314	1683519	1684244	Reb1_Peak_1453	NA	347	724	C2_08330W_A;C2_08340C_A;C2_08350C_A
Ca22chr2A_C_albicans_SC5314	1691879	1692326	Reb1_Peak_1455	NA	1000	1000	C2_08370C_A;C2_08380C_A
Ca22chr2A_C_albicans_SC5314	1694335	1695409	Reb1_Peak_1456	NA	1000	1000	C2_08380C_A;C2_08390W_A
Ca22chr2A_C_albicans_SC5314	1701478	1702052	Reb1_Peak_1458	NA	965	1000	C2_08430C_A;C2_08440W_A
Ca22chr2A_C_albicans_SC5314	1702858	1703523	Reb1_Peak_1459	NA	479	841
Ca22chr2A_C_albicans_SC5314	1703579	1704282	Reb1_Peak_1460	NA	1000	1000	C2_08450W_A
Ca22chr2A_C_albicans_SC5314	1718198	1718552	Reb1_Peak_1461	NA	825	705	C2_08490W_A;C2_08500W_A
Ca22chr2A_C_albicans_SC5314	1718699	1719130	Reb1_Peak_1462	NA	1000	1000	C2_08490W_A;C2_08500W_A
Ca22chr2A_C_albicans_SC5314	1735621	1736432	Reb1_Peak_1465	NA	1000	1000	C2_08560W_A;C2_08570W_A
Ca22chr2A_C_albicans_SC5314	1740986	1741863	Reb1_Peak_1466	NA	279	540	C2_08580W_A
Ca22chr2A_C_albicans_SC5314	1749341	1750008	Reb1_Peak_1468	NA	1000	1000	C2_08590W_A;C2_08600W_A
Ca22chr2A_C_albicans_SC5314	1753324	1753633	Reb1_Peak_1469	NA	870	1000	C2_08610W_A;C2_08620W_A
Ca22chr2A_C_albicans_SC5314	1763667	1764270	Reb1_Peak_1473	NA	1000	1000	C2_08670C_A;C2_08680W_A
Ca22chr2A_C_albicans_SC5314	1783246	1784159	Reb1_Peak_1475	NA	1000	856	C2_08760C_A;C2_08770C_A;C2_08780W_A
Ca22chr2A_C_albicans_SC5314	1789562	1790155	Reb1_Peak_1476	NA	349	420	C2_08800C_A;C2_08810C_A
Ca22chr2A_C_albicans_SC5314	1792628	1792999	Reb1_Peak_1477	NA	917	1000	C2_08820C_A;C2_08830W_A
Ca22chr2A_C_albicans_SC5314	1794281	1794601	Reb1_Peak_1478	NA	530	647	C2_08830W_A;C2_08840W_A;C2_08850C_A
Ca22chr2A_C_albicans_SC5314	1796283	1797287	Reb1_Peak_1480	NA	1000	1000	C2_08850C_A;C2_08860W_A
Ca22chr2A_C_albicans_SC5314	1812473	1812724	Reb1_Peak_1483	NA	601	512	C2_08900W_A;C2_08910C_A
Ca22chr2A_C_albicans_SC5314	1822185	1822438	Reb1_Peak_1485	NA	198	568	C2_08960C_A;C2_08970C_A
Ca22chr2A_C_albicans_SC5314	1837740	1838016	Reb1_Peak_1487	NA	326	384
Ca22chr2A_C_albicans_SC5314	1844482	1844710	Reb1_Peak_1489	NA	394	705	C2_09010W_A;C2_09020W_A
Ca22chr2A_C_albicans_SC5314	1848127	1848376	Reb1_Peak_1490	NA	1000	1000	C2_09020W_A;C2_09030W_A;C2_09040W_A;C2_09050C_A
Ca22chr2A_C_albicans_SC5314	1853604	1854477	Reb1_Peak_1491	NA	1000	1000	C2_09060C_A;C2_09070C_A
Ca22chr2A_C_albicans_SC5314	1875980	1876564	Reb1_Peak_1494	NA	1000	1000	C2_09140C_A
Ca22chr2A_C_albicans_SC5314	1882013	1882271	Reb1_Peak_1497	NA	934	588	C2_09150W_A;C2_09160W_A
Ca22chr2A_C_albicans_SC5314	1886689	1887661	Reb1_Peak_1498	NA	1000	1000	C2_09180W_A;C2_09200W_A
Ca22chr2A_C_albicans_SC5314	1887979	1889677	Reb1_Peak_1499	NA	1000	1000	C2_09200W_A;C2_09210W_A;C2_09220W_A
Ca22chr2A_C_albicans_SC5314	1892866	1893304	Reb1_Peak_1500	NA	336	1000	C2_09230C_A;C2_09240C_A;C2_09250W_A;C2_09260C_A
Ca22chr2A_C_albicans_SC5314	1898159	1898706	Reb1_Peak_1501	NA	1000	1000	C2_09280C_A;C2_09290W_A;C2_09300W_A
Ca22chr2A_C_albicans_SC5314	1898787	1899116	Reb1_Peak_1502	NA	1000	1000	C2_09280C_A;C2_09290W_A;C2_09300W_A
Ca22chr2A_C_albicans_SC5314	1918536	1918786	Reb1_Peak_1505	NA	292	543	C2_09410W_A;C2_09420W_A
Ca22chr2A_C_albicans_SC5314	1935677	1936386	Reb1_Peak_1508	NA	1000	1000	C2_09470C_A
Ca22chr2A_C_albicans_SC5314	1939444	1939670	Reb1_Peak_1509	NA	1000	1000	C2_09470C_A;C2_09480W_A
Ca22chr2A_C_albicans_SC5314	1940360	1940622	Reb1_Peak_1510	NA	301	518	C2_09480W_A;C2_09490W_A
Ca22chr2A_C_albicans_SC5314	1940709	1941133	Reb1_Peak_1511	NA	360	850	C2_09480W_A;C2_09490W_A;C2_09500W_A
Ca22chr2A_C_albicans_SC5314	1945503	1946084	Reb1_Peak_1512	NA	1000	1000	C2_09510C_A;C2_09520C_A
Ca22chr2A_C_albicans_SC5314	1958810	1959036	Reb1_Peak_1515	NA	249	146	C2_09570C_A
Ca22chr2A_C_albicans_SC5314	1963167	1964039	Reb1_Peak_1516	NA	1000	1000	C2_09590C_A
Ca22chr2A_C_albicans_SC5314	1968758	1969039	Reb1_Peak_1518	NA	662	409	C2_09610W_A;C2_09620W_A
Ca22chr2A_C_albicans_SC5314	1971742	1972196	Reb1_Peak_1520	NA	1000	1000	C2_09620W_A;C2_09630C_A;C2_09640W_A
Ca22chr2A_C_albicans_SC5314	1973791	1974251	Reb1_Peak_1521	NA	1000	1000	C2_09640W_A;C2_09650W_A
Ca22chr2A_C_albicans_SC5314	1985118	1985414	Reb1_Peak_1523	NA	1000	1000	C2_09710C_A;C2_09720W_A
Ca22chr2A_C_albicans_SC5314	1989073	1989831	Reb1_Peak_1524	NA	516	985	C2_09730C_A;C2_09740W_A
Ca22chr2A_C_albicans_SC5314	2002236	2002640	Reb1_Peak_1527	NA	286	647	C2_09800C_A;C2_09810C_A
Ca22chr2A_C_albicans_SC5314	2013075	2013282	Reb1_Peak_1530	NA	470	561	C2_09830C_A;C2_09840W_A;C2_09850C_A
Ca22chr2A_C_albicans_SC5314	2026237	2026497	Reb1_Peak_1533	NA	1000	1000	C2_09890W_A;C2_09900C_A;C2_09910C_A;C2_09920W_A
Ca22chr2A_C_albicans_SC5314	2026570	2026830	Reb1_Peak_1534	NA	1000	1000	C2_09900C_A;C2_09910C_A;C2_09920W_A
Ca22chr2A_C_albicans_SC5314	2029600	2030765	Reb1_Peak_1535	NA	1000	1000	C2_09930W_A;C2_09940W_A
Ca22chr2A_C_albicans_SC5314	2039464	2040039	Reb1_Peak_1536	NA	1000	1000	C2_09970C_A
Ca22chr2A_C_albicans_SC5314	2040568	2041784	Reb1_Peak_1537	NA	739	670	C2_09980W_A
Ca22chr2A_C_albicans_SC5314	2052556	2053322	Reb1_Peak_1541	NA	762	1000	C2_10020C_A;C2_10030C_A
Ca22chr2A_C_albicans_SC5314	2066335	2066759	Reb1_Peak_1545	NA	1000	1000	C2_10070W_A;C2_10080W_A
Ca22chr2A_C_albicans_SC5314	2113921	2114251	Reb1_Peak_1555	NA	370	691	C2_10260C_A;C2_10270W_A
Ca22chr2A_C_albicans_SC5314	2119172	2120220	Reb1_Peak_1556	NA	847	925	C2_10280C_A;C2_10290W_A
Ca22chr2A_C_albicans_SC5314	2138359	2138628	Reb1_Peak_1559	NA	218	236	C2_10360C_A
Ca22chr2A_C_albicans_SC5314	2166234	2166532	Reb1_Peak_1565	NA	50	95	C2_10470C_A;C2_10480W_A
Ca22chr2A_C_albicans_SC5314	2187541	2187837	Reb1_Peak_1567	NA	1000	986	C2_10590W_A;C2_10600W_A;C2_10610W_A
Ca22chr2A_C_albicans_SC5314	2193264	2193540	Reb1_Peak_1568	NA	677	399	C2_10630W_A;C2_10640C_A;C2_10650W_A;C2_10660W_A
Ca22chr2A_C_albicans_SC5314	2193641	2193867	Reb1_Peak_1569	NA	317	347	C2_10640C_A;C2_10650W_A;C2_10660W_A
Ca22chr2A_C_albicans_SC5314	2193940	2194225	Reb1_Peak_1570	NA	1000	1000	C2_10640C_A;C2_10650W_A;C2_10660W_A
Ca22chr2A_C_albicans_SC5314	2216025	2216251	Reb1_Peak_1571	NA	868	1000	C2_10780C_A;C2_10790C_A;C2_10800W_A;C2_10810W_A
Ca22chr2B_C_albicans_SC5314	18601	19058	Reb1_Peak_1572	NA	527	451	C2_00120C_B;C2_00130W_B;C2_00140W_B
Ca22chr2B_C_albicans_SC5314	100674	101316	Reb1_Peak_1573	NA	1000	1000	C2_00630C_B;C2_00640W_B
Ca22chr2B_C_albicans_SC5314	110290	110799	Reb1_Peak_1574	NA	667	1000	C2_00660C_B;C2_00670C_B;C2_00680C_B
Ca22chr2B_C_albicans_SC5314	116357	116610	Reb1_Peak_1575	NA	1000	1000	C2_00690W_B;C2_00700W_B
Ca22chr2B_C_albicans_SC5314	128911	129326	Reb1_Peak_1576	NA	280	611	C2_00740C_B;C2_00750W_B
Ca22chr2B_C_albicans_SC5314	131628	132470	Reb1_Peak_1577	NA	1000	1000	C2_00750W_B;C2_00760C_B;C2_00770W_B;C2_00780W_B
Ca22chr2B_C_albicans_SC5314	135732	136283	Reb1_Peak_1578	NA	324	372	C2_00790C_B;C2_00800C_B
Ca22chr2B_C_albicans_SC5314	147607	148438	Reb1_Peak_1580	NA	816	1000	C2_00860C_B;C2_00870W_B
Ca22chr2B_C_albicans_SC5314	155331	155597	Reb1_Peak_1582	NA	183	654	C2_00920W_B;C2_00930C_B;C2_00940W_B;C2_00950C_B
Ca22chr2B_C_albicans_SC5314	164339	164600	Reb1_Peak_1584	NA	90	222	C2_00990W_B;C2_01000W_B
Ca22chr2B_C_albicans_SC5314	169077	170277	Reb1_Peak_1585	NA	668	1000	C2_01010W_B;C2_01020W_B
Ca22chr2B_C_albicans_SC5314	177037	177553	Reb1_Peak_1586	NA	467	393	C2_01090C_B;C2_01110C_B
Ca22chr2B_C_albicans_SC5314	177659	178173	Reb1_Peak_1587	NA	464	163	C2_01090C_B;C2_01110C_B
Ca22chr2B_C_albicans_SC5314	179789	180663	Reb1_Peak_1588	NA	548	1000	C2_01110C_B;C2_01120W_B
Ca22chr2B_C_albicans_SC5314	192745	193145	Reb1_Peak_1589	NA	1000	1000	C2_01170C_B;C2_01180W_B;C2_01190C_B
Ca22chr2B_C_albicans_SC5314	203936	204204	Reb1_Peak_1590	NA	780	1000	C2_01210C_B;C2_01220W_B
Ca22chr2B_C_albicans_SC5314	204258	204666	Reb1_Peak_1591	NA	1000	1000	C2_01220W_B
Ca22chr2B_C_albicans_SC5314	214448	215506	Reb1_Peak_1592	NA	182	519	C2_01260W_B;C2_01270W_B
Ca22chr2B_C_albicans_SC5314	218741	219228	Reb1_Peak_1593	NA	591	473	C2_01300C_B
Ca22chr2B_C_albicans_SC5314	223168	223504	Reb1_Peak_1595	NA	54	141	C2_01310W_B
Ca22chr2B_C_albicans_SC5314	236370	236901	Reb1_Peak_1597	NA	491	702	C2_01360C_B;C2_01370C_B
Ca22chr2B_C_albicans_SC5314	240353	241066	Reb1_Peak_1598	NA	898	414	C2_01380W_B
Ca22chr2B_C_albicans_SC5314	250720	251920	Reb1_Peak_1600	NA	813	914	C2_01410C_B
Ca22chr2B_C_albicans_SC5314	256372	256790	Reb1_Peak_1602	NA	393	508	C2_01420C_B;C2_01430W_B;C2_01440C_B
Ca22chr2B_C_albicans_SC5314	279463	280045	Reb1_Peak_1604	NA	1000	1000	C2_01550W_B;C2_01560W_B
Ca22chr2B_C_albicans_SC5314	283694	284141	Reb1_Peak_1605	NA	542	998	C2_01570W_B;C2_01580W_B;C2_01590W_B;C2_01600C_B
Ca22chr2B_C_albicans_SC5314	286761	287506	Reb1_Peak_1606	NA	1000	1000	C2_01600C_B;C2_01610C_B
Ca22chr2B_C_albicans_SC5314	288634	289543	Reb1_Peak_1607	NA	1000	1000	C2_01610C_B;C2_01620W_B
Ca22chr2B_C_albicans_SC5314	290932	291139	Reb1_Peak_1609	NA	371	233	C2_01620W_B;C2_01630W_B
Ca22chr2B_C_albicans_SC5314	291991	292546	Reb1_Peak_1610	NA	517	1000	C2_01630W_B;C2_01640W_B
Ca22chr2B_C_albicans_SC5314	304572	305337	Reb1_Peak_1611	NA	993	1000	C2_01680C_B;C2_01690W_B
Ca22chr2B_C_albicans_SC5314	308996	309533	Reb1_Peak_1612	NA	1000	922	C2_01700C_B;C2_01710W_B;C2_01720C_B
Ca22chr2B_C_albicans_SC5314	312291	312705	Reb1_Peak_1613	NA	155	579	C2_01730W_B;C2_01740C_B
Ca22chr2B_C_albicans_SC5314	315511	316943	Reb1_Peak_1614	NA	1000	1000	C2_01750C_B
Ca22chr2B_C_albicans_SC5314	317159	317707	Reb1_Peak_1615	NA	1000	947
Ca22chr2B_C_albicans_SC5314	319871	320219	Reb1_Peak_1616	NA	422	1000
Ca22chr2B_C_albicans_SC5314	320597	320954	Reb1_Peak_1617	NA	1000	1000
Ca22chr2B_C_albicans_SC5314	346623	347003	Reb1_Peak_1620	NA	254	234	C2_01880C_B
Ca22chr2B_C_albicans_SC5314	347070	347857	Reb1_Peak_1621	NA	1000	1000	C2_01880C_B
Ca22chr2B_C_albicans_SC5314	348803	349772	Reb1_Peak_1622	NA	990	505	C2_01890W_B
Ca22chr2B_C_albicans_SC5314	362046	363251	Reb1_Peak_1623	NA	1000	1000	C2_01930C_B;C2_01940C_B
Ca22chr2B_C_albicans_SC5314	363315	363560	Reb1_Peak_1624	NA	347	225	C2_01940C_B
Ca22chr2B_C_albicans_SC5314	368148	368487	Reb1_Peak_1625	NA	1000	482	C2_01960C_B
Ca22chr2B_C_albicans_SC5314	385979	386765	Reb1_Peak_1627	NA	284	1000	C2_01990C_B;C2_02000W_B
Ca22chr2B_C_albicans_SC5314	407265	407493	Reb1_Peak_1628	NA	204	284	C2_02070W_B;C2_02080W_B;C2_02090W_B
Ca22chr2B_C_albicans_SC5314	424144	424379	Reb1_Peak_1629	NA	325	881	C2_02160W_B;C2_02170W_B
Ca22chr2B_C_albicans_SC5314	426508	427263	Reb1_Peak_1630	NA	1000	1000	C2_02170W_B;C2_02180W_B
Ca22chr2B_C_albicans_SC5314	430595	431551	Reb1_Peak_1631	NA	1000	1000	C2_02190C_B
Ca22chr2B_C_albicans_SC5314	432296	432738	Reb1_Peak_1632	NA	336	249	C2_02200W_B
Ca22chr2B_C_albicans_SC5314	442038	442380	Reb1_Peak_1633	NA	43	251
Ca22chr2B_C_albicans_SC5314	450752	451198	Reb1_Peak_1635	NA	986	1000	C2_02240C_B;C2_02250C_B
Ca22chr2B_C_albicans_SC5314	470752	471039	Reb1_Peak_1637	NA	1000	1000	C2_02370C_B;C2_02380W_B
Ca22chr2B_C_albicans_SC5314	478109	478496	Reb1_Peak_1640	NA	734	522	C2_02400W_B;C2_02410W_B;C2_02420C_B
Ca22chr2B_C_albicans_SC5314	500758	501024	Reb1_Peak_1642	NA	1000	1000	C2_02490C_B;C2_02500W_B
Ca22chr2B_C_albicans_SC5314	517053	517750	Reb1_Peak_1644	NA	1000	1000	C2_02550C_B;C2_02560W_B
Ca22chr2B_C_albicans_SC5314	541931	542280	Reb1_Peak_1648	NA	263	618	C2_02710C_B;C2_02720W_B
Ca22chr2B_C_albicans_SC5314	581598	583016	Reb1_Peak_1651	NA	671	1000	C2_02900W_B;C2_02910W_B;C2_02920W_B
Ca22chr2B_C_albicans_SC5314	585607	585952	Reb1_Peak_1652	NA	284	426	C2_02930C_B;C2_02650C_B;C2_02940W_B
Ca22chr2B_C_albicans_SC5314	592778	593199	Reb1_Peak_1653	NA	476	355	C2_02970C_B
Ca22chr2B_C_albicans_SC5314	593656	595089	Reb1_Peak_1654	NA	237	1000	C2_02970C_B;C2_02980C_B
Ca22chr2B_C_albicans_SC5314	619806	620140	Reb1_Peak_1658	NA	951	1000	C2_03070C_B;C2_03080W_B
Ca22chr2B_C_albicans_SC5314	627395	628133	Reb1_Peak_1661	NA	1000	910	C2_03110W_B
Ca22chr2B_C_albicans_SC5314	629334	629920	Reb1_Peak_1662	NA	629	1000	C2_03110W_B;C2_03120W_B
Ca22chr2B_C_albicans_SC5314	630195	630429	Reb1_Peak_1663	NA	296	305	C2_03120W_B
Ca22chr2B_C_albicans_SC5314	630500	630718	Reb1_Peak_1664	NA	611	246	C2_03120W_B
Ca22chr2B_C_albicans_SC5314	636050	636615	Reb1_Peak_1665	NA	1000	1000	C2_03140C_B;C2_03150C_B
Ca22chr2B_C_albicans_SC5314	642112	642647	Reb1_Peak_1666	NA	1000	1000	C2_03160C_B;C2_03170W_B
Ca22chr2B_C_albicans_SC5314	654663	655575	Reb1_Peak_1667	NA	577	815	C2_03180C_B;C2_03200W_B
Ca22chr2B_C_albicans_SC5314	662776	663156	Reb1_Peak_1669	NA	118	375	C2_03230C_B
Ca22chr2B_C_albicans_SC5314	669792	670469	Reb1_Peak_1670	NA	1000	1000	C2_03240C_B
Ca22chr2B_C_albicans_SC5314	670930	671228	Reb1_Peak_1671	NA	136	182
Ca22chr2B_C_albicans_SC5314	672303	672570	Reb1_Peak_1672	NA	1000	766	C2_03250W_B
Ca22chr2B_C_albicans_SC5314	675029	675521	Reb1_Peak_1674	NA	1000	1000	C2_03250W_B;C2_03260W_B;C2_03270W_B
Ca22chr2B_C_albicans_SC5314	695099	695544	Reb1_Peak_1676	NA	636	597	C2_03340W_B;C2_03350W_B
Ca22chr2B_C_albicans_SC5314	697457	698005	Reb1_Peak_1677	NA	1000	1000	C2_03350W_B;C2_03360W_B
Ca22chr2B_C_albicans_SC5314	724357	724930	Reb1_Peak_1678	NA	1000	1000	C2_03470C_B;C2_03480C_B;C2_03490C_B
Ca22chr2B_C_albicans_SC5314	732475	732720	Reb1_Peak_1680	NA	162	457
Ca22chr2B_C_albicans_SC5314	734779	735049	Reb1_Peak_1681	NA	264	717
Ca22chr2B_C_albicans_SC5314	735137	735594	Reb1_Peak_1682	NA	234	262
Ca22chr2B_C_albicans_SC5314	748941	749581	Reb1_Peak_1688	NA	857	457	C2_03530W_B;C2_03540W_B
Ca22chr2B_C_albicans_SC5314	761965	762317	Reb1_Peak_1689	NA	144	639	C2_03600W_B
Ca22chr2B_C_albicans_SC5314	800953	801221	Reb1_Peak_1694	NA	501	672	C2_03780C_B;C2_03790C_B;C2_03800C_B
Ca22chr2B_C_albicans_SC5314	831054	831682	Reb1_Peak_1697	NA	911	1000	C2_03950W_B;C2_03960W_B
Ca22chr2B_C_albicans_SC5314	838772	839134	Reb1_Peak_1698	NA	825	378	C2_04000C_B;C2_04010C_B;C2_04020C_B
Ca22chr2B_C_albicans_SC5314	840298	840553	Reb1_Peak_1699	NA	1000	1000	C2_04020C_B;C2_04030C_B;C2_04040C_B
Ca22chr2B_C_albicans_SC5314	869662	870123	Reb1_Peak_1706	NA	914	1000	C2_04120C_B;C2_04130W_B
Ca22chr2B_C_albicans_SC5314	877038	877304	Reb1_Peak_1708	NA	789	885	C2_04160W_B;C2_04170C_B;C2_04180C_B
Ca22chr2B_C_albicans_SC5314	890440	890730	Reb1_Peak_1710	NA	264	95	C2_04240C_B;C2_04250W_B
Ca22chr2B_C_albicans_SC5314	896624	897521	Reb1_Peak_1711	NA	1000	463	C2_04270W_B;C2_04280W_B
Ca22chr2B_C_albicans_SC5314	907170	907709	Reb1_Peak_1712	NA	915	1000	C2_04330C_B;C2_04340C_B;C2_04350C_B
Ca22chr2B_C_albicans_SC5314	910998	911328	Reb1_Peak_1713	NA	1000	1000	C2_04350C_B;C2_04360W_B
Ca22chr2B_C_albicans_SC5314	940266	940514	Reb1_Peak_1716	NA	1000	576	C2_04490W_B;C2_04500W_B
Ca22chr2B_C_albicans_SC5314	951602	952342	Reb1_Peak_1717	NA	1000	1000	C2_04540C_B;C2_04550C_B
Ca22chr2B_C_albicans_SC5314	959989	960246	Reb1_Peak_1718	NA	85	137	C2_04580W_B;C2_04590C_B
Ca22chr2B_C_albicans_SC5314	962422	962875	Reb1_Peak_1719	NA	815	508	C2_04600C_B;C2_04610C_B
Ca22chr2B_C_albicans_SC5314	969338	970473	Reb1_Peak_1721	NA	601	1000
Ca22chr2B_C_albicans_SC5314	979411	980040	Reb1_Peak_1722	NA	599	1000	C2_04660C_B;C2_04670W_B
Ca22chr2B_C_albicans_SC5314	980331	980733	Reb1_Peak_1723	NA	1000	732	C2_04670W_B;C2_04680W_B
Ca22chr2B_C_albicans_SC5314	987883	988209	Reb1_Peak_1724	NA	1000	1000	C2_04710C_B;C2_04720C_B
Ca22chr2B_C_albicans_SC5314	991104	991378	Reb1_Peak_1725	NA	950	1000	C2_04730W_B
Ca22chr2B_C_albicans_SC5314	994298	994591	Reb1_Peak_1726	NA	702	793	C2_04740C_B;C2_04750W_B
Ca22chr2B_C_albicans_SC5314	1012306	1012794	Reb1_Peak_1727	NA	658	847	C2_04830W_B;C2_04850C_B
Ca22chr2B_C_albicans_SC5314	1014804	1015038	Reb1_Peak_1728	NA	143	113	C2_04850C_B;C2_04860W_B
Ca22chr2B_C_albicans_SC5314	1015315	1015634	Reb1_Peak_1729	NA	1000	1000	C2_04850C_B;C2_04860W_B
Ca22chr2B_C_albicans_SC5314	1032055	1032610	Reb1_Peak_1730	NA	628	542	C2_04940C_B;C2_04950C_B
Ca22chr2B_C_albicans_SC5314	1035818	1036424	Reb1_Peak_1732	NA	1000	833	C2_04960C_B;C2_04970W_B
Ca22chr2B_C_albicans_SC5314	1048239	1049095	Reb1_Peak_1733	NA	261	814	C2_05050C_B;C2_05060C_B;C2_05070W_B
Ca22chr2B_C_albicans_SC5314	1077177	1077428	Reb1_Peak_1734	NA	220	882	C2_05230C_B;C2_05240C_B;C2_05250C_B
Ca22chr2B_C_albicans_SC5314	1079173	1079839	Reb1_Peak_1735	NA	1000	1000	C2_05250C_B
Ca22chr2B_C_albicans_SC5314	1080091	1080714	Reb1_Peak_1736	NA	1000	1000
Ca22chr2B_C_albicans_SC5314	1080784	1081133	Reb1_Peak_1737	NA	94	405
Ca22chr2B_C_albicans_SC5314	1092864	1093491	Reb1_Peak_1739	NA	1000	766	C2_05300C_B;C2_05310C_B;C2_05320W_B
Ca22chr2B_C_albicans_SC5314	1097346	1097928	Reb1_Peak_1740	NA	959	1000	C2_05330C_B;C2_05340C_B
Ca22chr2B_C_albicans_SC5314	1104221	1105177	Reb1_Peak_1741	NA	1000	1000	C2_05370C_B
Ca22chr2B_C_albicans_SC5314	1109755	1110503	Reb1_Peak_1743	NA	1000	1000	C2_05400W_B;C2_05410W_B
Ca22chr2B_C_albicans_SC5314	1116959	1117764	Reb1_Peak_1746	NA	477	580	C2_05440W_B;C2_05450C_B;C2_05460W_B
Ca22chr2B_C_albicans_SC5314	1117814	1118518	Reb1_Peak_1747	NA	1000	1000	C2_05450C_B;C2_05460W_B
Ca22chr2B_C_albicans_SC5314	1120006	1120417	Reb1_Peak_1748	NA	194	493	C2_05460W_B;C2_05470W_B
Ca22chr2B_C_albicans_SC5314	1122340	1122634	Reb1_Peak_1750	NA	651	927	C2_05470W_B;C2_05480C_B;C2_05490W_B;C2_05500W_B;C2_05510C_B
Ca22chr2B_C_albicans_SC5314	1140377	1141156	Reb1_Peak_1757	NA	172	848	C2_05590C_B;C2_05600W_B;C2_05610C_B
Ca22chr2B_C_albicans_SC5314	1142571	1143111	Reb1_Peak_1758	NA	1000	1000	C2_05610C_B;C2_05620W_B;C2_05630C_B
Ca22chr2B_C_albicans_SC5314	1147768	1148159	Reb1_Peak_1760	NA	260	576
Ca22chr2B_C_albicans_SC5314	1148845	1149806	Reb1_Peak_1761	NA	702	599	C2_05640W_B
Ca22chr2B_C_albicans_SC5314	1176436	1176699	Reb1_Peak_1762	NA	1000	1000	C2_05750W_B;C2_05760C_B
Ca22chr2B_C_albicans_SC5314	1181898	1182259	Reb1_Peak_1764	NA	27	414	C2_05780C_B;C2_05790C_B
Ca22chr2B_C_albicans_SC5314	1203671	1203924	Reb1_Peak_1767	NA	565	766	C2_05870W_B;C2_05880W_B;C2_05890C_B
Ca22chr2B_C_albicans_SC5314	1205915	1206164	Reb1_Peak_1768	NA	1000	1000	C2_05890C_B;C2_05900W_B
Ca22chr2B_C_albicans_SC5314	1217115	1217378	Reb1_Peak_1769	NA	623	1000	C2_05960C_B;C2_05970C_B
Ca22chr2B_C_albicans_SC5314	1222779	1223039	Reb1_Peak_1770	NA	107	249	C2_05990C_B;C2_06000W_B
Ca22chr2B_C_albicans_SC5314	1224824	1225203	Reb1_Peak_1771	NA	310	825	C2_06000W_B;C2_06010W_B
Ca22chr2B_C_albicans_SC5314	1232212	1232653	Reb1_Peak_1773	NA	301	319	C2_06020W_B
Ca22chr2B_C_albicans_SC5314	1238462	1238784	Reb1_Peak_1774	NA	349	812	C2_06040C_B;C2_06050C_B;C2_06060C_B;C2_06070W_B
Ca22chr2B_C_albicans_SC5314	1245575	1245802	Reb1_Peak_1775	NA	129	301	C2_06090W_B;C2_06100W_B
Ca22chr2B_C_albicans_SC5314	1259815	1260906	Reb1_Peak_1777	NA	1000	1000	C2_06170C_B;C2_06180C_B
Ca22chr2B_C_albicans_SC5314	1274966	1275348	Reb1_Peak_1778	NA	254	149	C2_06250C_B;C2_06260W_B;C2_06270W_B
Ca22chr2B_C_albicans_SC5314	1290756	1291001	Reb1_Peak_1780	NA	1000	1000	C2_06330C_B
Ca22chr2B_C_albicans_SC5314	1308432	1309777	Reb1_Peak_1782	NA	1000	914	C2_06420C_B;C2_06430C_B;C2_06440C_B
Ca22chr2B_C_albicans_SC5314	1310245	1310747	Reb1_Peak_1783	NA	194	272	C2_06430C_B;C2_06440C_B
Ca22chr2B_C_albicans_SC5314	1311558	1312108	Reb1_Peak_1784	NA	841	1000	C2_06440C_B
Ca22chr2B_C_albicans_SC5314	1313591	1314648	Reb1_Peak_1785	NA	974	1000	C2_06460W_B
Ca22chr2B_C_albicans_SC5314	1331664	1332863	Reb1_Peak_1786	NA	1000	852	C2_06550W_B;C2_06560W_B;C2_06570C_B
Ca22chr2B_C_albicans_SC5314	1361570	1361935	Reb1_Peak_1791	NA	90	275
Ca22chr2B_C_albicans_SC5314	1366020	1366837	Reb1_Peak_1793	NA	142	734	C2_06680W_B;C2_06690C_B
Ca22chr2B_C_albicans_SC5314	1377462	1379203	Reb1_Peak_1796	NA	1000	1000	C2_06720W_B;C2_06730W_B
Ca22chr2B_C_albicans_SC5314	1380599	1381662	Reb1_Peak_1797	NA	1000	1000	C2_06730W_B
Ca22chr2B_C_albicans_SC5314	1401846	1402247	Reb1_Peak_1799	NA	1000	1000	C2_06830C_B;C2_06840W_B
Ca22chr2B_C_albicans_SC5314	1415147	1415696	Reb1_Peak_1802	NA	500	849	C2_06880C_B;C2_06890C_B
Ca22chr2B_C_albicans_SC5314	1421094	1421919	Reb1_Peak_1804	NA	736	993	C2_06930C_B;C2_06940C_B
Ca22chr2B_C_albicans_SC5314	1424467	1425016	Reb1_Peak_1805	NA	346	697	C2_06940C_B
Ca22chr2B_C_albicans_SC5314	1427133	1427721	Reb1_Peak_1806	NA	975	970	C2_06950C_B;C2_06960W_B
Ca22chr2B_C_albicans_SC5314	1451930	1452207	Reb1_Peak_1810	NA	167	341	C2_07110C_B;C2_07120W_B
Ca22chr2B_C_albicans_SC5314	1455632	1456638	Reb1_Peak_1811	NA	792	1000	C2_07130C_B
Ca22chr2B_C_albicans_SC5314	1458724	1459897	Reb1_Peak_1812	NA	951	1000	C2_07140W_B;C2_07160W_B
Ca22chr2B_C_albicans_SC5314	1465755	1466171	Reb1_Peak_1813	NA	662	785	C2_07180W_B
Ca22chr2B_C_albicans_SC5314	1470577	1471732	Reb1_Peak_1815	NA	749	900	C2_07210C_B;C2_07220W_B
Ca22chr2B_C_albicans_SC5314	1471831	1472086	Reb1_Peak_1816	NA	1000	1000	C2_07220W_B
Ca22chr2B_C_albicans_SC5314	1478522	1478844	Reb1_Peak_1818	NA	143	340	C2_07240C_B;C2_07250C_B
Ca22chr2B_C_albicans_SC5314	1481106	1481382	Reb1_Peak_1819	NA	705	1000	C2_07260C_B;C2_07270W_B
Ca22chr2B_C_albicans_SC5314	1482519	1482735	Reb1_Peak_1820	NA	562	396	C2_07270W_B;C2_07280W_B
Ca22chr2B_C_albicans_SC5314	1498083	1498317	Reb1_Peak_1821	NA	548	475	C2_07330W_B;C2_07340W_B
Ca22chr2B_C_albicans_SC5314	1504742	1505269	Reb1_Peak_1822	NA	208	372	C2_07360W_B;C2_07370W_B
Ca22chr2B_C_albicans_SC5314	1506331	1506718	Reb1_Peak_1823	NA	172	482	C2_07370W_B;C2_07380W_B
Ca22chr2B_C_albicans_SC5314	1511473	1511938	Reb1_Peak_1824	NA	506	1000	C2_07390C_B;C2_07400C_B
Ca22chr2B_C_albicans_SC5314	1520853	1521413	Reb1_Peak_1826	NA	1000	1000	C2_07440C_B;C2_07450C_B
Ca22chr2B_C_albicans_SC5314	1522778	1523086	Reb1_Peak_1827	NA	373	646	C2_07450C_B;C2_07460W_B
Ca22chr2B_C_albicans_SC5314	1538205	1538444	Reb1_Peak_1828	NA	819	967	C2_07540W_B;C2_07550W_B
Ca22chr2B_C_albicans_SC5314	1539327	1539556	Reb1_Peak_1829	NA	281	522	C2_07550W_B;C2_07560W_B
Ca22chr2B_C_albicans_SC5314	1544995	1545841	Reb1_Peak_1830	NA	1000	1000	C2_07560W_B;C2_07570W_B
Ca22chr2B_C_albicans_SC5314	1567723	1568034	Reb1_Peak_1831	NA	1000	1000	C2_07670C_B;C2_07680W_B
Ca22chr2B_C_albicans_SC5314	1580000	1580266	Reb1_Peak_1833	NA	174	192	C2_07730W_B;C2_07740W_B
Ca22chr2B_C_albicans_SC5314	1590499	1590751	Reb1_Peak_1834	NA	319	665	C2_07790C_B;C2_07800W_B
Ca22chr2B_C_albicans_SC5314	1594150	1595159	Reb1_Peak_1836	NA	1000	1000	C2_07820C_B;C2_07830W_B
Ca22chr2B_C_albicans_SC5314	1605806	1608109	Reb1_Peak_1837	NA	629	1000	C2_07890W_B;C2_07900W_B
Ca22chr2B_C_albicans_SC5314	1642047	1642879	Reb1_Peak_1840	NA	598	1000	C2_08080C_B;C2_08090W_B;C2_08100W_B
Ca22chr2B_C_albicans_SC5314	1647461	1648080	Reb1_Peak_1842	NA	1000	1000	C2_08120W_B;C2_08130W_B
Ca22chr2B_C_albicans_SC5314	1661858	1662435	Reb1_Peak_1844	NA	1000	1000	C2_08190W_B;C2_08200W_B
Ca22chr2B_C_albicans_SC5314	1672766	1673356	Reb1_Peak_1847	NA	993	1000	C2_08270C_B;C2_08280W_B
Ca22chr2B_C_albicans_SC5314	1677369	1678262	Reb1_Peak_1848	NA	495	1000	C2_08290C_B;C2_08300C_B;C2_08310W_B;C2_08320C_B
Ca22chr2B_C_albicans_SC5314	1689873	1690330	Reb1_Peak_1850	NA	696	635	C2_08370C_B
Ca22chr2B_C_albicans_SC5314	1691901	1692349	Reb1_Peak_1851	NA	1000	1000	C2_08370C_B;C2_08380C_B
Ca22chr2B_C_albicans_SC5314	1694358	1695424	Reb1_Peak_1852	NA	1000	1000	C2_08380C_B;C2_08390W_B
Ca22chr2B_C_albicans_SC5314	1701504	1702073	Reb1_Peak_1854	NA	1000	1000	C2_08430C_B;C2_08440W_B
Ca22chr2B_C_albicans_SC5314	1712042	1712312	Reb1_Peak_1856	NA	542	1000	C2_08470C_B;C2_08480W_B
Ca22chr2B_C_albicans_SC5314	1714077	1715560	Reb1_Peak_1857	NA	1000	1000	C2_08480W_B;C2_08490W_B
Ca22chr2B_C_albicans_SC5314	1751133	1751746	Reb1_Peak_1861	NA	346	743	C2_08600W_B;C2_08610W_B
Ca22chr2B_C_albicans_SC5314	1770453	1770734	Reb1_Peak_1866	NA	1000	705	C2_08700C_B;C2_08710W_B
Ca22chr2B_C_albicans_SC5314	1770800	1771098	Reb1_Peak_1867	NA	231	400	C2_08700C_B;C2_08710W_B
Ca22chr2B_C_albicans_SC5314	1783258	1784187	Reb1_Peak_1868	NA	1000	1000	C2_08760C_B;C2_08770C_B;C2_08780W_B
Ca22chr2B_C_albicans_SC5314	1789556	1790171	Reb1_Peak_1869	NA	550	515	C2_08800C_B;C2_08810C_B
Ca22chr2B_C_albicans_SC5314	1792650	1793271	Reb1_Peak_1870	NA	945	945	C2_08820C_B;C2_08830W_B
Ca22chr2B_C_albicans_SC5314	1796307	1797283	Reb1_Peak_1872	NA	1000	1000	C2_08850C_B;C2_08860W_B
Ca22chr2B_C_albicans_SC5314	1799829	1800364	Reb1_Peak_1873	NA	918	947	C2_08860W_B;C2_08870C_B
Ca22chr2B_C_albicans_SC5314	1812402	1812637	Reb1_Peak_1876	NA	486	494	C2_08900W_B;C2_08910C_B
Ca22chr2B_C_albicans_SC5314	1822100	1822355	Reb1_Peak_1878	NA	398	601	C2_08960C_B;C2_08970C_B
Ca22chr2B_C_albicans_SC5314	1837651	1837941	Reb1_Peak_1880	NA	237	321
Ca22chr2B_C_albicans_SC5314	1838391	1839192	Reb1_Peak_1881	NA	226	568	C2_09000C_B
Ca22chr2B_C_albicans_SC5314	1841188	1842640	Reb1_Peak_1883	NA	1000	1000	C2_09010W_B
Ca22chr2B_C_albicans_SC5314	1844399	1844621	Reb1_Peak_1884	NA	541	676	C2_09010W_B;C2_09020W_B
Ca22chr2B_C_albicans_SC5314	1848043	1848294	Reb1_Peak_1885	NA	503	1000	C2_09020W_B;C2_09030W_B;C2_09040W_B;C2_09050C_B
Ca22chr2B_C_albicans_SC5314	1853518	1854388	Reb1_Peak_1886	NA	1000	1000	C2_09060C_B;C2_09070C_B
Ca22chr2B_C_albicans_SC5314	1864524	1865322	Reb1_Peak_1888	NA	384	1000	C2_09120C_B;C2_09130C_B
Ca22chr2B_C_albicans_SC5314	1875977	1876479	Reb1_Peak_1890	NA	1000	1000	C2_09140C_B
Ca22chr2B_C_albicans_SC5314	1881826	1882238	Reb1_Peak_1892	NA	777	917	C2_09150W_B;C2_09160W_B
Ca22chr2B_C_albicans_SC5314	1886381	1887555	Reb1_Peak_1893	NA	1000	1000	C2_09180W_B;C2_09200W_B
Ca22chr2B_C_albicans_SC5314	1887927	1889619	Reb1_Peak_1894	NA	1000	1000	C2_09200W_B;C2_09210W_B;C2_09220W_B
Ca22chr2B_C_albicans_SC5314	1892519	1893207	Reb1_Peak_1895	NA	378	1000	C2_09230C_B;C2_09240C_B;C2_09250W_B;C2_09260C_B
Ca22chr2B_C_albicans_SC5314	1898074	1898620	Reb1_Peak_1896	NA	1000	1000	C2_09280C_B;C2_09290W_B;C2_09300W_B
Ca22chr2B_C_albicans_SC5314	1898696	1899031	Reb1_Peak_1897	NA	1000	1000	C2_09280C_B;C2_09290W_B;C2_09300W_B
Ca22chr2B_C_albicans_SC5314	1939364	1939581	Reb1_Peak_1902	NA	1000	1000	C2_09470C_B;C2_09480W_B
Ca22chr2B_C_albicans_SC5314	1940284	1940542	Reb1_Peak_1903	NA	249	543	C2_09480W_B;C2_09490W_B
Ca22chr2B_C_albicans_SC5314	1940622	1941017	Reb1_Peak_1904	NA	760	806	C2_09480W_B;C2_09490W_B;C2_09500W_B
Ca22chr2B_C_albicans_SC5314	1945422	1945998	Reb1_Peak_1905	NA	1000	1000	C2_09510C_B;C2_09520C_B
Ca22chr2B_C_albicans_SC5314	1954041	1954287	Reb1_Peak_1908	NA	469	645	C2_09530W_B;C2_09540W_B;C2_09550C_B;C2_09560C_B
Ca22chr2B_C_albicans_SC5314	1958718	1958983	Reb1_Peak_1909	NA	207	405	C2_09570C_B
Ca22chr2B_C_albicans_SC5314	1959091	1959374	Reb1_Peak_1910	NA	895	1000	C2_09570C_B
Ca22chr2B_C_albicans_SC5314	1959461	1960435	Reb1_Peak_1911	NA	1000	1000	C2_09580W_B
Ca22chr2B_C_albicans_SC5314	1963065	1963972	Reb1_Peak_1912	NA	1000	1000	C2_09590C_B
Ca22chr2B_C_albicans_SC5314	1971659	1972116	Reb1_Peak_1915	NA	1000	1000	C2_09620W_B;C2_09630C_B;C2_09640W_B
Ca22chr2B_C_albicans_SC5314	1973709	1974174	Reb1_Peak_1916	NA	1000	1000	C2_09640W_B;C2_09650W_B
Ca22chr2B_C_albicans_SC5314	1985043	1985469	Reb1_Peak_1918	NA	1000	1000	C2_09710C_B;C2_09720W_B
Ca22chr2B_C_albicans_SC5314	1988947	1989748	Reb1_Peak_1919	NA	680	799	C2_09730C_B;C2_09740W_B
Ca22chr2B_C_albicans_SC5314	2002154	2002525	Reb1_Peak_1922	NA	177	668	C2_09800C_B;C2_09810C_B
Ca22chr2B_C_albicans_SC5314	2026148	2026398	Reb1_Peak_1927	NA	1000	1000	C2_09890W_B;C2_09900C_B;C2_09910C_B;C2_09920W_B
Ca22chr2B_C_albicans_SC5314	2029509	2030686	Reb1_Peak_1929	NA	1000	1000	C2_09930W_B;C2_09940W_B
Ca22chr2B_C_albicans_SC5314	2039332	2039940	Reb1_Peak_1930	NA	1000	1000	C2_09970C_B
Ca22chr2B_C_albicans_SC5314	2040476	2041725	Reb1_Peak_1931	NA	652	1000	C2_09980W_B
Ca22chr2B_C_albicans_SC5314	2052365	2053241	Reb1_Peak_1935	NA	585	1000	C2_10020C_B;C2_10030C_B
Ca22chr2B_C_albicans_SC5314	2066268	2066675	Reb1_Peak_1939	NA	1000	1000	C2_10070W_B;C2_10080W_B
Ca22chr2B_C_albicans_SC5314	2091402	2091612	Reb1_Peak_1944	NA	113	129	C2_10170C_B
Ca22chr2B_C_albicans_SC5314	2113847	2114208	Reb1_Peak_1950	NA	265	752	C2_10260C_B;C2_10270W_B
Ca22chr2B_C_albicans_SC5314	2119112	2120156	Reb1_Peak_1951	NA	667	1000	C2_10280C_B;C2_10290W_B
Ca22chr2B_C_albicans_SC5314	2150300	2150700	Reb1_Peak_1957	NA	462	237	C2_10420W_B
Ca22chr2B_C_albicans_SC5314	2187414	2187713	Reb1_Peak_1962	NA	984	1000	C2_10590W_B;C2_10600W_B;C2_10610W_B
Ca22chr2B_C_albicans_SC5314	2193131	2193405	Reb1_Peak_1963	NA	695	374	C2_10630W_B;C2_10640C_B;C2_10650W_B;C2_10660W_B
Ca22chr2B_C_albicans_SC5314	2193517	2193756	Reb1_Peak_1964	NA	358	455	C2_10640C_B;C2_10650W_B;C2_10660W_B
Ca22chr2B_C_albicans_SC5314	2193807	2194092	Reb1_Peak_1965	NA	1000	1000	C2_10640C_B;C2_10650W_B;C2_10660W_B
Ca22chr3A_C_albicans_SC5314	12910	13672	Reb1_Peak_1969	NA	337	1000	C3_00050C_A;C3_00060W_A
Ca22chr3A_C_albicans_SC5314	22876	23149	Reb1_Peak_1970	NA	160	185	C3_00160C_A;C3_00170C_A;C3_00180C_A
Ca22chr3A_C_albicans_SC5314	27171	27441	Reb1_Peak_1973	NA	57	139	C3_00200C_A;C3_00210C_A;C3_00220W_A
Ca22chr3A_C_albicans_SC5314	38755	39168	Reb1_Peak_1974	NA	1000	1000	C3_00280C_A;C3_00290W_A
Ca22chr3A_C_albicans_SC5314	64995	65496	Reb1_Peak_1978	NA	150	466	C3_00450C_A;C3_00460W_A;C3_00470W_A
Ca22chr3A_C_albicans_SC5314	68912	69881	Reb1_Peak_1979	NA	349	1000	C3_00480C_A;C3_00490W_A
Ca22chr3A_C_albicans_SC5314	85271	85518	Reb1_Peak_1980	NA	505	555	C3_00570C_A
Ca22chr3A_C_albicans_SC5314	103292	103539	Reb1_Peak_1984	NA	377	532	C3_00630W_A;C3_00640W_A
Ca22chr3A_C_albicans_SC5314	115570	115804	Reb1_Peak_1986	NA	709	1000	C3_00670C_A
Ca22chr3A_C_albicans_SC5314	115871	116927	Reb1_Peak_1987	NA	1000	1000	C3_00670C_A;C3_00690C_A
Ca22chr3A_C_albicans_SC5314	136156	137377	Reb1_Peak_1993	NA	1000	1000	C3_00720W_A;C3_00730W_A;C3_00740W_A
Ca22chr3A_C_albicans_SC5314	160754	162828	Reb1_Peak_1998	NA	1000	1000	C3_00810C_A;C3_00820W_A
Ca22chr3A_C_albicans_SC5314	174629	175087	Reb1_Peak_2000	NA	897	1000	C3_00860W_A;C3_00870W_A;C3_00880W_A
Ca22chr3A_C_albicans_SC5314	185834	187335	Reb1_Peak_2001	NA	846	1000	C3_00910W_A;C3_00920W_A
Ca22chr3A_C_albicans_SC5314	190284	191026	Reb1_Peak_2002	NA	511	1000	C3_00930W_A;C3_00940W_A
Ca22chr3A_C_albicans_SC5314	202442	202675	Reb1_Peak_2003	NA	1000	994	C3_00990C_A;C3_01000W_A
Ca22chr3A_C_albicans_SC5314	207393	208049	Reb1_Peak_2004	NA	433	1000	C3_01000W_A;C3_01010W_A
Ca22chr3A_C_albicans_SC5314	208109	208342	Reb1_Peak_2005	NA	808	1000
Ca22chr3A_C_albicans_SC5314	221436	221846	Reb1_Peak_2006	NA	463	584	C3_01080W_A;C3_01090W_A
Ca22chr3A_C_albicans_SC5314	222303	222919	Reb1_Peak_2007	NA	1000	1000	C3_01090W_A;C3_01100W_A;C3_01110C_A
Ca22chr3A_C_albicans_SC5314	233892	234248	Reb1_Peak_2010	NA	237	133	C3_01150C_A
Ca22chr3A_C_albicans_SC5314	234300	234555	Reb1_Peak_2011	NA	1000	1000	C3_01150C_A
Ca22chr3A_C_albicans_SC5314	234863	236140	Reb1_Peak_2012	NA	1000	1000	C3_01160W_A
Ca22chr3A_C_albicans_SC5314	271923	272445	Reb1_Peak_2015	NA	1000	1000	C3_01260C_A
Ca22chr3A_C_albicans_SC5314	276718	277383	Reb1_Peak_2016	NA	1000	1000	C3_01290W_A;C3_01300C_A;C3_01310W_A
Ca22chr3A_C_albicans_SC5314	282152	282777	Reb1_Peak_2017	NA	829	1000	C3_01320C_A
Ca22chr3A_C_albicans_SC5314	282850	285088	Reb1_Peak_2018	NA	701	1000	C3_01320C_A;C3_01330W_A
Ca22chr3A_C_albicans_SC5314	293311	294247	Reb1_Peak_2019	NA	607	1000	C3_01360C_A;C3_01370C_A
Ca22chr3A_C_albicans_SC5314	300481	301172	Reb1_Peak_2020	NA	1000	1000	C3_01390C_A;C3_01400W_A
Ca22chr3A_C_albicans_SC5314	305121	306596	Reb1_Peak_2021	NA	1000	1000	C3_01420C_A;C3_01430W_A;C3_01440C_A
Ca22chr3A_C_albicans_SC5314	320243	320502	Reb1_Peak_2024	NA	953	770	C3_01500C_A;C3_01510W_A
Ca22chr3A_C_albicans_SC5314	332890	333598	Reb1_Peak_2025	NA	1000	1000	C3_01530C_A
Ca22chr3A_C_albicans_SC5314	334102	335360	Reb1_Peak_2026	NA	863	802	C3_01540W_A
Ca22chr3A_C_albicans_SC5314	351080	351613	Reb1_Peak_2027	NA	1000	1000	C3_01590W_A;C3_01600W_A
Ca22chr3A_C_albicans_SC5314	353031	353297	Reb1_Peak_2028	NA	1000	1000	C3_01600W_A;C3_01610W_A
Ca22chr3A_C_albicans_SC5314	355306	355871	Reb1_Peak_2029	NA	788	470	C3_01610W_A;C3_01620W_A;C3_01630W_A
Ca22chr3A_C_albicans_SC5314	375828	376233	Reb1_Peak_2034	NA	1000	1000	C3_01720C_A;C3_01730C_A
Ca22chr3A_C_albicans_SC5314	385016	385377	Reb1_Peak_2037	NA	1000	1000	C3_01750C_A;C3_01760W_A
Ca22chr3A_C_albicans_SC5314	397017	398740	Reb1_Peak_2039	NA	1000	1000	C3_01800C_A;C3_01810C_A
Ca22chr3A_C_albicans_SC5314	411980	412304	Reb1_Peak_2042	NA	228	384	C3_01860C_A;C3_01870C_A;C3_01880W_A
Ca22chr3A_C_albicans_SC5314	415870	416188	Reb1_Peak_2043	NA	211	195	C3_01890C_A
Ca22chr3A_C_albicans_SC5314	422676	423456	Reb1_Peak_2046	NA	358	686	C3_01910C_A;C3_01920C_A
Ca22chr3A_C_albicans_SC5314	431944	433027	Reb1_Peak_2049	NA	1000	1000	C3_01960C_A;C3_01970C_A
Ca22chr3A_C_albicans_SC5314	457294	457724	Reb1_Peak_2050	NA	228	1000	C3_02100W_A;C3_02110W_A
Ca22chr3A_C_albicans_SC5314	460394	460676	Reb1_Peak_2051	NA	1000	896	C3_02120W_A;C3_02130W_A
Ca22chr3A_C_albicans_SC5314	469922	470363	Reb1_Peak_2052	NA	1000	1000	C3_02160C_A;C3_02170C_A
Ca22chr3A_C_albicans_SC5314	477998	478762	Reb1_Peak_2053	NA	1000	1000	C3_02210C_A;C3_02220W_A
Ca22chr3A_C_albicans_SC5314	506283	507152	Reb1_Peak_2059	NA	1000	1000	C3_02310W_A;C3_02320W_A
Ca22chr3A_C_albicans_SC5314	522792	523019	Reb1_Peak_2064	NA	339	597
Ca22chr3A_C_albicans_SC5314	526472	527134	Reb1_Peak_2065	NA	588	629	C3_02390W_A;C3_02400C_A;C3_02410C_A
Ca22chr3A_C_albicans_SC5314	539498	539925	Reb1_Peak_2066	NA	69	605	C3_02470C_A;C3_02480C_A
Ca22chr3A_C_albicans_SC5314	541274	542091	Reb1_Peak_2067	NA	1000	1000	C3_02480C_A;C3_02490C_A
Ca22chr3A_C_albicans_SC5314	546627	547079	Reb1_Peak_2068	NA	291	1000	C3_02490C_A;C3_02500W_A
Ca22chr3A_C_albicans_SC5314	566031	566753	Reb1_Peak_2071	NA	1000	1000	C3_02610C_A;C3_02620C_A
Ca22chr3A_C_albicans_SC5314	567910	568680	Reb1_Peak_2072	NA	1000	1000	C3_02620C_A;C3_02630C_A
Ca22chr3A_C_albicans_SC5314	580318	581124	Reb1_Peak_2074	NA	970	1000	C3_02680C_A;C3_02690C_A
Ca22chr3A_C_albicans_SC5314	587545	588452	Reb1_Peak_2075	NA	1000	1000	C3_02700W_A;C3_02710W_A
Ca22chr3A_C_albicans_SC5314	600791	601346	Reb1_Peak_2078	NA	739	720	C3_02770C_A;C3_02780W_A
Ca22chr3A_C_albicans_SC5314	607315	609214	Reb1_Peak_2079	NA	1000	1000	C3_02810C_A;C3_02820C_A
Ca22chr3A_C_albicans_SC5314	611440	611894	Reb1_Peak_2080	NA	902	1000	C3_02820C_A;C3_02830W_A
Ca22chr3A_C_albicans_SC5314	624763	625163	Reb1_Peak_2081	NA	294	454	C3_02900W_A;C3_02910W_A;C3_02920W_A;C3_02930W_A
Ca22chr3A_C_albicans_SC5314	629924	630616	Reb1_Peak_2082	NA	1000	1000	C3_02950C_A;C3_02960C_A
Ca22chr3A_C_albicans_SC5314	641088	641667	Reb1_Peak_2083	NA	1000	1000	C3_03030C_A;C3_03040W_A
Ca22chr3A_C_albicans_SC5314	659875	660728	Reb1_Peak_2084	NA	1000	1000	C3_03100C_A;C3_03110W_A
Ca22chr3A_C_albicans_SC5314	664846	665222	Reb1_Peak_2085	NA	490	543	C3_03120C_A;C3_03130C_A
Ca22chr3A_C_albicans_SC5314	665306	665559	Reb1_Peak_2086	NA	151	154	C3_03120C_A;C3_03130C_A
Ca22chr3A_C_albicans_SC5314	667426	667702	Reb1_Peak_2087	NA	1000	1000	C3_03130C_A;C3_03140C_A
Ca22chr3A_C_albicans_SC5314	669430	670577	Reb1_Peak_2088	NA	1000	1000	C3_03140C_A;C3_03150W_A
Ca22chr3A_C_albicans_SC5314	698423	698657	Reb1_Peak_2090	NA	251	435	C3_03300C_A;C3_03310C_A;C3_03320W_A;C3_03330C_A
Ca22chr3A_C_albicans_SC5314	721907	722946	Reb1_Peak_2093	NA	1000	1000	C3_03410C_A;C3_03420C_A
Ca22chr3A_C_albicans_SC5314	724757	725579	Reb1_Peak_2094	NA	1000	1000	C3_03420C_A;C3_03430C_A;C3_03440C_A
Ca22chr3A_C_albicans_SC5314	726030	726265	Reb1_Peak_2095	NA	483	344	C3_03430C_A;C3_03440C_A
Ca22chr3A_C_albicans_SC5314	734424	735092	Reb1_Peak_2096	NA	1000	1000	C3_03460C_A
Ca22chr3A_C_albicans_SC5314	740777	743140	Reb1_Peak_2098	NA	1000	1000	C3_03480C_A;C3_03490W_A
Ca22chr3A_C_albicans_SC5314	744350	745720	Reb1_Peak_2099	NA	1000	1000	C3_03490W_A;C3_03500W_A
Ca22chr3A_C_albicans_SC5314	765297	765573	Reb1_Peak_2104	NA	1000	1000	C3_03610W_A;C3_03620C_A;C3_03630W_A
Ca22chr3A_C_albicans_SC5314	767441	767706	Reb1_Peak_2105	NA	308	492	C3_03630W_A;C3_03640W_A
Ca22chr3A_C_albicans_SC5314	773931	774569	Reb1_Peak_2107	NA	141	805	C3_03660W_A;C3_03670W_A
Ca22chr3A_C_albicans_SC5314	783966	784759	Reb1_Peak_2110	NA	984	1000	C3_03710W_A;C3_03720W_A;C3_03730C_A
Ca22chr3A_C_albicans_SC5314	786616	786918	Reb1_Peak_2111	NA	1000	1000	C3_03730C_A;C3_03740W_A;C3_03750C_A
Ca22chr3A_C_albicans_SC5314	794291	794850	Reb1_Peak_2112	NA	1000	1000	C3_03760W_A;C3_03770C_A;C3_03780W_A;C3_03790W_A
Ca22chr3A_C_albicans_SC5314	796196	797856	Reb1_Peak_2113	NA	1000	1000	C3_03790W_A;C3_03800W_A
Ca22chr3A_C_albicans_SC5314	807205	807961	Reb1_Peak_2115	NA	1000	1000	C3_03850C_A;C3_03860W_A;C3_03870C_A
Ca22chr3A_C_albicans_SC5314	810381	811627	Reb1_Peak_2116	NA	495	778	C3_03870C_A;C3_03880C_A
Ca22chr3A_C_albicans_SC5314	818209	818885	Reb1_Peak_2117	NA	175	256	C3_03890W_A;C3_03900C_A;C3_03910W_A;C3_03920W_A;C3_03930W_A
Ca22chr3A_C_albicans_SC5314	819388	819824	Reb1_Peak_2118	NA	379	980	C3_03910W_A;C3_03920W_A;C3_03930W_A
Ca22chr3A_C_albicans_SC5314	828302	828546	Reb1_Peak_2120	NA	640	661	C3_03980C_A;C3_03990C_A
Ca22chr3A_C_albicans_SC5314	830949	832047	Reb1_Peak_2121	NA	1000	1000	C3_03990C_A;C3_04000C_A
Ca22chr3A_C_albicans_SC5314	843529	844054	Reb1_Peak_2125	NA	775	766	C3_04030C_A;C3_04040W_A
Ca22chr3A_C_albicans_SC5314	847360	848811	Reb1_Peak_2126	NA	765	1000	C3_04060C_A;C3_04070C_A
Ca22chr3A_C_albicans_SC5314	857795	858791	Reb1_Peak_2128	NA	1000	1000	C3_04090W_A;C3_04100W_A;C3_04110C_A
Ca22chr3A_C_albicans_SC5314	862103	862915	Reb1_Peak_2129	NA	1000	1000	C3_04110C_A;C3_04120C_A
Ca22chr3A_C_albicans_SC5314	869912	870142	Reb1_Peak_2131	NA	1000	1000	C3_04170W_A;C3_04180W_A
Ca22chr3A_C_albicans_SC5314	871519	871905	Reb1_Peak_2132	NA	305	394	C3_04180W_A;C3_04190W_A;C3_04200W_A
Ca22chr3A_C_albicans_SC5314	872251	872728	Reb1_Peak_2133	NA	388	394	C3_04180W_A;C3_04190W_A;C3_04200W_A
Ca22chr3A_C_albicans_SC5314	888143	888356	Reb1_Peak_2135	NA	1000	1000	C3_04270C_A
Ca22chr3A_C_albicans_SC5314	901125	901564	Reb1_Peak_2136	NA	1000	1000	C3_04320W_A;C3_04330C_A;C3_04340W_A
Ca22chr3A_C_albicans_SC5314	904650	905002	Reb1_Peak_2137	NA	695	975	C3_04350C_A;C3_04360W_A
Ca22chr3A_C_albicans_SC5314	911518	912124	Reb1_Peak_2138	NA	715	636	C3_04370C_A;C3_04380C_A;C3_04390W_A;C3_04400C_A
Ca22chr3A_C_albicans_SC5314	926886	927204	Reb1_Peak_2140	NA	1000	1000	C3_04450C_A;C3_04460W_A
Ca22chr3A_C_albicans_SC5314	938297	938660	Reb1_Peak_2145	NA	367	1000	C3_04490W_A
Ca22chr3A_C_albicans_SC5314	942146	942931	Reb1_Peak_2146	NA	1000	1000	C3_04500C_A;C3_04510W_A;C3_04520C_A
Ca22chr3A_C_albicans_SC5314	945985	946635	Reb1_Peak_2147	NA	1000	1000	C3_04520C_A
Ca22chr3A_C_albicans_SC5314	946707	947185	Reb1_Peak_2148	NA	193	534
Ca22chr3A_C_albicans_SC5314	947243	947488	Reb1_Peak_2149	NA	358	802
Ca22chr3A_C_albicans_SC5314	948242	948605	Reb1_Peak_2150	NA	233	377
Ca22chr3A_C_albicans_SC5314	961953	962412	Reb1_Peak_2152	NA	1000	1000	C3_04550C_A;C3_04560W_A
Ca22chr3A_C_albicans_SC5314	968219	968607	Reb1_Peak_2153	NA	60	507	C3_04570C_A;C3_04580C_A
Ca22chr3A_C_albicans_SC5314	973275	973811	Reb1_Peak_2154	NA	298	840	C3_04590W_A
Ca22chr3A_C_albicans_SC5314	975603	976515	Reb1_Peak_2155	NA	1000	1000	C3_04590W_A;C3_04600C_A;C3_04610W_A
Ca22chr3A_C_albicans_SC5314	979140	979385	Reb1_Peak_2156	NA	465	527	C3_04610W_A;C3_04620C_A
Ca22chr3A_C_albicans_SC5314	979802	980079	Reb1_Peak_2157	NA	936	815	C3_04620C_A;C3_04630W_A
Ca22chr3A_C_albicans_SC5314	999602	999875	Reb1_Peak_2160	NA	919	1000	C3_04720C_A;C3_04730C_A
Ca22chr3A_C_albicans_SC5314	1002502	1002835	Reb1_Peak_2161	NA	106	236	C3_04730C_A
Ca22chr3A_C_albicans_SC5314	1006340	1006719	Reb1_Peak_2162	NA	835	788	C3_04740C_A;C3_04750W_A
Ca22chr3A_C_albicans_SC5314	1017306	1018026	Reb1_Peak_2163	NA	397	1000	C3_04770C_A;C3_04780C_A
Ca22chr3A_C_albicans_SC5314	1030453	1030838	Reb1_Peak_2167	NA	148	190	C3_04820C_A;C3_04830C_A
Ca22chr3A_C_albicans_SC5314	1040941	1041179	Reb1_Peak_2171	NA	953	1000	C3_04860W_A
Ca22chr3A_C_albicans_SC5314	1045099	1045367	Reb1_Peak_2172	NA	892	1000	C3_04870W_A;C3_04880W_A
Ca22chr3A_C_albicans_SC5314	1047286	1047907	Reb1_Peak_2173	NA	353	682	C3_04880W_A;C3_04890W_A
Ca22chr3A_C_albicans_SC5314	1055185	1056261	Reb1_Peak_2174	NA	1000	1000	C3_04900W_A;C3_04910C_A
Ca22chr3A_C_albicans_SC5314	1065104	1065631	Reb1_Peak_2178	NA	1000	1000	C3_04940W_A;C3_04950W_A
Ca22chr3A_C_albicans_SC5314	1067156	1067962	Reb1_Peak_2179	NA	1000	1000	C3_04950W_A;C3_04960W_A;C3_04970C_A
Ca22chr3A_C_albicans_SC5314	1074347	1074836	Reb1_Peak_2180	NA	617	1000	C3_04990W_A;C3_05000W_A
Ca22chr3A_C_albicans_SC5314	1097617	1098080	Reb1_Peak_2184	NA	162	525	C3_05100C_A;C3_05110W_A;C3_05120C_A
Ca22chr3A_C_albicans_SC5314	1121776	1123426	Reb1_Peak_2189	NA	1000	1000
Ca22chr3A_C_albicans_SC5314	1160750	1161448	Reb1_Peak_2193	NA	819	1000	C3_05270C_A;C3_05280C_A
Ca22chr3A_C_albicans_SC5314	1170184	1171085	Reb1_Peak_2195	NA	1000	1000	C3_05300C_A;C3_05310W_A
Ca22chr3A_C_albicans_SC5314	1194101	1195040	Reb1_Peak_2197	NA	1000	1000	C3_05370C_A;C3_05380W_A
Ca22chr3A_C_albicans_SC5314	1217402	1219576	Reb1_Peak_2199	NA	1000	1000	C3_05450C_A
Ca22chr3A_C_albicans_SC5314	1225816	1226556	Reb1_Peak_2200	NA	835	1000	C3_05460W_A
Ca22chr3A_C_albicans_SC5314	1251828	1252481	Reb1_Peak_2204	NA	1000	1000	C3_05590C_A;C3_05600W_A
Ca22chr3A_C_albicans_SC5314	1258203	1258889	Reb1_Peak_2206	NA	1000	1000	C3_05620W_A;C3_05630W_A
Ca22chr3A_C_albicans_SC5314	1268590	1268975	Reb1_Peak_2208	NA	520	571	C3_05670C_A;C3_05680W_A
Ca22chr3A_C_albicans_SC5314	1269086	1269567	Reb1_Peak_2209	NA	1000	1000	C3_05670C_A;C3_05680W_A
Ca22chr3A_C_albicans_SC5314	1271323	1271569	Reb1_Peak_2210	NA	105	828	C3_05680W_A
Ca22chr3A_C_albicans_SC5314	1273801	1274652	Reb1_Peak_2211	NA	1000	1000	C3_05700W_A
Ca22chr3A_C_albicans_SC5314	1295313	1296552	Reb1_Peak_2214	NA	1000	1000	C3_05780C_A
Ca22chr3A_C_albicans_SC5314	1296624	1297321	Reb1_Peak_2215	NA	636	821	C3_05790C_A
Ca22chr3A_C_albicans_SC5314	1311413	1311932	Reb1_Peak_2219	NA	1000	1000	C3_05840W_A;C3_05850W_A
Ca22chr3A_C_albicans_SC5314	1317994	1318615	Reb1_Peak_2220	NA	1000	1000	C3_05870C_A;C3_05880C_A
Ca22chr3A_C_albicans_SC5314	1324710	1325447	Reb1_Peak_2222	NA	1000	1000	C3_05900W_A;C3_05910W_A
Ca22chr3A_C_albicans_SC5314	1328959	1329191	Reb1_Peak_2223	NA	739	774	C3_05910W_A;C3_05920W_A
Ca22chr3A_C_albicans_SC5314	1332609	1333719	Reb1_Peak_2224	NA	1000	1000	C3_05920W_A;C3_05930W_A
Ca22chr3A_C_albicans_SC5314	1345211	1345646	Reb1_Peak_2225	NA	948	1000	C3_05970C_A;C3_05980C_A
Ca22chr3A_C_albicans_SC5314	1348098	1348959	Reb1_Peak_2226	NA	573	596	C3_05980C_A;C3_05990C_A
Ca22chr3A_C_albicans_SC5314	1380111	1380608	Reb1_Peak_2230	NA	1000	1000	C3_06070C_A;C3_06080W_A
Ca22chr3A_C_albicans_SC5314	1390021	1390695	Reb1_Peak_2231	NA	1000	1000	C3_06100C_A;C3_06110C_A
Ca22chr3A_C_albicans_SC5314	1395561	1396227	Reb1_Peak_2232	NA	105	822	C3_06120C_A;C3_06130W_A;C3_06140W_A
Ca22chr3A_C_albicans_SC5314	1396330	1397050	Reb1_Peak_2233	NA	650	450	C3_06120C_A;C3_06130W_A;C3_06140W_A
Ca22chr3A_C_albicans_SC5314	1398375	1398783	Reb1_Peak_2234	NA	1000	1000	C3_06140W_A;C3_06150W_A
Ca22chr3A_C_albicans_SC5314	1411970	1412603	Reb1_Peak_2236	NA	1000	1000	C3_06190C_A
Ca22chr3A_C_albicans_SC5314	1419411	1420007	Reb1_Peak_2238	NA	405	593	C3_06210C_A;C3_06220C_A
Ca22chr3A_C_albicans_SC5314	1421041	1421277	Reb1_Peak_2239	NA	1000	1000	C3_06220C_A;C3_06230W_A
Ca22chr3A_C_albicans_SC5314	1441664	1442490	Reb1_Peak_2240	NA	1000	1000	C3_06310C_A
Ca22chr3A_C_albicans_SC5314	1461800	1462473	Reb1_Peak_2243	NA	1000	1000	C3_06420C_A;C3_06430W_A
Ca22chr3A_C_albicans_SC5314	1475570	1476056	Reb1_Peak_2246	NA	315	1000
Ca22chr3A_C_albicans_SC5314	1481570	1481883	Reb1_Peak_2247	NA	1000	810	C3_06490W_A
Ca22chr3A_C_albicans_SC5314	1500775	1501031	Reb1_Peak_2249	NA	109	475	C3_06580W_A
Ca22chr3A_C_albicans_SC5314	1503416	1503902	Reb1_Peak_2250	NA	622	1000	C3_06580W_A;C3_06590W_A
Ca22chr3A_C_albicans_SC5314	1522315	1523309	Reb1_Peak_2251	NA	849	963	C3_06660C_A;C3_06670C_A
Ca22chr3A_C_albicans_SC5314	1524905	1525144	Reb1_Peak_2252	NA	1000	1000	C3_06670C_A;C3_06680C_A
Ca22chr3A_C_albicans_SC5314	1527030	1527301	Reb1_Peak_2253	NA	1000	1000	C3_06680C_A;C3_06690C_A;C3_06700C_A
Ca22chr3A_C_albicans_SC5314	1542022	1542612	Reb1_Peak_2255	NA	958	884	C3_06740W_A;C3_06750W_A;C3_06760W_A
Ca22chr3A_C_albicans_SC5314	1570384	1570846	Reb1_Peak_2260	NA	447	780	C3_06850W_A
Ca22chr3A_C_albicans_SC5314	1571197	1572319	Reb1_Peak_2261	NA	1000	1000	C3_06860C_A
Ca22chr3A_C_albicans_SC5314	1576577	1577112	Reb1_Peak_2263	NA	1000	1000	C3_06870W_A;C3_06880W_A;C3_06890W_A
Ca22chr3A_C_albicans_SC5314	1602609	1603028	Reb1_Peak_2264	NA	787	545	C3_07000W_A;C3_07010W_A
Ca22chr3A_C_albicans_SC5314	1615707	1616473	Reb1_Peak_2266	NA	1000	1000	C3_07040C_A;C3_07050W_A;C3_07060W_A
Ca22chr3A_C_albicans_SC5314	1621671	1622141	Reb1_Peak_2267	NA	1000	549	C3_07080W_A;C3_07090W_A
Ca22chr3A_C_albicans_SC5314	1622953	1623355	Reb1_Peak_2268	NA	418	758	C3_07090W_A;C3_07100C_A
Ca22chr3A_C_albicans_SC5314	1637134	1637858	Reb1_Peak_2269	NA	1000	1000	C3_07150C_A;C3_07160W_A
Ca22chr3A_C_albicans_SC5314	1645833	1647352	Reb1_Peak_2271	NA	323	796	C3_07180C_A
Ca22chr3A_C_albicans_SC5314	1654827	1655278	Reb1_Peak_2274	NA	296	393	C3_07220C_A;C3_07230W_A
Ca22chr3A_C_albicans_SC5314	1680826	1682665	Reb1_Peak_2277	NA	1000	1000	C3_07310C_A;C3_07320W_A
Ca22chr3A_C_albicans_SC5314	1688417	1689011	Reb1_Peak_2278	NA	1000	1000	C3_07330W_A;C3_07340W_A
Ca22chr3A_C_albicans_SC5314	1706576	1707364	Reb1_Peak_2282	NA	1000	1000	C3_07460W_A;C3_07470W_A
Ca22chr3A_C_albicans_SC5314	1712572	1713154	Reb1_Peak_2283	NA	1000	1000	C3_07490W_A;C3_07500W_A
Ca22chr3A_C_albicans_SC5314	1714784	1715109	Reb1_Peak_2284	NA	113	414	C3_07500W_A;C3_07510C_A;C3_07520W_A;C3_07530W_A;C3_07540C_A
Ca22chr3A_C_albicans_SC5314	1722911	1724315	Reb1_Peak_2286	NA	1000	1000
Ca22chr3A_C_albicans_SC5314	1771507	1772182	Reb1_Peak_2293	NA	633	767	C3_07780C_A;C3_07790W_A
Ca22chr3A_C_albicans_SC5314	1775547	1775935	Reb1_Peak_2294	NA	381	612	C3_07810C_A;C3_07820W_A;C3_07830W_A;C3_07840C_A
Ca22chr3A_C_albicans_SC5314	1788283	1788679	Reb1_Peak_2295	NA	258	528	C3_07970C_A
Ca22chr3B_C_albicans_SC5314	12910	13649	Reb1_Peak_2300	NA	774	1000	C3_00050C_B;C3_00060W_B
Ca22chr3B_C_albicans_SC5314	22870	23148	Reb1_Peak_2301	NA	60	351	C3_00160C_B;C3_00170C_B;C3_00180C_B
Ca22chr3B_C_albicans_SC5314	27527	27809	Reb1_Peak_2304	NA	369	719	C3_00210C_B;C3_00220W_B
Ca22chr3B_C_albicans_SC5314	27872	28124	Reb1_Peak_2305	NA	1000	1000	C3_00210C_B;C3_00220W_B
Ca22chr3B_C_albicans_SC5314	38772	39151	Reb1_Peak_2306	NA	1000	1000	C3_00280C_B;C3_00290W_B
Ca22chr3B_C_albicans_SC5314	65006	65449	Reb1_Peak_2310	NA	172	343	C3_00450C_B;C3_00460W_B
Ca22chr3B_C_albicans_SC5314	85266	85525	Reb1_Peak_2312	NA	428	755	C3_00570C_B
Ca22chr3B_C_albicans_SC5314	85652	85916	Reb1_Peak_2313	NA	258	798	C3_00570C_B
Ca22chr3B_C_albicans_SC5314	115566	115810	Reb1_Peak_2317	NA	789	1000	C3_00670C_B
Ca22chr3B_C_albicans_SC5314	115868	116905	Reb1_Peak_2318	NA	1000	1000	C3_00670C_B;C3_00690C_B
Ca22chr3B_C_albicans_SC5314	132078	132977	Reb1_Peak_2323	NA	632	488	C3_00720W_B
Ca22chr3B_C_albicans_SC5314	136157	137367	Reb1_Peak_2324	NA	1000	1000	C3_00720W_B;C3_00730W_B;C3_00740W_B
Ca22chr3B_C_albicans_SC5314	160760	162042	Reb1_Peak_2329	NA	986	1000	C3_00810C_B;C3_00820W_B
Ca22chr3B_C_albicans_SC5314	162178	162557	Reb1_Peak_2330	NA	885	993	C3_00820W_B
Ca22chr3B_C_albicans_SC5314	188496	189462	Reb1_Peak_2332	NA	1000	1000	C3_00920W_B;C3_00930W_B
Ca22chr3B_C_albicans_SC5314	190288	191030	Reb1_Peak_2333	NA	311	861	C3_00930W_B;C3_00940W_B
Ca22chr3B_C_albicans_SC5314	196864	198415	Reb1_Peak_2334	NA	1000	1000	C3_00970W_B;C3_00980W_B
Ca22chr3B_C_albicans_SC5314	202449	202682	Reb1_Peak_2335	NA	1000	765	C3_00990C_B;C3_01000W_B
Ca22chr3B_C_albicans_SC5314	208114	208339	Reb1_Peak_2337	NA	1000	1000
Ca22chr3B_C_albicans_SC5314	208750	209889	Reb1_Peak_2338	NA	793	1000	C3_01020W_B
Ca22chr3B_C_albicans_SC5314	221444	221857	Reb1_Peak_2339	NA	463	781	C3_01080W_B;C3_01090W_B
Ca22chr3B_C_albicans_SC5314	222320	222930	Reb1_Peak_2340	NA	1000	1000	C3_01090W_B;C3_01100W_B;C3_01110C_B
Ca22chr3B_C_albicans_SC5314	230222	231181	Reb1_Peak_2342	NA	1000	1000	C3_01130C_B;C3_01140W_B
Ca22chr3B_C_albicans_SC5314	271941	272463	Reb1_Peak_2348	NA	1000	1000	C3_01260C_B
Ca22chr3B_C_albicans_SC5314	276706	277377	Reb1_Peak_2349	NA	1000	1000	C3_01290W_B;C3_01300C_B;C3_01310W_B
Ca22chr3B_C_albicans_SC5314	293347	294268	Reb1_Peak_2350	NA	454	720	C3_01360C_B;C3_01370C_B
Ca22chr3B_C_albicans_SC5314	295407	296158	Reb1_Peak_2351	NA	229	552	C3_01370C_B;C3_01390C_B
Ca22chr3B_C_albicans_SC5314	303626	304211	Reb1_Peak_2352	NA	804	1000	C3_01410C_B;C3_01420C_B
Ca22chr3B_C_albicans_SC5314	305225	306620	Reb1_Peak_2353	NA	1000	1000	C3_01420C_B;C3_01430W_B;C3_01440C_B
Ca22chr3B_C_albicans_SC5314	312837	313938	Reb1_Peak_2354	NA	1000	1000	C3_01460C_B
Ca22chr3B_C_albicans_SC5314	320271	320510	Reb1_Peak_2356	NA	815	732	C3_01500C_B;C3_01510W_B
Ca22chr3B_C_albicans_SC5314	350903	351646	Reb1_Peak_2357	NA	1000	1000	C3_01590W_B;C3_01600W_B
Ca22chr3B_C_albicans_SC5314	353033	353332	Reb1_Peak_2358	NA	1000	1000	C3_01600W_B;C3_01610W_B
Ca22chr3B_C_albicans_SC5314	355346	355944	Reb1_Peak_2359	NA	826	358	C3_01610W_B;C3_01620W_B;C3_01630W_B
Ca22chr3B_C_albicans_SC5314	375859	376264	Reb1_Peak_2364	NA	1000	1000	C3_01720C_B;C3_01730C_B
Ca22chr3B_C_albicans_SC5314	385072	385416	Reb1_Peak_2367	NA	1000	1000	C3_01750C_B;C3_01760W_B
Ca22chr3B_C_albicans_SC5314	397052	398207	Reb1_Peak_2369	NA	1000	1000	C3_01800C_B;C3_01810C_B
Ca22chr3B_C_albicans_SC5314	406769	408334	Reb1_Peak_2371	NA	1000	1000	C3_01830C_B;C3_01840C_B;C3_01850W_B
Ca22chr3B_C_albicans_SC5314	412009	412355	Reb1_Peak_2372	NA	142	572	C3_01860C_B;C3_01870C_B;C3_01880W_B
Ca22chr3B_C_albicans_SC5314	415855	416224	Reb1_Peak_2373	NA	245	202	C3_01890C_B
Ca22chr3B_C_albicans_SC5314	420311	421067	Reb1_Peak_2375	NA	1000	1000	C3_01900C_B
Ca22chr3B_C_albicans_SC5314	421120	422418	Reb1_Peak_2376	NA	486	771	C3_01900C_B;C3_01910C_B
Ca22chr3B_C_albicans_SC5314	431721	432940	Reb1_Peak_2379	NA	1000	1000	C3_01960C_B;C3_01970C_B
Ca22chr3B_C_albicans_SC5314	457342	457776	Reb1_Peak_2380	NA	337	1000	C3_02100W_B;C3_02110W_B
Ca22chr3B_C_albicans_SC5314	464433	464925	Reb1_Peak_2381	NA	667	863	C3_02140C_B;C3_02150C_B
Ca22chr3B_C_albicans_SC5314	466176	467081	Reb1_Peak_2382	NA	1000	1000	C3_02150C_B;C3_02160C_B
Ca22chr3B_C_albicans_SC5314	478056	478807	Reb1_Peak_2383	NA	1000	1000	C3_02210C_B;C3_02220W_B
Ca22chr3B_C_albicans_SC5314	506356	507174	Reb1_Peak_2389	NA	1000	1000	C3_02310W_B;C3_02320W_B
Ca22chr3B_C_albicans_SC5314	522211	522734	Reb1_Peak_2394	NA	425	1000
Ca22chr3B_C_albicans_SC5314	522820	523034	Reb1_Peak_2395	NA	501	513
Ca22chr3B_C_albicans_SC5314	523147	523954	Reb1_Peak_2396	NA	413	1000	C3_02390W_B
Ca22chr3B_C_albicans_SC5314	526470	527201	Reb1_Peak_2397	NA	455	479	C3_02390W_B;C3_02400C_B;C3_02410C_B
Ca22chr3B_C_albicans_SC5314	528670	529386	Reb1_Peak_2398	NA	811	809	C3_02410C_B;C3_02420C_B
Ca22chr3B_C_albicans_SC5314	539532	539944	Reb1_Peak_2399	NA	201	704	C3_02470C_B;C3_02480C_B
Ca22chr3B_C_albicans_SC5314	541136	542148	Reb1_Peak_2400	NA	1000	1000	C3_02480C_B;C3_02490C_B
Ca22chr3B_C_albicans_SC5314	546676	547108	Reb1_Peak_2401	NA	693	817	C3_02490C_B;C3_02500W_B
Ca22chr3B_C_albicans_SC5314	549681	549910	Reb1_Peak_2402	NA	633	1000	C3_02510C_B
Ca22chr3B_C_albicans_SC5314	553219	553796	Reb1_Peak_2403	NA	1000	1000	C3_02540C_B;C3_02550C_B;C3_02560W_B
Ca22chr3B_C_albicans_SC5314	566064	566654	Reb1_Peak_2406	NA	1000	1000	C3_02610C_B;C3_02620C_B
Ca22chr3B_C_albicans_SC5314	567926	568647	Reb1_Peak_2407	NA	1000	1000	C3_02620C_B;C3_02630C_B
Ca22chr3B_C_albicans_SC5314	580326	580985	Reb1_Peak_2409	NA	1000	1000	C3_02680C_B;C3_02690C_B
Ca22chr3B_C_albicans_SC5314	582721	582979	Reb1_Peak_2410	NA	1000	1000	C3_02690C_B;C3_02700W_B
Ca22chr3B_C_albicans_SC5314	587553	588470	Reb1_Peak_2411	NA	1000	1000	C3_02700W_B;C3_02710W_B
Ca22chr3B_C_albicans_SC5314	600799	601084	Reb1_Peak_2414	NA	794	1000	C3_02770C_B;C3_02780W_B
Ca22chr3B_C_albicans_SC5314	611449	611891	Reb1_Peak_2415	NA	651	1000	C3_02820C_B;C3_02830W_B
Ca22chr3B_C_albicans_SC5314	624756	625066	Reb1_Peak_2416	NA	160	512	C3_02900W_B;C3_02910W_B;C3_02920W_B;C3_02930W_B
Ca22chr3B_C_albicans_SC5314	629915	630598	Reb1_Peak_2417	NA	1000	1000	C3_02950C_B;C3_02960C_B
Ca22chr3B_C_albicans_SC5314	641082	641669	Reb1_Peak_2418	NA	1000	1000	C3_03030C_B;C3_03040W_B
Ca22chr3B_C_albicans_SC5314	664964	665224	Reb1_Peak_2421	NA	924	525	C3_03120C_B;C3_03130C_B
Ca22chr3B_C_albicans_SC5314	667425	667702	Reb1_Peak_2422	NA	1000	1000	C3_03130C_B;C3_03140C_B
Ca22chr3B_C_albicans_SC5314	669425	670568	Reb1_Peak_2423	NA	1000	1000	C3_03140C_B;C3_03150W_B
Ca22chr3B_C_albicans_SC5314	679355	679739	Reb1_Peak_2424	NA	35	161	C3_03200C_B;C3_03210W_B
Ca22chr3B_C_albicans_SC5314	698413	698643	Reb1_Peak_2426	NA	166	444	C3_03300C_B;C3_03310C_B;C3_03320W_B;C3_03330C_B
Ca22chr3B_C_albicans_SC5314	721920	722920	Reb1_Peak_2429	NA	1000	1000	C3_03410C_B;C3_03420C_B
Ca22chr3B_C_albicans_SC5314	724570	725573	Reb1_Peak_2430	NA	1000	1000	C3_03420C_B;C3_03430C_B;C3_03440C_B
Ca22chr3B_C_albicans_SC5314	726030	726245	Reb1_Peak_2431	NA	267	324	C3_03430C_B;C3_03440C_B
Ca22chr3B_C_albicans_SC5314	734394	735087	Reb1_Peak_2432	NA	1000	1000	C3_03460C_B
Ca22chr3B_C_albicans_SC5314	735624	735850	Reb1_Peak_2433	NA	168	308
Ca22chr3B_C_albicans_SC5314	740788	743152	Reb1_Peak_2435	NA	1000	1000	C3_03480C_B;C3_03490W_B
Ca22chr3B_C_albicans_SC5314	744343	745760	Reb1_Peak_2436	NA	1000	1000	C3_03490W_B;C3_03500W_B
Ca22chr3B_C_albicans_SC5314	765295	765571	Reb1_Peak_2440	NA	1000	1000	C3_03610W_B;C3_03620C_B;C3_03630W_B
Ca22chr3B_C_albicans_SC5314	773919	774558	Reb1_Peak_2442	NA	308	838	C3_03660W_B;C3_03670W_B
Ca22chr3B_C_albicans_SC5314	786608	786907	Reb1_Peak_2445	NA	1000	1000	C3_03730C_B;C3_03740W_B;C3_03750C_B
Ca22chr3B_C_albicans_SC5314	789632	790183	Reb1_Peak_2446	NA	1000	1000	C3_03750C_B
Ca22chr3B_C_albicans_SC5314	794284	794807	Reb1_Peak_2447	NA	1000	1000	C3_03760W_B;C3_03770C_B;C3_03780W_B;C3_03790W_B
Ca22chr3B_C_albicans_SC5314	796217	797800	Reb1_Peak_2448	NA	1000	1000	C3_03790W_B;C3_03800W_B
Ca22chr3B_C_albicans_SC5314	807187	807944	Reb1_Peak_2450	NA	1000	1000	C3_03850C_B;C3_03860W_B;C3_03870C_B
Ca22chr3B_C_albicans_SC5314	818245	818864	Reb1_Peak_2451	NA	345	335	C3_03890W_B;C3_03900C_B;C3_03910W_B;C3_03920W_B;C3_03930W_B
Ca22chr3B_C_albicans_SC5314	819375	820007	Reb1_Peak_2452	NA	395	1000	C3_03910W_B;C3_03920W_B;C3_03930W_B
Ca22chr3B_C_albicans_SC5314	830648	831822	Reb1_Peak_2454	NA	1000	1000	C3_03990C_B;C3_04000C_B
Ca22chr3B_C_albicans_SC5314	839755	840926	Reb1_Peak_2457	NA	541	575	C3_04020C_B;C3_04030C_B
Ca22chr3B_C_albicans_SC5314	847365	847632	Reb1_Peak_2458	NA	311	504	C3_04060C_B
Ca22chr3B_C_albicans_SC5314	847732	848773	Reb1_Peak_2459	NA	642	1000	C3_04060C_B;C3_04070C_B
Ca22chr3B_C_albicans_SC5314	853896	854841	Reb1_Peak_2460	NA	1000	1000	C3_04070C_B;C3_04080W_B
Ca22chr3B_C_albicans_SC5314	857771	858421	Reb1_Peak_2461	NA	1000	1000	C3_04090W_B;C3_04100W_B;C3_04110C_B
Ca22chr3B_C_albicans_SC5314	863364	863768	Reb1_Peak_2463	NA	174	112	C3_04120C_B;C3_04130W_B
Ca22chr3B_C_albicans_SC5314	869894	870124	Reb1_Peak_2466	NA	461	586	C3_04170W_B;C3_04180W_B
Ca22chr3B_C_albicans_SC5314	872508	872741	Reb1_Peak_2467	NA	320	251	C3_04190W_B;C3_04200W_B
Ca22chr3B_C_albicans_SC5314	880094	880423	Reb1_Peak_2468	NA	989	849	C3_04230W_B;C3_04240C_B
Ca22chr3B_C_albicans_SC5314	901132	901590	Reb1_Peak_2470	NA	891	795	C3_04320W_B;C3_04330C_B;C3_04340W_B
Ca22chr3B_C_albicans_SC5314	911557	912114	Reb1_Peak_2471	NA	560	843	C3_04370C_B;C3_04380C_B;C3_04390W_B;C3_04400C_B
Ca22chr3B_C_albicans_SC5314	922075	922691	Reb1_Peak_2473	NA	234	508	C3_04420W_B;C3_04430W_B
Ca22chr3B_C_albicans_SC5314	926887	927187	Reb1_Peak_2474	NA	1000	1000	C3_04450C_B;C3_04460W_B
Ca22chr3B_C_albicans_SC5314	935497	936143	Reb1_Peak_2477	NA	1000	1000	C3_04480C_B
Ca22chr3B_C_albicans_SC5314	938311	938656	Reb1_Peak_2479	NA	561	712	C3_04490W_B
Ca22chr3B_C_albicans_SC5314	938712	938917	Reb1_Peak_2480	NA	1000	1000	C3_04490W_B
Ca22chr3B_C_albicans_SC5314	948221	948597	Reb1_Peak_2481	NA	133	489
Ca22chr3B_C_albicans_SC5314	948696	949379	Reb1_Peak_2482	NA	244	516	C3_04530C_B
Ca22chr3B_C_albicans_SC5314	961917	962362	Reb1_Peak_2486	NA	1000	1000	C3_04550C_B;C3_04560W_B
Ca22chr3B_C_albicans_SC5314	973244	973810	Reb1_Peak_2487	NA	207	907	C3_04590W_B
Ca22chr3B_C_albicans_SC5314	975591	976512	Reb1_Peak_2488	NA	1000	1000	C3_04590W_B;C3_04600C_B;C3_04610W_B
Ca22chr3B_C_albicans_SC5314	979112	979346	Reb1_Peak_2489	NA	439	826	C3_04610W_B;C3_04620C_B
Ca22chr3B_C_albicans_SC5314	979787	980057	Reb1_Peak_2490	NA	919	875	C3_04620C_B;C3_04630W_B
Ca22chr3B_C_albicans_SC5314	984573	984776	Reb1_Peak_2492	NA	827	544	C3_04640W_B
Ca22chr3B_C_albicans_SC5314	994301	994539	Reb1_Peak_2493	NA	493	451	C3_04680W_B;C3_04690C_B;C3_04700W_B
Ca22chr3B_C_albicans_SC5314	999596	999885	Reb1_Peak_2495	NA	949	1000	C3_04720C_B;C3_04730C_B
Ca22chr3B_C_albicans_SC5314	1002420	1002803	Reb1_Peak_2496	NA	184	229	C3_04730C_B
Ca22chr3B_C_albicans_SC5314	1006326	1006741	Reb1_Peak_2497	NA	667	857	C3_04740C_B;C3_04750W_B
Ca22chr3B_C_albicans_SC5314	1017396	1018002	Reb1_Peak_2498	NA	559	826	C3_04770C_B;C3_04780C_B
Ca22chr3B_C_albicans_SC5314	1022650	1023093	Reb1_Peak_2499	NA	579	372	C3_04800C_B;C3_04810C_B
Ca22chr3B_C_albicans_SC5314	1030417	1030829	Reb1_Peak_2502	NA	131	258	C3_04820C_B;C3_04830C_B
Ca22chr3B_C_albicans_SC5314	1040923	1041160	Reb1_Peak_2506	NA	1000	1000	C3_04860W_B
Ca22chr3B_C_albicans_SC5314	1045071	1045350	Reb1_Peak_2507	NA	868	1000	C3_04870W_B;C3_04880W_B
Ca22chr3B_C_albicans_SC5314	1046827	1047195	Reb1_Peak_2508	NA	209	271	C3_04880W_B;C3_04890W_B
Ca22chr3B_C_albicans_SC5314	1047246	1047884	Reb1_Peak_2509	NA	267	870	C3_04880W_B;C3_04890W_B
Ca22chr3B_C_albicans_SC5314	1055163	1056246	Reb1_Peak_2510	NA	978	1000	C3_04900W_B;C3_04910C_B
Ca22chr3B_C_albicans_SC5314	1058189	1059155	Reb1_Peak_2512	NA	444	1000	C3_04920C_B
Ca22chr3B_C_albicans_SC5314	1059214	1059531	Reb1_Peak_2513	NA	472	748	C3_04920C_B
Ca22chr3B_C_albicans_SC5314	1062858	1063965	Reb1_Peak_2515	NA	1000	1000	C3_04930C_B;C3_04940W_B
Ca22chr3B_C_albicans_SC5314	1065110	1065614	Reb1_Peak_2516	NA	1000	1000	C3_04940W_B;C3_04950W_B
Ca22chr3B_C_albicans_SC5314	1067136	1067934	Reb1_Peak_2517	NA	1000	1000	C3_04950W_B;C3_04960W_B;C3_04970C_B
Ca22chr3B_C_albicans_SC5314	1074298	1074814	Reb1_Peak_2518	NA	1000	1000	C3_04990W_B;C3_05000W_B
Ca22chr3B_C_albicans_SC5314	1097596	1098033	Reb1_Peak_2522	NA	152	292	C3_05100C_B;C3_05110W_B;C3_05120C_B
Ca22chr3B_C_albicans_SC5314	1160729	1161401	Reb1_Peak_2530	NA	541	1000	C3_05270C_B;C3_05280C_B
Ca22chr3B_C_albicans_SC5314	1162560	1163741	Reb1_Peak_2531	NA	1000	1000	C3_05280C_B;C3_05290C_B
Ca22chr3B_C_albicans_SC5314	1170133	1171029	Reb1_Peak_2533	NA	990	1000	C3_05300C_B;C3_05310W_B
Ca22chr3B_C_albicans_SC5314	1194069	1195012	Reb1_Peak_2535	NA	1000	1000	C3_05370C_B;C3_05380W_B
Ca22chr3B_C_albicans_SC5314	1225792	1226568	Reb1_Peak_2537	NA	638	1000	C3_05460W_B
Ca22chr3B_C_albicans_SC5314	1251840	1252456	Reb1_Peak_2541	NA	1000	1000	C3_05590C_B;C3_05600W_B
Ca22chr3B_C_albicans_SC5314	1258262	1259045	Reb1_Peak_2543	NA	1000	1000	C3_05620W_B;C3_05630W_B
Ca22chr3B_C_albicans_SC5314	1268572	1268990	Reb1_Peak_2545	NA	535	804	C3_05670C_B;C3_05680W_B
Ca22chr3B_C_albicans_SC5314	1269046	1269545	Reb1_Peak_2546	NA	1000	1000	C3_05670C_B;C3_05680W_B
Ca22chr3B_C_albicans_SC5314	1271307	1271510	Reb1_Peak_2547	NA	148	452	C3_05680W_B
Ca22chr3B_C_albicans_SC5314	1283147	1283413	Reb1_Peak_2550	NA	952	614	C3_05720C_B;C3_05730C_B
Ca22chr3B_C_albicans_SC5314	1295262	1296528	Reb1_Peak_2553	NA	1000	1000	C3_05780C_B
Ca22chr3B_C_albicans_SC5314	1296596	1297323	Reb1_Peak_2554	NA	659	806	C3_05790C_B
Ca22chr3B_C_albicans_SC5314	1317972	1318601	Reb1_Peak_2559	NA	1000	1000	C3_05870C_B;C3_05880C_B
Ca22chr3B_C_albicans_SC5314	1324676	1325403	Reb1_Peak_2561	NA	1000	1000	C3_05900W_B;C3_05910W_B
Ca22chr3B_C_albicans_SC5314	1332699	1333677	Reb1_Peak_2562	NA	933	1000	C3_05920W_B;C3_05930W_B
Ca22chr3B_C_albicans_SC5314	1372843	1373486	Reb1_Peak_2567	NA	677	670	C3_06030W_B;C3_06040W_B
Ca22chr3B_C_albicans_SC5314	1380085	1380563	Reb1_Peak_2569	NA	1000	1000	C3_06070C_B;C3_06080W_B
Ca22chr3B_C_albicans_SC5314	1390005	1390655	Reb1_Peak_2570	NA	733	1000	C3_06100C_B;C3_06110C_B
Ca22chr3B_C_albicans_SC5314	1395538	1396203	Reb1_Peak_2571	NA	246	569	C3_06120C_B;C3_06130W_B;C3_06140W_B
Ca22chr3B_C_albicans_SC5314	1396300	1397017	Reb1_Peak_2572	NA	462	454	C3_06120C_B;C3_06130W_B;C3_06140W_B
Ca22chr3B_C_albicans_SC5314	1398209	1398758	Reb1_Peak_2573	NA	865	1000	C3_06140W_B;C3_06150W_B
Ca22chr3B_C_albicans_SC5314	1411983	1412586	Reb1_Peak_2575	NA	1000	1000	C3_06190C_B
Ca22chr3B_C_albicans_SC5314	1419408	1419981	Reb1_Peak_2577	NA	667	614	C3_06210C_B;C3_06220C_B
Ca22chr3B_C_albicans_SC5314	1421017	1421251	Reb1_Peak_2578	NA	1000	1000	C3_06220C_B;C3_06230W_B
Ca22chr3B_C_albicans_SC5314	1441638	1442464	Reb1_Peak_2579	NA	1000	1000	C3_06310C_B
Ca22chr3B_C_albicans_SC5314	1461788	1462445	Reb1_Peak_2582	NA	1000	1000	C3_06420C_B;C3_06430W_B
Ca22chr3B_C_albicans_SC5314	1480112	1480352	Reb1_Peak_2585	NA	195	242	C3_06480C_B
Ca22chr3B_C_albicans_SC5314	1480421	1480778	Reb1_Peak_2586	NA	1000	1000	C3_06480C_B
Ca22chr3B_C_albicans_SC5314	1481562	1481856	Reb1_Peak_2587	NA	1000	849	C3_06490W_B
Ca22chr3B_C_albicans_SC5314	1500749	1500996	Reb1_Peak_2589	NA	345	362	C3_06580W_B
Ca22chr3B_C_albicans_SC5314	1503384	1503876	Reb1_Peak_2590	NA	701	1000	C3_06580W_B;C3_06590W_B
Ca22chr3B_C_albicans_SC5314	1514858	1515117	Reb1_Peak_2591	NA	1000	1000	C3_06620W_B;C3_06630W_B
Ca22chr3B_C_albicans_SC5314	1522289	1523288	Reb1_Peak_2592	NA	657	1000	C3_06660C_B;C3_06670C_B
Ca22chr3B_C_albicans_SC5314	1524879	1525118	Reb1_Peak_2593	NA	1000	1000	C3_06670C_B;C3_06680C_B
Ca22chr3B_C_albicans_SC5314	1527009	1527284	Reb1_Peak_2594	NA	1000	1000	C3_06680C_B;C3_06690C_B;C3_06700C_B
Ca22chr3B_C_albicans_SC5314	1541993	1542593	Reb1_Peak_2596	NA	640	1000	C3_06740W_B;C3_06750W_B;C3_06760W_B
Ca22chr3B_C_albicans_SC5314	1571163	1572287	Reb1_Peak_2601	NA	1000	1000	C3_06860C_B
Ca22chr3B_C_albicans_SC5314	1576535	1577086	Reb1_Peak_2603	NA	1000	1000	C3_06870W_B;C3_06880W_B;C3_06890W_B
Ca22chr3B_C_albicans_SC5314	1583472	1584090	Reb1_Peak_2604	NA	545	1000	C3_06910C_B;C3_06920W_B
Ca22chr3B_C_albicans_SC5314	1602560	1602990	Reb1_Peak_2605	NA	672	606	C3_07000W_B;C3_07010W_B
Ca22chr3B_C_albicans_SC5314	1615651	1616451	Reb1_Peak_2607	NA	1000	1000	C3_07040C_B;C3_07050W_B;C3_07060W_B
Ca22chr3B_C_albicans_SC5314	1621647	1622112	Reb1_Peak_2608	NA	1000	597	C3_07080W_B;C3_07090W_B
Ca22chr3B_C_albicans_SC5314	1627584	1627883	Reb1_Peak_2609	NA	1000	1000	C3_07110W_B
Ca22chr3B_C_albicans_SC5314	1637106	1637846	Reb1_Peak_2610	NA	931	1000	C3_07150C_B;C3_07160W_B
Ca22chr3B_C_albicans_SC5314	1654803	1655250	Reb1_Peak_2615	NA	258	417	C3_07220C_B;C3_07230W_B
Ca22chr3B_C_albicans_SC5314	1669302	1670163	Reb1_Peak_2616	NA	1000	1000	C3_07260C_B;C3_07270C_B;C3_07280C_B
Ca22chr3B_C_albicans_SC5314	1688389	1688896	Reb1_Peak_2619	NA	1000	1000	C3_07330W_B;C3_07340W_B
Ca22chr3B_C_albicans_SC5314	1706557	1707356	Reb1_Peak_2623	NA	829	1000	C3_07460W_B;C3_07470W_B
Ca22chr3B_C_albicans_SC5314	1712536	1713128	Reb1_Peak_2624	NA	1000	1000	C3_07490W_B;C3_07500W_B
Ca22chr3B_C_albicans_SC5314	1714744	1715081	Reb1_Peak_2625	NA	121	512	C3_07500W_B;C3_07510C_B;C3_07520W_B;C3_07530W_B;C3_07540C_B
Ca22chr3B_C_albicans_SC5314	1771478	1772165	Reb1_Peak_2632	NA	457	802	C3_07780C_B;C3_07790W_B
Ca22chr3B_C_albicans_SC5314	1775511	1775912	Reb1_Peak_2633	NA	459	787	C3_07810C_B;C3_07820W_B;C3_07830W_B;C3_07840C_B
Ca22chr4A_C_albicans_SC5314	625	836	Reb1_Peak_2636	NA	570	302	C4_00010W_A
Ca22chr4A_C_albicans_SC5314	32204	32455	Reb1_Peak_2637	NA	756	1000	C4_00200C_A;C4_00210W_A;C4_00220C_A
Ca22chr4A_C_albicans_SC5314	67475	67713	Reb1_Peak_2640	NA	1000	1000	C4_00420C_A;C4_00430W_A
Ca22chr4A_C_albicans_SC5314	73625	74165	Reb1_Peak_2641	NA	322	792	C4_00450C_A;C4_00460C_A
Ca22chr4A_C_albicans_SC5314	120610	121126	Reb1_Peak_2643	NA	1000	1000	C4_00700C_A;C4_00710W_A
Ca22chr4A_C_albicans_SC5314	139004	139278	Reb1_Peak_2645	NA	152	415	C4_00780C_A
Ca22chr4A_C_albicans_SC5314	194447	194728	Reb1_Peak_2647	NA	1000	1000	C4_00990W_A
Ca22chr4A_C_albicans_SC5314	200479	201024	Reb1_Peak_2648	NA	159	469	C4_01010C_A
Ca22chr4A_C_albicans_SC5314	239454	240675	Reb1_Peak_2650	NA	1000	1000	C4_01180W_A;C4_01190W_A
Ca22chr4A_C_albicans_SC5314	254960	255676	Reb1_Peak_2651	NA	1000	1000	C4_01260W_A;C4_01270W_A
Ca22chr4A_C_albicans_SC5314	262797	263460	Reb1_Peak_2652	NA	1000	1000	C4_01300W_A
Ca22chr4A_C_albicans_SC5314	277391	278134	Reb1_Peak_2655	NA	1000	967	C4_01360W_A
Ca22chr4A_C_albicans_SC5314	279077	279626	Reb1_Peak_2656	NA	710	1000	C4_01360W_A;C4_01370W_A
Ca22chr4A_C_albicans_SC5314	279707	280341	Reb1_Peak_2657	NA	1000	1000	C4_01370W_A
Ca22chr4A_C_albicans_SC5314	289188	289638	Reb1_Peak_2658	NA	921	1000	C4_01390W_A
Ca22chr4A_C_albicans_SC5314	294088	294640	Reb1_Peak_2662	NA	493	770	C4_01410W_A;C4_01420W_A
Ca22chr4A_C_albicans_SC5314	316739	317047	Reb1_Peak_2663	NA	1000	1000	C4_01520C_A;C4_01530C_A
Ca22chr4A_C_albicans_SC5314	321484	321903	Reb1_Peak_2665	NA	831	652	C4_01550C_A;C4_01560C_A
Ca22chr4A_C_albicans_SC5314	325638	326064	Reb1_Peak_2667	NA	688	897	C4_01560C_A;C4_01570C_A;C4_01580C_A;C4_01590C_A;C4_01600C_A;C4_01610C_A;C4_01620C_A;C4_01630C_A
Ca22chr4A_C_albicans_SC5314	336507	336743	Reb1_Peak_2670	NA	892	1000	C4_01690C_A;C4_01700C_A
Ca22chr4A_C_albicans_SC5314	336796	337205	Reb1_Peak_2671	NA	221	493	C4_01690C_A;C4_01700C_A
Ca22chr4A_C_albicans_SC5314	337636	338033	Reb1_Peak_2672	NA	704	1000	C4_01700C_A
Ca22chr4A_C_albicans_SC5314	338084	338560	Reb1_Peak_2673	NA	166	283	C4_01700C_A
Ca22chr4A_C_albicans_SC5314	338616	339266	Reb1_Peak_2674	NA	1000	1000
Ca22chr4A_C_albicans_SC5314	355794	356012	Reb1_Peak_2675	NA	1000	1000	C4_01790W_A;C4_01800W_A
Ca22chr4A_C_albicans_SC5314	356120	356350	Reb1_Peak_2676	NA	266	468	C4_01790W_A;C4_01800W_A
Ca22chr4A_C_albicans_SC5314	359001	359215	Reb1_Peak_2677	NA	787	760	C4_01820C_A;C4_01830C_A
Ca22chr4A_C_albicans_SC5314	371481	372132	Reb1_Peak_2678	NA	1000	1000	C4_01900C_A;C4_01910W_A
Ca22chr4A_C_albicans_SC5314	384605	385468	Reb1_Peak_2680	NA	1000	1000	C4_01960C_A;C4_01970W_A
Ca22chr4A_C_albicans_SC5314	408505	408983	Reb1_Peak_2686	NA	560	549	C4_02030W_A;C4_02040W_A
Ca22chr4A_C_albicans_SC5314	413773	414017	Reb1_Peak_2687	NA	214	480	C4_02060C_A;C4_02070W_A
Ca22chr4A_C_albicans_SC5314	420038	421042	Reb1_Peak_2688	NA	1000	1000	C4_02100C_A;C4_02110W_A;C4_02120W_A
Ca22chr4A_C_albicans_SC5314	422229	422437	Reb1_Peak_2689	NA	399	284	C4_02120W_A;C4_02130W_A;C4_02140C_A
Ca22chr4A_C_albicans_SC5314	423588	423850	Reb1_Peak_2690	NA	709	1000	C4_02130W_A;C4_02140C_A;C4_02150C_A
Ca22chr4A_C_albicans_SC5314	441683	441883	Reb1_Peak_2692	NA	200	212	C4_02220C_A;C4_02230C_A
Ca22chr4A_C_albicans_SC5314	449300	449745	Reb1_Peak_2695	NA	696	560	C4_02270C_A;C4_02280W_A
Ca22chr4A_C_albicans_SC5314	452526	453220	Reb1_Peak_2696	NA	1000	1000	C4_02290W_A;C4_02300W_A
Ca22chr4A_C_albicans_SC5314	461951	462320	Reb1_Peak_2697	NA	1000	1000	C4_02320C_A;C4_02330C_A
Ca22chr4A_C_albicans_SC5314	481543	481921	Reb1_Peak_2704	NA	227	408	C4_02390W_A
Ca22chr4A_C_albicans_SC5314	486656	487463	Reb1_Peak_2705	NA	1000	1000	C4_02410C_A;C4_02420C_A
Ca22chr4A_C_albicans_SC5314	496999	497217	Reb1_Peak_2707	NA	234	319	C4_02450W_A;C4_02460W_A
Ca22chr4A_C_albicans_SC5314	499163	499630	Reb1_Peak_2708	NA	1000	1000	C4_02470C_A;C4_02480C_A
Ca22chr4A_C_albicans_SC5314	516606	516996	Reb1_Peak_2710	NA	43	29	C4_02530W_A
Ca22chr4A_C_albicans_SC5314	542390	542955	Reb1_Peak_2713	NA	380	662	C4_02610C_A;C4_02620C_A
Ca22chr4A_C_albicans_SC5314	546011	546426	Reb1_Peak_2714	NA	665	523	C4_02620C_A;C4_02630C_A
Ca22chr4A_C_albicans_SC5314	604870	605573	Reb1_Peak_2720	NA	94	384	C4_02920W_A;C4_02930W_A;C4_02940W_A
Ca22chr4A_C_albicans_SC5314	625321	625592	Reb1_Peak_2722	NA	771	727	C4_03000C_A
Ca22chr4A_C_albicans_SC5314	641182	641474	Reb1_Peak_2724	NA	699	595	C4_03070W_A;C4_03080W_A
Ca22chr4A_C_albicans_SC5314	648416	649107	Reb1_Peak_2726	NA	1000	1000	C4_03100W_A;C4_03110W_A
Ca22chr4A_C_albicans_SC5314	698847	699330	Reb1_Peak_2734	NA	1000	1000	C4_03320W_A;C4_03330W_A
Ca22chr4A_C_albicans_SC5314	704212	704497	Reb1_Peak_2735	NA	593	529	C4_03350C_A;C4_03360C_A
Ca22chr4A_C_albicans_SC5314	706679	707350	Reb1_Peak_2736	NA	122	356	C4_03360C_A;C4_03370C_A
Ca22chr4A_C_albicans_SC5314	709898	710262	Reb1_Peak_2737	NA	275	454	C4_03380C_A;C4_03390W_A
Ca22chr4A_C_albicans_SC5314	749559	749977	Reb1_Peak_2743	NA	419	944	C4_03530W_A
Ca22chr4A_C_albicans_SC5314	777969	778195	Reb1_Peak_2749	NA	543	473
Ca22chr4A_C_albicans_SC5314	781056	781435	Reb1_Peak_2751	NA	328	193	C4_03630C_A;C4_03640C_A
Ca22chr4A_C_albicans_SC5314	788030	788302	Reb1_Peak_2753	NA	221	293	C4_03690C_A;C4_03700W_A
Ca22chr4A_C_albicans_SC5314	791963	792485	Reb1_Peak_2754	NA	1000	1000	C4_03710C_A;C4_03720C_A
Ca22chr4A_C_albicans_SC5314	806417	806658	Reb1_Peak_2755	NA	394	593	C4_03800C_A;C4_03810W_A
Ca22chr4A_C_albicans_SC5314	811559	811796	Reb1_Peak_2756	NA	440	405	C4_03820C_A;C4_03830W_A
Ca22chr4A_C_albicans_SC5314	907409	907937	Reb1_Peak_2769	NA	965	706	C4_04240C_A;C4_04250W_A
Ca22chr4A_C_albicans_SC5314	913289	913873	Reb1_Peak_2770	NA	379	468	C4_04260C_A;C4_04270W_A;C4_04280C_A
Ca22chr4A_C_albicans_SC5314	939064	939755	Reb1_Peak_2774	NA	993	1000	C4_04400C_A
Ca22chr4A_C_albicans_SC5314	949829	950108	Reb1_Peak_2777	NA	1000	1000	C4_04420W_A;C4_04430W_A;C4_04440W_A
Ca22chr4A_C_albicans_SC5314	954163	954395	Reb1_Peak_2778	NA	1000	1000	C4_04450C_A;C4_04460C_A
Ca22chr4A_C_albicans_SC5314	963648	964242	Reb1_Peak_2779	NA	1000	932	C4_04480C_A;C4_04490C_A;C4_04500C_A;C4_04510W_A
Ca22chr4A_C_albicans_SC5314	973428	973676	Reb1_Peak_2780	NA	1000	1000	C4_04540C_A;C4_04550C_A
Ca22chr4A_C_albicans_SC5314	973751	974111	Reb1_Peak_2781	NA	247	656	C4_04540C_A;C4_04550C_A
Ca22chr4A_C_albicans_SC5314	1025760	1025985	Reb1_Peak_2783	NA	900	783	C4_04780W_A
Ca22chr4A_C_albicans_SC5314	1026093	1026458	Reb1_Peak_2784	NA	522	769
Ca22chr4A_C_albicans_SC5314	1041214	1041770	Reb1_Peak_2786	NA	712	1000	C4_04840C_A;C4_04850C_A
Ca22chr4A_C_albicans_SC5314	1044999	1045766	Reb1_Peak_2787	NA	608	629	C4_04850C_A
Ca22chr4A_C_albicans_SC5314	1062975	1063644	Reb1_Peak_2789	NA	699	1000	C4_04970C_A;C4_04980W_A
Ca22chr4A_C_albicans_SC5314	1106701	1106936	Reb1_Peak_2793	NA	106	62	C4_05130C_A
Ca22chr4A_C_albicans_SC5314	1106997	1107274	Reb1_Peak_2794	NA	864	530	C4_05130C_A
Ca22chr4A_C_albicans_SC5314	1113712	1115110	Reb1_Peak_2796	NA	830	1000	C4_05140C_A;C4_05150W_A
Ca22chr4A_C_albicans_SC5314	1120461	1120840	Reb1_Peak_2797	NA	587	322	C4_05170C_A;C4_05180C_A
Ca22chr4A_C_albicans_SC5314	1139907	1140141	Reb1_Peak_2800	NA	631	401	C4_05250W_A
Ca22chr4A_C_albicans_SC5314	1154210	1154539	Reb1_Peak_2801	NA	989	1000	C4_05290W_A;C4_05300W_A
Ca22chr4A_C_albicans_SC5314	1209456	1210043	Reb1_Peak_2806	NA	1000	1000	C4_05540W_A
Ca22chr4A_C_albicans_SC5314	1219374	1219599	Reb1_Peak_2807	NA	1000	1000	C4_05580C_A
Ca22chr4A_C_albicans_SC5314	1229521	1230225	Reb1_Peak_2809	NA	1000	1000	C4_05590W_A;C4_05600W_A
Ca22chr4A_C_albicans_SC5314	1262138	1262391	Reb1_Peak_2812	NA	816	812	C4_05720W_A
Ca22chr4A_C_albicans_SC5314	1279929	1280378	Reb1_Peak_2813	NA	1000	1000	C4_05780C_A
Ca22chr4A_C_albicans_SC5314	1280447	1280679	Reb1_Peak_2814	NA	298	427
Ca22chr4A_C_albicans_SC5314	1363940	1364503	Reb1_Peak_2819	NA	406	1000	C4_06120W_A;C4_06130W_A
Ca22chr4A_C_albicans_SC5314	1439166	1440529	Reb1_Peak_2823	NA	1000	1000	C4_06480C_A
Ca22chr4A_C_albicans_SC5314	1448680	1449223	Reb1_Peak_2824	NA	1000	1000	C4_06510C_A;C4_06520W_A;C4_06530C_A
Ca22chr4A_C_albicans_SC5314	1460490	1460732	Reb1_Peak_2826	NA	1000	1000	C4_06540W_A;C4_06550C_A
Ca22chr4A_C_albicans_SC5314	1467411	1468132	Reb1_Peak_2828	NA	610	778	C4_06560W_A;C4_06570C_A
Ca22chr4A_C_albicans_SC5314	1473053	1473519	Reb1_Peak_2829	NA	212	341	C4_06580W_A;C4_06590W_A;C4_06600W_A
Ca22chr4A_C_albicans_SC5314	1497167	1497561	Reb1_Peak_2831	NA	34	951	C4_06710W_A;C4_06720W_A
Ca22chr4A_C_albicans_SC5314	1505061	1505328	Reb1_Peak_2832	NA	712	774
Ca22chr4A_C_albicans_SC5314	1552914	1553560	Reb1_Peak_2837	NA	1000	1000	C4_07010C_A;C4_07020C_A;C4_07030W_A
Ca22chr4A_C_albicans_SC5314	1556047	1556336	Reb1_Peak_2838	NA	265	318	C4_07040W_A;C4_07050W_A
Ca22chr4A_C_albicans_SC5314	1556382	1556612	Reb1_Peak_2839	NA	122	142	C4_07040W_A;C4_07050W_A
Ca22chr4A_C_albicans_SC5314	1585057	1585278	Reb1_Peak_2841	NA	363	505	C4_07150W_A;C4_07160W_A;C4_07170C_A;C4_07180W_A;C4_07190W_A
Ca22chr4A_C_albicans_SC5314	1597981	1598240	Reb1_Peak_2842	NA	222	399	C4_07250C_A
Ca22chr4B_C_albicans_SC5314	626	841	Reb1_Peak_2843	NA	463	253	C4_00010W_B
Ca22chr4B_C_albicans_SC5314	17526	17893	Reb1_Peak_2847	NA	663	622	C4_00110C_B;C4_00120W_B
Ca22chr4B_C_albicans_SC5314	32146	32619	Reb1_Peak_2849	NA	888	1000	C4_00200C_B;C4_00210W_B;C4_00220C_B
Ca22chr4B_C_albicans_SC5314	36120	36640	Reb1_Peak_2850	NA	854	1000	C4_00230W_B;C4_00240C_B;C4_00250W_B;C4_00260W_B
Ca22chr4B_C_albicans_SC5314	38905	39566	Reb1_Peak_2851	NA	1000	1000	C4_00260W_B;C4_00270W_B
Ca22chr4B_C_albicans_SC5314	44808	45035	Reb1_Peak_2853	NA	707	1000	C4_00290C_B;C4_00300C_B
Ca22chr4B_C_albicans_SC5314	66912	67153	Reb1_Peak_2857	NA	159	319	C4_00420C_B;C4_00430W_B
Ca22chr4B_C_albicans_SC5314	71878	72635	Reb1_Peak_2859	NA	1000	1000	C4_00440C_B;C4_00450C_B
Ca22chr4B_C_albicans_SC5314	80801	81356	Reb1_Peak_2861	NA	1000	1000	C4_00470C_B;C4_00480W_B
Ca22chr4B_C_albicans_SC5314	90126	90437	Reb1_Peak_2864	NA	102	65	C4_00500W_B;C4_00510C_B;C4_00520W_B;C4_00530C_B
Ca22chr4B_C_albicans_SC5314	97006	97486	Reb1_Peak_2866	NA	142	308	C4_00540C_B;C4_00550C_B;C4_00560C_B
Ca22chr4B_C_albicans_SC5314	100622	101089	Reb1_Peak_2867	NA	521	466	C4_00570C_B;C4_00580W_B;C4_00590C_B
Ca22chr4B_C_albicans_SC5314	110199	110558	Reb1_Peak_2869	NA	336	495	C4_00630C_B;C4_00640W_B;C4_00650W_B
Ca22chr4B_C_albicans_SC5314	110707	111115	Reb1_Peak_2870	NA	758	968	C4_00630C_B;C4_00640W_B;C4_00650W_B
Ca22chr4B_C_albicans_SC5314	125822	126149	Reb1_Peak_2871	NA	549	947	C4_00720W_B;C4_00730C_B;C4_00740W_B;C4_00750C_B
Ca22chr4B_C_albicans_SC5314	145579	146197	Reb1_Peak_2875	NA	1000	1000	C4_00810C_B;C4_00820W_B
Ca22chr4B_C_albicans_SC5314	208715	209011	Reb1_Peak_2885	NA	1000	1000	C4_01050C_B;C4_01060W_B
Ca22chr4B_C_albicans_SC5314	230101	230321	Reb1_Peak_2887	NA	366	396	C4_01130C_B;C4_01140C_B;C4_01150W_B
Ca22chr4B_C_albicans_SC5314	236790	237494	Reb1_Peak_2889	NA	1000	1000	C4_01170C_B
Ca22chr4B_C_albicans_SC5314	245434	246003	Reb1_Peak_2891	NA	363	661	C4_01200C_B;C4_01210C_B;C4_01220C_B
Ca22chr4B_C_albicans_SC5314	249309	249873	Reb1_Peak_2892	NA	971	665	C4_01230C_B;C4_01240C_B
Ca22chr4B_C_albicans_SC5314	255006	255732	Reb1_Peak_2893	NA	1000	1000	C4_01260W_B;C4_01270W_B
Ca22chr4B_C_albicans_SC5314	265278	265976	Reb1_Peak_2896	NA	961	1000	C4_01300W_B;C4_01310W_B
Ca22chr4B_C_albicans_SC5314	275796	276051	Reb1_Peak_2902	NA	406	324	C4_01350W_B
Ca22chr4B_C_albicans_SC5314	281611	283046	Reb1_Peak_2905	NA	1000	1000	C4_01370W_B;C4_01380W_B
Ca22chr4B_C_albicans_SC5314	294142	294809	Reb1_Peak_2907	NA	814	709	C4_01410W_B;C4_01420W_B
Ca22chr4B_C_albicans_SC5314	303497	303715	Reb1_Peak_2908	NA	174	303	C4_01430C_B;C4_01440W_B
Ca22chr4B_C_albicans_SC5314	314097	314633	Reb1_Peak_2909	NA	417	451	C4_01500W_B;C4_01510W_B
Ca22chr4B_C_albicans_SC5314	334035	334538	Reb1_Peak_2916	NA	320	661	C4_01670C_B;C4_01680W_B;C4_01690C_B
Ca22chr4B_C_albicans_SC5314	336313	336797	Reb1_Peak_2917	NA	1000	1000	C4_01690C_B;C4_01700C_B
Ca22chr4B_C_albicans_SC5314	345274	346254	Reb1_Peak_2920	NA	597	1000	C4_01730C_B;C4_01740W_B;C4_01750C_B
Ca22chr4B_C_albicans_SC5314	348628	348901	Reb1_Peak_2922	NA	958	1000	C4_01760W_B;C4_01770W_B
Ca22chr4B_C_albicans_SC5314	359057	359263	Reb1_Peak_2925	NA	1000	682	C4_01820C_B;C4_01830C_B
Ca22chr4B_C_albicans_SC5314	361826	362317	Reb1_Peak_2926	NA	1000	1000	C4_01830C_B;C4_01840C_B;C4_01850C_B
Ca22chr4B_C_albicans_SC5314	366064	366439	Reb1_Peak_2927	NA	299	206	C4_01860C_B;C4_01870C_B
Ca22chr4B_C_albicans_SC5314	371516	372189	Reb1_Peak_2928	NA	1000	1000	C4_01900C_B;C4_01910W_B
Ca22chr4B_C_albicans_SC5314	376798	377071	Reb1_Peak_2930	NA	120	274
Ca22chr4B_C_albicans_SC5314	377131	377429	Reb1_Peak_2931	NA	201	159
Ca22chr4B_C_albicans_SC5314	378992	379315	Reb1_Peak_2932	NA	428	342	C4_01940W_B
Ca22chr4B_C_albicans_SC5314	384751	385513	Reb1_Peak_2933	NA	1000	1000	C4_01960C_B;C4_01970W_B
Ca22chr4B_C_albicans_SC5314	392253	392500	Reb1_Peak_2935	NA	1000	1000	C4_02000C_B
Ca22chr4B_C_albicans_SC5314	408550	409043	Reb1_Peak_2940	NA	543	586	C4_02030W_B;C4_02040W_B
Ca22chr4B_C_albicans_SC5314	413848	414079	Reb1_Peak_2941	NA	198	275	C4_02060C_B;C4_02070W_B
Ca22chr4B_C_albicans_SC5314	420105	420887	Reb1_Peak_2942	NA	1000	1000	C4_02100C_B;C4_02110W_B;C4_02120W_B
Ca22chr4B_C_albicans_SC5314	423647	423908	Reb1_Peak_2943	NA	575	1000	C4_02130W_B;C4_02140C_B;C4_02150C_B
Ca22chr4B_C_albicans_SC5314	437527	437965	Reb1_Peak_2945	NA	99	257	C4_02190C_B;C4_02200C_B;C4_02210W_B;C4_02220C_B
Ca22chr4B_C_albicans_SC5314	449277	449799	Reb1_Peak_2949	NA	503	869	C4_02270C_B;C4_02280W_B
Ca22chr4B_C_albicans_SC5314	451033	451426	Reb1_Peak_2950	NA	1000	1000	C4_02280W_B;C4_02290W_B
Ca22chr4B_C_albicans_SC5314	470407	470884	Reb1_Peak_2958	NA	131	659	C4_02370C_B
Ca22chr4B_C_albicans_SC5314	485796	486099	Reb1_Peak_2961	NA	938	1000	C4_02400C_B;C4_02410C_B
Ca22chr4B_C_albicans_SC5314	497049	497282	Reb1_Peak_2965	NA	327	483	C4_02450W_B;C4_02460W_B
Ca22chr4B_C_albicans_SC5314	497381	497590	Reb1_Peak_2966	NA	513	353	C4_02450W_B;C4_02460W_B;C4_02470C_B
Ca22chr4B_C_albicans_SC5314	499202	499657	Reb1_Peak_2967	NA	722	1000	C4_02470C_B;C4_02480C_B
Ca22chr4B_C_albicans_SC5314	538797	539032	Reb1_Peak_2974	NA	409	586	C4_02600C_B;C4_02610C_B
Ca22chr4B_C_albicans_SC5314	551200	551410	Reb1_Peak_2979	NA	276	302	C4_02660W_B;C4_02670W_B
Ca22chr4B_C_albicans_SC5314	558783	559028	Reb1_Peak_2981	NA	328	407	C4_02710C_B;C4_02720C_B
Ca22chr4B_C_albicans_SC5314	594751	595268	Reb1_Peak_2985	NA	703	600	C4_02850W_B;C4_02860W_B;C4_02870C_B
Ca22chr4B_C_albicans_SC5314	597423	597651	Reb1_Peak_2986	NA	269	505	C4_02870C_B;C4_02880C_B
Ca22chr4B_C_albicans_SC5314	598725	598950	Reb1_Peak_2987	NA	268	466	C4_02880C_B;C4_02890C_B;C4_02900C_B
Ca22chr4B_C_albicans_SC5314	604911	605793	Reb1_Peak_2989	NA	421	911	C4_02920W_B;C4_02930W_B;C4_02940W_B
Ca22chr4B_C_albicans_SC5314	605864	606411	Reb1_Peak_2990	NA	1000	1000	C4_02930W_B;C4_02940W_B
Ca22chr4B_C_albicans_SC5314	641273	641581	Reb1_Peak_2996	NA	1000	1000	C4_03070W_B;C4_03080W_B
Ca22chr4B_C_albicans_SC5314	702247	702665	Reb1_Peak_3010	NA	235	284	C4_03340C_B;C4_03350C_B
Ca22chr4B_C_albicans_SC5314	758064	758289	Reb1_Peak_3027	NA	429	526	C4_03550W_B;C4_03560W_B
Ca22chr4B_C_albicans_SC5314	781065	781455	Reb1_Peak_3035	NA	346	228	C4_03630C_B;C4_03640C_B
Ca22chr4B_C_albicans_SC5314	791983	792545	Reb1_Peak_3039	NA	1000	1000	C4_03710C_B;C4_03720C_B
Ca22chr4B_C_albicans_SC5314	831353	831626	Reb1_Peak_3045	NA	706	732	C4_03900C_B
Ca22chr4B_C_albicans_SC5314	834546	835043	Reb1_Peak_3047	NA	1000	1000	C4_03910W_B;C4_03920W_B
Ca22chr4B_C_albicans_SC5314	857854	858136	Reb1_Peak_3054	NA	575	757	C4_04010W_B
Ca22chr4B_C_albicans_SC5314	867284	867611	Reb1_Peak_3057	NA	92	128	C4_04030W_B;C4_04040W_B;C4_04050C_B
Ca22chr4B_C_albicans_SC5314	873433	873672	Reb1_Peak_3060	NA	878	972	C4_04080C_B
Ca22chr4B_C_albicans_SC5314	901828	902039	Reb1_Peak_3067	NA	1000	1000	C4_04210C_B;C4_04220W_B
Ca22chr4B_C_albicans_SC5314	913301	913898	Reb1_Peak_3069	NA	368	402	C4_04260C_B;C4_04270W_B;C4_04280C_B
Ca22chr4B_C_albicans_SC5314	933537	933882	Reb1_Peak_3071	NA	1000	1000	C4_04370C_B
Ca22chr4B_C_albicans_SC5314	936152	936940	Reb1_Peak_3073	NA	898	1000	C4_04380C_B;C4_04390W_B
Ca22chr4B_C_albicans_SC5314	939117	939788	Reb1_Peak_3074	NA	958	1000	C4_04400C_B
Ca22chr4B_C_albicans_SC5314	940728	942245	Reb1_Peak_3075	NA	1000	1000	C4_04400C_B
Ca22chr4B_C_albicans_SC5314	949874	950128	Reb1_Peak_3078	NA	1000	1000	C4_04420W_B;C4_04430W_B;C4_04440W_B
Ca22chr4B_C_albicans_SC5314	959863	960888	Reb1_Peak_3080	NA	1000	1000	C4_04460C_B;C4_04470W_B
Ca22chr4B_C_albicans_SC5314	963603	964264	Reb1_Peak_3081	NA	1000	1000	C4_04480C_B;C4_04490C_B;C4_04500C_B;C4_04510W_B
Ca22chr4B_C_albicans_SC5314	975374	976296	Reb1_Peak_3084	NA	1000	1000	C4_04550C_B;C4_04560C_B
Ca22chr4B_C_albicans_SC5314	987274	987817	Reb1_Peak_3087	NA	1000	1000	C4_04580W_B;C4_04590W_B
Ca22chr4B_C_albicans_SC5314	1012505	1012991	Reb1_Peak_3088	NA	454	552	C4_04720W_B;C4_04730W_B
Ca22chr4B_C_albicans_SC5314	1015345	1015825	Reb1_Peak_3089	NA	1000	1000	C4_04730W_B;C4_04740W_B;C4_04750W_B
Ca22chr4B_C_albicans_SC5314	1018495	1018822	Reb1_Peak_3090	NA	835	572	C4_04760C_B;C4_04770C_B
Ca22chr4B_C_albicans_SC5314	1030010	1030665	Reb1_Peak_3093	NA	1000	1000	C4_04790W_B
Ca22chr4B_C_albicans_SC5314	1070983	1071461	Reb1_Peak_3100	NA	966	931	C4_05010W_B;C4_05020W_B;C4_05030C_B
Ca22chr4B_C_albicans_SC5314	1079363	1079812	Reb1_Peak_3102	NA	653	825	C4_05050C_B;C4_05060W_B
Ca22chr4B_C_albicans_SC5314	1083861	1084081	Reb1_Peak_3103	NA	364	691	C4_05070C_B;C4_05080C_B
Ca22chr4B_C_albicans_SC5314	1086208	1086464	Reb1_Peak_3104	NA	635	805	C4_05080C_B;C4_05090C_B
Ca22chr4B_C_albicans_SC5314	1113262	1113552	Reb1_Peak_3110	NA	428	393	C4_05140C_B
Ca22chr4B_C_albicans_SC5314	1118866	1119136	Reb1_Peak_3112	NA	838	622	C4_05160C_B;C4_05170C_B
Ca22chr4B_C_albicans_SC5314	1154187	1154578	Reb1_Peak_3119	NA	1000	1000	C4_05290W_B;C4_05300W_B
Ca22chr4B_C_albicans_SC5314	1158128	1159039	Reb1_Peak_3120	NA	600	639	C4_05310W_B;C4_05320W_B
Ca22chr4B_C_albicans_SC5314	1204160	1204388	Reb1_Peak_3130	NA	355	236	C4_05530W_B
Ca22chr4B_C_albicans_SC5314	1213026	1213601	Reb1_Peak_3132	NA	611	1000	C4_05550C_B;C4_05560C_B
Ca22chr4B_C_albicans_SC5314	1243539	1244389	Reb1_Peak_3138	NA	653	821	C4_05660C_B
Ca22chr4B_C_albicans_SC5314	1245035	1245523	Reb1_Peak_3139	NA	395	654	C4_05670W_B
Ca22chr4B_C_albicans_SC5314	1275701	1276765	Reb1_Peak_3144	NA	1000	841	C4_05780C_B
Ca22chr4B_C_albicans_SC5314	1281882	1282434	Reb1_Peak_3146	NA	854	844	C4_05790W_B
Ca22chr4B_C_albicans_SC5314	1287852	1288404	Reb1_Peak_3148	NA	534	743	C4_05800C_B;C4_05810W_B
Ca22chr4B_C_albicans_SC5314	1295036	1295683	Reb1_Peak_3149	NA	674	658	C4_05850C_B;C4_05860W_B
Ca22chr4B_C_albicans_SC5314	1324457	1325415	Reb1_Peak_3155	NA	433	922	C4_05940W_B;C4_05950C_B;C4_05960W_B
Ca22chr4B_C_albicans_SC5314	1377613	1378255	Reb1_Peak_3160	NA	602	989	C4_06140C_B;C4_06150C_B
Ca22chr4B_C_albicans_SC5314	1382102	1382593	Reb1_Peak_3162	NA	792	632	C4_06170C_B;C4_06180C_B;C4_06190C_B
Ca22chr4B_C_albicans_SC5314	1388143	1388381	Reb1_Peak_3164	NA	301	399	C4_06210C_B;C4_06220C_B
Ca22chr4B_C_albicans_SC5314	1395764	1396077	Reb1_Peak_3165	NA	754	849	C4_06250C_B;C4_06260W_B
Ca22chr4B_C_albicans_SC5314	1398080	1398537	Reb1_Peak_3167	NA	301	360	C4_06270C_B;C4_06280C_B
Ca22chr4B_C_albicans_SC5314	1433458	1433687	Reb1_Peak_3172	NA	301	396	C4_06440C_B;C4_06450W_B;C4_06460C_B
Ca22chr4B_C_albicans_SC5314	1437040	1437600	Reb1_Peak_3174	NA	1000	1000	C4_06470W_B;C4_06480C_B
Ca22chr4B_C_albicans_SC5314	1467503	1468182	Reb1_Peak_3180	NA	438	785	C4_06560W_B;C4_06570C_B
Ca22chr4B_C_albicans_SC5314	1469904	1470955	Reb1_Peak_3181	NA	758	1000	C4_06570C_B;C4_06580W_B
Ca22chr4B_C_albicans_SC5314	1471019	1471262	Reb1_Peak_3182	NA	470	1000	C4_06580W_B
Ca22chr4B_C_albicans_SC5314	1473102	1473567	Reb1_Peak_3183	NA	38	436	C4_06580W_B;C4_06590W_B;C4_06600W_B
Ca22chr4B_C_albicans_SC5314	1481719	1482235	Reb1_Peak_3185	NA	882	479	C4_06620C_B;C4_06630C_B;C4_06640C_B
Ca22chr4B_C_albicans_SC5314	1483910	1484172	Reb1_Peak_3186	NA	197	650	C4_06640C_B;C4_06650W_B
Ca22chr4B_C_albicans_SC5314	1486390	1486808	Reb1_Peak_3187	NA	254	675	C4_06650W_B;C4_06660W_B
Ca22chr4B_C_albicans_SC5314	1489172	1489621	Reb1_Peak_3188	NA	188	330	C4_06660W_B;C4_06670W_B
Ca22chr4B_C_albicans_SC5314	1493848	1494103	Reb1_Peak_3189	NA	656	518	C4_06680C_B;C4_06690C_B;C4_06700W_B
Ca22chr4B_C_albicans_SC5314	1494931	1495533	Reb1_Peak_3191	NA	427	300	C4_06690C_B;C4_06700W_B;C4_06710W_B
Ca22chr4B_C_albicans_SC5314	1497245	1497612	Reb1_Peak_3192	NA	108	341	C4_06710W_B;C4_06720W_B
Ca22chr4B_C_albicans_SC5314	1500623	1500861	Reb1_Peak_3193	NA	553	399	C4_06730C_B;C4_06740C_B
Ca22chr4B_C_albicans_SC5314	1502540	1503092	Reb1_Peak_3194	NA	321	977	C4_06740C_B;C4_06750C_B
Ca22chr4B_C_albicans_SC5314	1505104	1505384	Reb1_Peak_3195	NA	708	898
Ca22chr4B_C_albicans_SC5314	1513044	1513663	Reb1_Peak_3197	NA	769	1000	C4_06780C_B;C4_06790W_B
Ca22chr4B_C_albicans_SC5314	1518454	1518710	Reb1_Peak_3198	NA	798	1000	C4_06810C_B;C4_06820C_B
Ca22chr4B_C_albicans_SC5314	1521147	1521574	Reb1_Peak_3200	NA	48	512	C4_06820C_B
Ca22chr4B_C_albicans_SC5314	1548366	1548592	Reb1_Peak_3204	NA	210	310	C4_06980W_B;C4_06990W_B
Ca22chr4B_C_albicans_SC5314	1556093	1556672	Reb1_Peak_3207	NA	153	289	C4_07040W_B;C4_07050W_B
Ca22chr4B_C_albicans_SC5314	1585082	1585349	Reb1_Peak_3210	NA	1000	1000	C4_07150W_B;C4_07160W_B;C4_07170C_B;C4_07180W_B;C4_07190W_B
Ca22chr4B_C_albicans_SC5314	1597952	1598287	Reb1_Peak_3211	NA	848	901	C4_07240W_B;C4_07250C_B
Ca22chr5A_C_albicans_SC5314	171	417	Reb1_Peak_3212	NA	526	1000
Ca22chr5A_C_albicans_SC5314	3641	3887	Reb1_Peak_3214	NA	1000	1000	C5_00030W_A;C5_00040C_A
Ca22chr5A_C_albicans_SC5314	36143	36506	Reb1_Peak_3217	NA	308	365	C5_00210C_A;C5_00220W_A
Ca22chr5A_C_albicans_SC5314	40286	40931	Reb1_Peak_3218	NA	1000	1000	C5_00230C_A;C5_00240W_A
Ca22chr5A_C_albicans_SC5314	44720	45696	Reb1_Peak_3219	NA	1000	1000	C5_00260W_A;C5_00270W_A;C5_00280C_A
Ca22chr5A_C_albicans_SC5314	67172	67431	Reb1_Peak_3222	NA	1000	892	C5_00360C_A;C5_00370W_A
Ca22chr5A_C_albicans_SC5314	68383	68981	Reb1_Peak_3223	NA	1000	1000	C5_00370W_A;C5_00380W_A
Ca22chr5A_C_albicans_SC5314	81456	82265	Reb1_Peak_3228	NA	1000	1000	C5_00450C_A;C5_00460C_A
Ca22chr5A_C_albicans_SC5314	93705	94870	Reb1_Peak_3230	NA	1000	1000	C5_00490C_A;C5_00500W_A
Ca22chr5A_C_albicans_SC5314	119713	120006	Reb1_Peak_3238	NA	240	328
Ca22chr5A_C_albicans_SC5314	120091	120385	Reb1_Peak_3239	NA	321	400
Ca22chr5A_C_albicans_SC5314	122038	122266	Reb1_Peak_3240	NA	408	453	C5_00550C_A;C5_00560W_A
Ca22chr5A_C_albicans_SC5314	123782	124956	Reb1_Peak_3242	NA	1000	1000	C5_00560W_A;C5_00570W_A
Ca22chr5A_C_albicans_SC5314	135754	136209	Reb1_Peak_3244	NA	376	1000	C5_00590W_A
Ca22chr5A_C_albicans_SC5314	149650	151068	Reb1_Peak_3245	NA	1000	1000	C5_00660C_A;C5_00670C_A
Ca22chr5A_C_albicans_SC5314	189013	189373	Reb1_Peak_3252	NA	139	628	C5_00790C_A;C5_00800C_A
Ca22chr5A_C_albicans_SC5314	193822	194175	Reb1_Peak_3253	NA	964	1000	C5_00820W_A
Ca22chr5A_C_albicans_SC5314	201708	202477	Reb1_Peak_3254	NA	195	695	C5_00870C_A;C5_00880C_A
Ca22chr5A_C_albicans_SC5314	213825	214466	Reb1_Peak_3258	NA	866	1000	C5_00920W_A;C5_00930C_A;C5_00940C_A
Ca22chr5A_C_albicans_SC5314	269863	270325	Reb1_Peak_3271	NA	125	195	C5_01190W_A;C5_01200W_A;C5_01210W_A
Ca22chr5A_C_albicans_SC5314	272552	272820	Reb1_Peak_3272	NA	959	1000	C5_01210W_A;C5_01220W_A
Ca22chr5A_C_albicans_SC5314	286418	286643	Reb1_Peak_3274	NA	1000	1000	C5_01260W_A;C5_01270W_A
Ca22chr5A_C_albicans_SC5314	291393	291602	Reb1_Peak_3275	NA	189	297	C5_01290C_A;C5_01300C_A
Ca22chr5A_C_albicans_SC5314	293258	293492	Reb1_Peak_3276	NA	352	570	C5_01300C_A;C5_01310W_A
Ca22chr5A_C_albicans_SC5314	308128	308619	Reb1_Peak_3281	NA	1000	616	C5_01380W_A
Ca22chr5A_C_albicans_SC5314	311868	312276	Reb1_Peak_3282	NA	1000	1000	C5_01380W_A;C5_01390C_A
Ca22chr5A_C_albicans_SC5314	312648	313382	Reb1_Peak_3283	NA	161	327	C5_01390C_A;C5_01400W_A
Ca22chr5A_C_albicans_SC5314	329957	330318	Reb1_Peak_3285	NA	1000	1000	C5_01470C_A;C5_01480W_A;C5_01490C_A
Ca22chr5A_C_albicans_SC5314	344740	345326	Reb1_Peak_3287	NA	909	692	C5_01550C_A;C5_01560C_A;C5_01570C_A
Ca22chr5A_C_albicans_SC5314	360191	360825	Reb1_Peak_3289	NA	715	1000	C5_01620C_A;C5_01640W_A
Ca22chr5A_C_albicans_SC5314	368635	369343	Reb1_Peak_3290	NA	1000	583	C5_01650C_A
Ca22chr5A_C_albicans_SC5314	373310	373635	Reb1_Peak_3291	NA	257	653
Ca22chr5A_C_albicans_SC5314	379861	381020	Reb1_Peak_3292	NA	1000	919	C5_01680C_A
Ca22chr5A_C_albicans_SC5314	398076	398679	Reb1_Peak_3294	NA	1000	1000	C5_01760C_A;C5_01770C_A
Ca22chr5A_C_albicans_SC5314	440126	440617	Reb1_Peak_3299	NA	1000	1000	C5_01960C_A;C5_01970C_A
Ca22chr5A_C_albicans_SC5314	443622	444524	Reb1_Peak_3300	NA	1000	1000	C5_01970C_A;C5_01980C_A
Ca22chr5A_C_albicans_SC5314	491879	492131	Reb1_Peak_3307	NA	1000	1000	C5_02210W_A;C5_02220C_A;C5_02230W_A
Ca22chr5A_C_albicans_SC5314	502972	503242	Reb1_Peak_3310	NA	839	1000	C5_02260C_A;C5_02270W_A
Ca22chr5A_C_albicans_SC5314	532614	533243	Reb1_Peak_3314	NA	642	842	C5_02390C_A;C5_02400W_A;C5_02410C_A
Ca22chr5A_C_albicans_SC5314	599658	600619	Reb1_Peak_3322	NA	1000	1000	C5_02660C_A
Ca22chr5A_C_albicans_SC5314	602001	602299	Reb1_Peak_3323	NA	758	981	C5_02660C_A;C5_02670W_A
Ca22chr5A_C_albicans_SC5314	610417	611182	Reb1_Peak_3324	NA	773	813	C5_02700W_A;C5_02710W_A
Ca22chr5A_C_albicans_SC5314	619602	620215	Reb1_Peak_3325	NA	1000	1000	C5_02750C_A;C5_02760W_A
Ca22chr5A_C_albicans_SC5314	622540	623164	Reb1_Peak_3326	NA	364	1000	C5_02770W_A;C5_02780W_A
Ca22chr5A_C_albicans_SC5314	630650	630873	Reb1_Peak_3327	NA	1000	1000	C5_02810W_A;C5_02820C_A;C5_02830W_A;C5_02840C_A
Ca22chr5A_C_albicans_SC5314	636849	637765	Reb1_Peak_3328	NA	527	1000	C5_02840C_A;C5_02850W_A
Ca22chr5A_C_albicans_SC5314	647580	648415	Reb1_Peak_3329	NA	706	802	C5_02910C_A;C5_02920W_A
Ca22chr5A_C_albicans_SC5314	667040	667655	Reb1_Peak_3331	NA	348	642	C5_03010W_A;C5_03020W_A
Ca22chr5A_C_albicans_SC5314	677376	678020	Reb1_Peak_3333	NA	160	447	C5_03050C_A
Ca22chr5A_C_albicans_SC5314	706154	706411	Reb1_Peak_3337	NA	1000	1000	C5_03140C_A
Ca22chr5A_C_albicans_SC5314	731168	731803	Reb1_Peak_3344	NA	1000	1000	C5_03240W_A
Ca22chr5A_C_albicans_SC5314	742334	742662	Reb1_Peak_3348	NA	390	623	C5_03270W_A;C5_03280W_A
Ca22chr5A_C_albicans_SC5314	761383	762092	Reb1_Peak_3349	NA	1000	706	C5_03340W_A;C5_03350W_A
Ca22chr5A_C_albicans_SC5314	770886	771848	Reb1_Peak_3351	NA	1000	1000	C5_03430W_A
Ca22chr5A_C_albicans_SC5314	773505	774517	Reb1_Peak_3352	NA	672	984	C5_03430W_A;C5_03440W_A
Ca22chr5A_C_albicans_SC5314	776051	776768	Reb1_Peak_3354	NA	704	1000	C5_03440W_A;C5_03450W_A;C5_03460C_A
Ca22chr5A_C_albicans_SC5314	797047	797276	Reb1_Peak_3356	NA	701	1000	C5_03550W_A;C5_03560W_A
Ca22chr5A_C_albicans_SC5314	800559	800932	Reb1_Peak_3357	NA	1000	1000	C5_03580C_A;C5_03590W_A
Ca22chr5A_C_albicans_SC5314	802622	803180	Reb1_Peak_3358	NA	186	435	C5_03590W_A;C5_03600W_A
Ca22chr5A_C_albicans_SC5314	804646	805266	Reb1_Peak_3359	NA	214	582	C5_03600W_A;C5_03610W_A
Ca22chr5A_C_albicans_SC5314	806954	807566	Reb1_Peak_3360	NA	934	1000	C5_03610W_A;C5_03620W_A
Ca22chr5A_C_albicans_SC5314	812326	812581	Reb1_Peak_3362	NA	296	618	C5_03650C_A;C5_03670C_A
Ca22chr5A_C_albicans_SC5314	815426	815662	Reb1_Peak_3364	NA	74	488	C5_03680W_A
Ca22chr5A_C_albicans_SC5314	851525	855109	Reb1_Peak_3367	NA	1000	1000	C5_03880C_A;C5_03890C_A
Ca22chr5A_C_albicans_SC5314	867764	868261	Reb1_Peak_3371	NA	1000	1000	C5_03950W_A
Ca22chr5A_C_albicans_SC5314	871243	872060	Reb1_Peak_3372	NA	124	116	C5_03950W_A;C5_03960W_A
Ca22chr5A_C_albicans_SC5314	892772	893818	Reb1_Peak_3374	NA	1000	1000	C5_04030W_A
Ca22chr5A_C_albicans_SC5314	910266	910532	Reb1_Peak_3377	NA	786	1000	C5_04070C_A;C5_04080C_A
Ca22chr5A_C_albicans_SC5314	942068	942825	Reb1_Peak_3382	NA	848	960	C5_04230W_A;C5_04240C_A;C5_04250W_A
Ca22chr5A_C_albicans_SC5314	947328	947782	Reb1_Peak_3383	NA	180	463	C5_04270C_A;C5_04280C_A
Ca22chr5A_C_albicans_SC5314	949911	950857	Reb1_Peak_3384	NA	1000	1000	C5_04280C_A
Ca22chr5A_C_albicans_SC5314	951254	952034	Reb1_Peak_3385	NA	747	824	C5_04290C_A
Ca22chr5A_C_albicans_SC5314	953507	954161	Reb1_Peak_3386	NA	787	881	C5_04290C_A;C5_04300C_A
Ca22chr5A_C_albicans_SC5314	955527	956176	Reb1_Peak_3387	NA	1000	1000	C5_04300C_A;C5_04310W_A
Ca22chr5A_C_albicans_SC5314	974150	974684	Reb1_Peak_3391	NA	154	145	C5_04410C_A;C5_04420W_A
Ca22chr5A_C_albicans_SC5314	992344	993600	Reb1_Peak_3393	NA	402	1000	C5_04550W_A;C5_04560C_A;C5_04570C_A
Ca22chr5A_C_albicans_SC5314	997650	998111	Reb1_Peak_3394	NA	890	1000	C5_04580C_A;C5_04590C_A;C5_04600C_A
Ca22chr5A_C_albicans_SC5314	1009677	1010348	Reb1_Peak_3396	NA	1000	1000	C5_04640C_A;C5_04650C_A
Ca22chr5A_C_albicans_SC5314	1013014	1013315	Reb1_Peak_3397	NA	1000	1000	C5_04660C_A;C5_04670W_A
Ca22chr5A_C_albicans_SC5314	1029875	1030947	Reb1_Peak_3399	NA	1000	1000	C5_04730C_A;C5_04740C_A
Ca22chr5A_C_albicans_SC5314	1055832	1057763	Reb1_Peak_3404	NA	1000	1000	C5_04830W_A;C5_04840C_A
Ca22chr5A_C_albicans_SC5314	1063785	1064352	Reb1_Peak_3405	NA	39	274	C5_04880C_A;C5_04890C_A
Ca22chr5A_C_albicans_SC5314	1086682	1087658	Reb1_Peak_3406	NA	1000	1000	C5_04960W_A
Ca22chr5A_C_albicans_SC5314	1115427	1116792	Reb1_Peak_3409	NA	761	1000
Ca22chr5A_C_albicans_SC5314	1118470	1119061	Reb1_Peak_3411	NA	373	495	C5_05080W_A
Ca22chr5A_C_albicans_SC5314	1124629	1125130	Reb1_Peak_3412	NA	927	682	C5_05100C_A;C5_05110C_A
Ca22chr5A_C_albicans_SC5314	1138456	1139249	Reb1_Peak_3414	NA	588	1000	C5_05180W_A;C5_05190W_A;C5_05200C_A
Ca22chr5A_C_albicans_SC5314	1182978	1183229	Reb1_Peak_3418	NA	1000	818	C5_05500C_A
Ca22chr5B_C_albicans_SC5314	171	417	Reb1_Peak_3419	NA	553	1000
Ca22chr5B_C_albicans_SC5314	3635	3884	Reb1_Peak_3421	NA	1000	1000	C5_00030W_B;C5_00040C_B
Ca22chr5B_C_albicans_SC5314	33124	33746	Reb1_Peak_3424	NA	1000	1000	C5_00200C_B;C5_00210C_B
Ca22chr5B_C_albicans_SC5314	36143	36499	Reb1_Peak_3425	NA	182	458	C5_00210C_B;C5_00220W_B
Ca22chr5B_C_albicans_SC5314	40292	40626	Reb1_Peak_3426	NA	1000	1000	C5_00230C_B;C5_00240W_B
Ca22chr5B_C_albicans_SC5314	44720	45691	Reb1_Peak_3427	NA	961	1000	C5_00260W_B;C5_00270W_B;C5_00280C_B
Ca22chr5B_C_albicans_SC5314	66133	66685	Reb1_Peak_3429	NA	1000	1000	C5_00350C_B;C5_00360C_B;C5_00370W_B
Ca22chr5B_C_albicans_SC5314	67172	67429	Reb1_Peak_3430	NA	1000	1000	C5_00360C_B;C5_00370W_B
Ca22chr5B_C_albicans_SC5314	68383	68981	Reb1_Peak_3431	NA	1000	1000	C5_00370W_B;C5_00380W_B
Ca22chr5B_C_albicans_SC5314	78303	78647	Reb1_Peak_3434	NA	1000	1000	C5_00410W_B;C5_00420C_B;C5_00430W_B;C5_00440C_B
Ca22chr5B_C_albicans_SC5314	81485	82265	Reb1_Peak_3436	NA	1000	1000	C5_00450C_B;C5_00460C_B
Ca22chr5B_C_albicans_SC5314	93705	94863	Reb1_Peak_3438	NA	1000	1000	C5_00490C_B;C5_00500W_B
Ca22chr5B_C_albicans_SC5314	117696	118033	Reb1_Peak_3445	NA	263	164
Ca22chr5B_C_albicans_SC5314	120083	120382	Reb1_Peak_3447	NA	315	293
Ca22chr5B_C_albicans_SC5314	132926	134591	Reb1_Peak_3449	NA	1000	1000	C5_00580W_B;C5_00590W_B
Ca22chr5B_C_albicans_SC5314	135769	136330	Reb1_Peak_3450	NA	327	1000	C5_00590W_B
Ca22chr5B_C_albicans_SC5314	149638	151038	Reb1_Peak_3451	NA	774	1000	C5_00660C_B;C5_00670C_B
Ca22chr5B_C_albicans_SC5314	189047	189346	Reb1_Peak_3458	NA	94	489	C5_00790C_B;C5_00800C_B
Ca22chr5B_C_albicans_SC5314	193827	194180	Reb1_Peak_3459	NA	1000	1000	C5_00820W_B
Ca22chr5B_C_albicans_SC5314	201578	202492	Reb1_Peak_3460	NA	303	722	C5_00870C_B;C5_00880C_B
Ca22chr5B_C_albicans_SC5314	213815	214453	Reb1_Peak_3464	NA	487	918	C5_00920W_B;C5_00930C_B;C5_00940C_B
Ca22chr5B_C_albicans_SC5314	217378	217869	Reb1_Peak_3465	NA	585	1000	C5_00950C_B;C5_00960W_B;C5_00970W_B;C5_00980W_B
Ca22chr5B_C_albicans_SC5314	248464	249144	Reb1_Peak_3472	NA	312	505
Ca22chr5B_C_albicans_SC5314	269856	270307	Reb1_Peak_3479	NA	129	143	C5_01190W_B;C5_01200W_B;C5_01210W_B
Ca22chr5B_C_albicans_SC5314	272534	272812	Reb1_Peak_3480	NA	881	1000	C5_01210W_B;C5_01220W_B
Ca22chr5B_C_albicans_SC5314	275482	276838	Reb1_Peak_3481	NA	1000	1000	C5_01230C_B;C5_01240W_B
Ca22chr5B_C_albicans_SC5314	278455	279363	Reb1_Peak_3482	NA	1000	1000	C5_01240W_B
Ca22chr5B_C_albicans_SC5314	283318	283606	Reb1_Peak_3483	NA	334	741	C5_01250W_B;C5_01260W_B
Ca22chr5B_C_albicans_SC5314	291363	291607	Reb1_Peak_3484	NA	370	287	C5_01290C_B;C5_01300C_B
Ca22chr5B_C_albicans_SC5314	301959	302666	Reb1_Peak_3486	NA	558	1000	C5_01350W_B;C5_01360W_B
Ca22chr5B_C_albicans_SC5314	306461	306939	Reb1_Peak_3488	NA	369	817	C5_01360W_B
Ca22chr5B_C_albicans_SC5314	308135	308606	Reb1_Peak_3490	NA	975	770	C5_01380W_B
Ca22chr5B_C_albicans_SC5314	311861	312265	Reb1_Peak_3491	NA	1000	1000	C5_01380W_B;C5_01390C_B
Ca22chr5B_C_albicans_SC5314	312688	313227	Reb1_Peak_3492	NA	298	422	C5_01390C_B;C5_01400W_B
Ca22chr5B_C_albicans_SC5314	329966	330286	Reb1_Peak_3494	NA	349	622	C5_01470C_B;C5_01480W_B;C5_01490C_B
Ca22chr5B_C_albicans_SC5314	344790	345396	Reb1_Peak_3496	NA	704	567	C5_01550C_B;C5_01560C_B;C5_01570C_B
Ca22chr5B_C_albicans_SC5314	368631	369322	Reb1_Peak_3498	NA	873	1000	C5_01650C_B
Ca22chr5B_C_albicans_SC5314	373296	373603	Reb1_Peak_3499	NA	357	496
Ca22chr5B_C_albicans_SC5314	374276	374524	Reb1_Peak_3500	NA	949	904	C5_01670W_B
Ca22chr5B_C_albicans_SC5314	379853	380997	Reb1_Peak_3501	NA	1000	1000	C5_01680C_B
Ca22chr5B_C_albicans_SC5314	401013	401503	Reb1_Peak_3503	NA	1000	1000	C5_01775C_B;C5_01785W_B
Ca22chr5B_C_albicans_SC5314	409497	409834	Reb1_Peak_3505	NA	433	675	C5_01810W_B;C5_01820W_B
Ca22chr5B_C_albicans_SC5314	440227	440721	Reb1_Peak_3507	NA	1000	1000	C5_01960C_B;C5_01970C_B
Ca22chr5B_C_albicans_SC5314	443730	444559	Reb1_Peak_3508	NA	655	1000	C5_01970C_B;C5_01980C_B
Ca22chr5B_C_albicans_SC5314	472982	473567	Reb1_Peak_3511	NA	530	1000	C5_02110W_B;C5_02120C_B
Ca22chr5B_C_albicans_SC5314	491960	492217	Reb1_Peak_3515	NA	1000	1000	C5_02210W_B;C5_02220C_B;C5_02230W_B
Ca22chr5B_C_albicans_SC5314	500025	501224	Reb1_Peak_3519	NA	1000	1000	C5_02240W_B;C5_02260C_B
Ca22chr5B_C_albicans_SC5314	503063	503327	Reb1_Peak_3520	NA	828	1000	C5_02260C_B;C5_02270W_B
Ca22chr5B_C_albicans_SC5314	507740	507969	Reb1_Peak_3522	NA	97	78	C5_02290W_B
Ca22chr5B_C_albicans_SC5314	527309	529718	Reb1_Peak_3524	NA	1000	1000	C5_02370C_B;C5_02380W_B
Ca22chr5B_C_albicans_SC5314	532696	533347	Reb1_Peak_3525	NA	421	1000	C5_02390C_B;C5_02400W_B;C5_02410C_B
Ca22chr5B_C_albicans_SC5314	556809	557061	Reb1_Peak_3531	NA	1000	1000	C5_02490C_B;C5_02500C_B
Ca22chr5B_C_albicans_SC5314	560749	562869	Reb1_Peak_3532	NA	645	1000	C5_02510C_B;C5_02520W_B
Ca22chr5B_C_albicans_SC5314	572668	573027	Reb1_Peak_3533	NA	1000	1000	C5_02560C_B;C5_02570W_B
Ca22chr5B_C_albicans_SC5314	599449	599663	Reb1_Peak_3535	NA	460	226
Ca22chr5B_C_albicans_SC5314	599752	600719	Reb1_Peak_3536	NA	1000	1000	C5_02660C_B
Ca22chr5B_C_albicans_SC5314	602110	602356	Reb1_Peak_3537	NA	699	873	C5_02660C_B;C5_02670W_B
Ca22chr5B_C_albicans_SC5314	610634	611335	Reb1_Peak_3538	NA	658	1000	C5_02700W_B;C5_02710W_B
Ca22chr5B_C_albicans_SC5314	622720	623269	Reb1_Peak_3539	NA	358	1000	C5_02770W_B;C5_02780W_B
Ca22chr5B_C_albicans_SC5314	627809	628858	Reb1_Peak_3540	NA	1000	1000	C5_02790C_B;C5_02800C_B;C5_02810W_B;C5_02820C_B
Ca22chr5B_C_albicans_SC5314	630775	630987	Reb1_Peak_3541	NA	1000	1000	C5_02810W_B;C5_02820C_B;C5_02830W_B;C5_02840C_B
Ca22chr5B_C_albicans_SC5314	640130	640806	Reb1_Peak_3543	NA	264	589	C5_02860C_B;C5_02870C_B
Ca22chr5B_C_albicans_SC5314	641423	641658	Reb1_Peak_3544	NA	1000	717	C5_02870C_B;C5_02890W_B
Ca22chr5B_C_albicans_SC5314	647688	648519	Reb1_Peak_3545	NA	895	1000	C5_02910C_B;C5_02920W_B
Ca22chr5B_C_albicans_SC5314	656408	657134	Reb1_Peak_3548	NA	739	1000	C5_02960C_B;C5_02970W_B
Ca22chr5B_C_albicans_SC5314	667136	667772	Reb1_Peak_3549	NA	27	617	C5_03010W_B;C5_03020W_B
Ca22chr5B_C_albicans_SC5314	677468	678094	Reb1_Peak_3551	NA	172	662	C5_03050C_B
Ca22chr5B_C_albicans_SC5314	682335	682999	Reb1_Peak_3553	NA	1000	1000	C5_03070W_B
Ca22chr5B_C_albicans_SC5314	706267	706517	Reb1_Peak_3556	NA	1000	1000	C5_03140C_B
Ca22chr5B_C_albicans_SC5314	731260	731955	Reb1_Peak_3562	NA	1000	1000	C5_03240W_B
Ca22chr5B_C_albicans_SC5314	742451	742799	Reb1_Peak_3566	NA	435	620	C5_03270W_B;C5_03280W_B
Ca22chr5B_C_albicans_SC5314	747622	747920	Reb1_Peak_3567	NA	705	975	C5_03300C_B
Ca22chr5B_C_albicans_SC5314	750281	751116	Reb1_Peak_3568	NA	1000	1000	C5_03310C_B
Ca22chr5B_C_albicans_SC5314	751245	752535	Reb1_Peak_3569	NA	1000	1000
Ca22chr5B_C_albicans_SC5314	760247	761044	Reb1_Peak_3570	NA	1000	1000	C5_03330C_B;C5_03340W_B
Ca22chr5B_C_albicans_SC5314	761483	762197	Reb1_Peak_3571	NA	1000	641	C5_03340W_B;C5_03350W_B
Ca22chr5B_C_albicans_SC5314	770987	771953	Reb1_Peak_3573	NA	1000	1000	C5_03430W_B
Ca22chr5B_C_albicans_SC5314	773134	773433	Reb1_Peak_3574	NA	796	723	C5_03430W_B
Ca22chr5B_C_albicans_SC5314	773588	774623	Reb1_Peak_3575	NA	714	744	C5_03430W_B;C5_03440W_B
Ca22chr5B_C_albicans_SC5314	800669	801041	Reb1_Peak_3579	NA	1000	1000	C5_03580C_B;C5_03590W_B
Ca22chr5B_C_albicans_SC5314	804754	805380	Reb1_Peak_3580	NA	159	788	C5_03600W_B;C5_03610W_B
Ca22chr5B_C_albicans_SC5314	807059	807677	Reb1_Peak_3581	NA	1000	1000	C5_03610W_B;C5_03620W_B
Ca22chr5B_C_albicans_SC5314	815540	815777	Reb1_Peak_3584	NA	120	665	C5_03680W_B
Ca22chr5B_C_albicans_SC5314	825541	825769	Reb1_Peak_3586	NA	280	260	C5_03730W_B;C5_03740W_B
Ca22chr5B_C_albicans_SC5314	851637	855180	Reb1_Peak_3588	NA	1000	1000	C5_03880C_B;C5_03890C_B
Ca22chr5B_C_albicans_SC5314	865386	865700	Reb1_Peak_3591	NA	336	751	C5_03940C_B
Ca22chr5B_C_albicans_SC5314	866143	866876	Reb1_Peak_3592	NA	878	799	C5_03940C_B
Ca22chr5B_C_albicans_SC5314	867881	868372	Reb1_Peak_3594	NA	1000	1000	C5_03950W_B
Ca22chr5B_C_albicans_SC5314	871363	872178	Reb1_Peak_3595	NA	60	423	C5_03950W_B;C5_03960W_B
Ca22chr5B_C_albicans_SC5314	888895	891396	Reb1_Peak_3598	NA	1000	1000	C5_04020C_B;C5_04030W_B
Ca22chr5B_C_albicans_SC5314	910062	910337	Reb1_Peak_3602	NA	593	833	C5_04060C_B;C5_04070C_B;C5_04080C_B
Ca22chr5B_C_albicans_SC5314	910396	910668	Reb1_Peak_3603	NA	1000	636	C5_04070C_B;C5_04080C_B
Ca22chr5B_C_albicans_SC5314	912523	913698	Reb1_Peak_3604	NA	1000	1000	C5_04080C_B;C5_04090C_B;C5_04100W_B
Ca22chr5B_C_albicans_SC5314	947457	947937	Reb1_Peak_3609	NA	168	489	C5_04270C_B;C5_04280C_B
Ca22chr5B_C_albicans_SC5314	950052	951005	Reb1_Peak_3610	NA	1000	1000	C5_04280C_B
Ca22chr5B_C_albicans_SC5314	953628	954273	Reb1_Peak_3611	NA	1000	951	C5_04290C_B;C5_04300C_B
Ca22chr5B_C_albicans_SC5314	955672	956315	Reb1_Peak_3612	NA	1000	1000	C5_04300C_B;C5_04310W_B
Ca22chr5B_C_albicans_SC5314	974439	974811	Reb1_Peak_3616	NA	246	251	C5_04410C_B;C5_04420W_B
Ca22chr5B_C_albicans_SC5314	982929	983935	Reb1_Peak_3618	NA	459	784	C5_04490C_B;C5_04500W_B;C5_04510W_B
Ca22chr5B_C_albicans_SC5314	992455	993715	Reb1_Peak_3619	NA	476	1000	C5_04550W_B;C5_04560C_B;C5_04570C_B
Ca22chr5B_C_albicans_SC5314	997800	998242	Reb1_Peak_3620	NA	1000	1000	C5_04580C_B;C5_04590C_B;C5_04600C_B
Ca22chr5B_C_albicans_SC5314	1009795	1010476	Reb1_Peak_3622	NA	1000	1000	C5_04640C_B;C5_04650C_B
Ca22chr5B_C_albicans_SC5314	1013162	1013480	Reb1_Peak_3623	NA	1000	1000	C5_04660C_B;C5_04670W_B
Ca22chr5B_C_albicans_SC5314	1015332	1015818	Reb1_Peak_3624	NA	239	757	C5_04670W_B;C5_04680W_B
Ca22chr5B_C_albicans_SC5314	1029996	1031089	Reb1_Peak_3626	NA	1000	1000	C5_04730C_B;C5_04740C_B
Ca22chr5B_C_albicans_SC5314	1060763	1061200	Reb1_Peak_3631	NA	829	1000	C5_04850W_B;C5_04860C_B;C5_04870W_B;C5_04880C_B
Ca22chr5B_C_albicans_SC5314	1063910	1064446	Reb1_Peak_3632	NA	60	321	C5_04880C_B;C5_04890C_B
Ca22chr5B_C_albicans_SC5314	1076001	1077266	Reb1_Peak_3633	NA	426	824	C5_04930C_B
Ca22chr5B_C_albicans_SC5314	1086808	1087778	Reb1_Peak_3634	NA	1000	1000	C5_04960W_B
Ca22chr5B_C_albicans_SC5314	1118602	1119179	Reb1_Peak_3639	NA	498	614	C5_05080W_B
Ca22chr5B_C_albicans_SC5314	1124755	1125251	Reb1_Peak_3640	NA	766	908	C5_05100C_B;C5_05110C_B
Ca22chr5B_C_albicans_SC5314	1138586	1139369	Reb1_Peak_3642	NA	509	808	C5_05180W_B;C5_05190W_B;C5_05200C_B
Ca22chr5B_C_albicans_SC5314	1171451	1172285	Reb1_Peak_3644	NA	1000	1000	C5_05410C_B;C5_05430W_B;C5_05440C_B
Ca22chr5B_C_albicans_SC5314	1183101	1183346	Reb1_Peak_3646	NA	872	946	C5_05500C_B
Ca22chr6A_C_albicans_SC5314	31043	32298	Reb1_Peak_3648	NA	947	1000	C6_00270W_A;C6_00280W_A
Ca22chr6A_C_albicans_SC5314	36077	39506	Reb1_Peak_3649	NA	1000	1000	C6_00290W_A
Ca22chr6A_C_albicans_SC5314	66338	66572	Reb1_Peak_3652	NA	174	385	C6_00370C_A;C6_00380C_A;C6_00390W_A
Ca22chr6A_C_albicans_SC5314	86195	87160	Reb1_Peak_3653	NA	1000	1000	C6_00470C_A;C6_00480C_A
Ca22chr6A_C_albicans_SC5314	97476	97860	Reb1_Peak_3656	NA	122	175	C6_00510C_A;C6_00520W_A;C6_00530C_A;C6_00540W_A
Ca22chr6A_C_albicans_SC5314	100464	100688	Reb1_Peak_3657	NA	521	466	C6_00540W_A;C6_00550W_A
Ca22chr6A_C_albicans_SC5314	105970	106566	Reb1_Peak_3658	NA	803	1000	C6_00570C_A;C6_00580W_A
Ca22chr6A_C_albicans_SC5314	111776	112151	Reb1_Peak_3659	NA	174	477	C6_00610C_A;C6_00620W_A;C6_00630W_A
Ca22chr6A_C_albicans_SC5314	125863	126489	Reb1_Peak_3661	NA	732	566	C6_00720C_A;C6_00730W_A
Ca22chr6A_C_albicans_SC5314	128524	129194	Reb1_Peak_3662	NA	955	670	C6_00730W_A;C6_00740W_A
Ca22chr6A_C_albicans_SC5314	133309	134244	Reb1_Peak_3663	NA	1000	1000	C6_00750C_A;C6_00760W_A;C6_00770C_A
Ca22chr6A_C_albicans_SC5314	155186	156297	Reb1_Peak_3667	NA	639	1000
Ca22chr6A_C_albicans_SC5314	171399	172022	Reb1_Peak_3671	NA	1000	1000	C6_00870C_A;C6_00880W_A
Ca22chr6A_C_albicans_SC5314	174109	174658	Reb1_Peak_3672	NA	964	1000	C6_00880W_A;C6_00890W_A
Ca22chr6A_C_albicans_SC5314	184196	184690	Reb1_Peak_3674	NA	873	1000	C6_00930C_A;C6_00940C_A
Ca22chr6A_C_albicans_SC5314	213993	214346	Reb1_Peak_3677	NA	1000	1000	C6_01090C_A;C6_01100W_A
Ca22chr6A_C_albicans_SC5314	216631	218242	Reb1_Peak_3678	NA	1000	1000	C6_01100W_A;C6_01110W_A
Ca22chr6A_C_albicans_SC5314	222372	223694	Reb1_Peak_3679	NA	1000	1000	C6_01130W_A;C6_01140C_A;C6_01150W_A
Ca22chr6A_C_albicans_SC5314	250070	250557	Reb1_Peak_3681	NA	1000	1000	C6_01290C_A
Ca22chr6A_C_albicans_SC5314	250604	250949	Reb1_Peak_3682	NA	405	949	C6_01290C_A;C6_01300W_A
Ca22chr6A_C_albicans_SC5314	251023	251704	Reb1_Peak_3683	NA	624	1000	C6_01290C_A;C6_01300W_A
Ca22chr6A_C_albicans_SC5314	270149	272598	Reb1_Peak_3685	NA	951	1000	C6_01350W_A;C6_01360W_A
Ca22chr6A_C_albicans_SC5314	272811	274147	Reb1_Peak_3686	NA	988	1000	C6_01360W_A;C6_01370W_A
Ca22chr6A_C_albicans_SC5314	286200	286870	Reb1_Peak_3688	NA	1000	1000	C6_01430C_A;C6_01440C_A
Ca22chr6A_C_albicans_SC5314	290273	292040	Reb1_Peak_3689	NA	1000	1000	C6_01450C_A;C6_01460C_A
Ca22chr6A_C_albicans_SC5314	292155	292692	Reb1_Peak_3690	NA	117	343	C6_01460C_A
Ca22chr6A_C_albicans_SC5314	294120	294441	Reb1_Peak_3691	NA	1000	1000	C6_01460C_A;C6_01470W_A
Ca22chr6A_C_albicans_SC5314	301263	302496	Reb1_Peak_3692	NA	523	451	C6_01500C_A
Ca22chr6A_C_albicans_SC5314	303440	303786	Reb1_Peak_3693	NA	197	255	C6_01510W_A
Ca22chr6A_C_albicans_SC5314	304063	304704	Reb1_Peak_3694	NA	166	981	C6_01510W_A
Ca22chr6A_C_albicans_SC5314	308251	309370	Reb1_Peak_3695	NA	840	1000	C6_01520W_A;C6_01530C_A
Ca22chr6A_C_albicans_SC5314	324727	325572	Reb1_Peak_3701	NA	537	966	C6_01570C_A
Ca22chr6A_C_albicans_SC5314	353653	354144	Reb1_Peak_3705	NA	235	194	C6_01680C_A;C6_01690W_A
Ca22chr6A_C_albicans_SC5314	356379	357058	Reb1_Peak_3706	NA	1000	1000	C6_01690W_A;C6_01700W_A
Ca22chr6A_C_albicans_SC5314	360582	362303	Reb1_Peak_3707	NA	1000	1000	C6_01710C_A
Ca22chr6A_C_albicans_SC5314	364989	366393	Reb1_Peak_3708	NA	724	1000	C6_01720C_A;C6_01730W_A;C6_01740C_A
Ca22chr6A_C_albicans_SC5314	396477	396857	Reb1_Peak_3713	NA	1000	1000	C6_01920C_A;C6_01930W_A
Ca22chr6A_C_albicans_SC5314	403515	403925	Reb1_Peak_3714	NA	717	1000	C6_01960W_A;C6_01970C_A;C6_01980C_A
Ca22chr6A_C_albicans_SC5314	405138	405842	Reb1_Peak_3715	NA	1000	1000	C6_01980C_A;C6_01990W_A
Ca22chr6A_C_albicans_SC5314	412629	414752	Reb1_Peak_3717	NA	1000	1000	C6_02010C_A;C6_02020C_A
Ca22chr6A_C_albicans_SC5314	417269	417852	Reb1_Peak_3718	NA	1000	1000	C6_02030C_A;C6_02040W_A
Ca22chr6A_C_albicans_SC5314	437327	437841	Reb1_Peak_3723	NA	412	1000	C6_02110W_A;C6_02120W_A
Ca22chr6A_C_albicans_SC5314	456320	456697	Reb1_Peak_3725	NA	561	695	C6_02190C_A
Ca22chr6A_C_albicans_SC5314	458538	459956	Reb1_Peak_3726	NA	1000	1000	C6_02200C_A;C6_02210W_A
Ca22chr6A_C_albicans_SC5314	460658	461446	Reb1_Peak_3727	NA	1000	1000	C6_02210W_A;C6_02220W_A
Ca22chr6A_C_albicans_SC5314	462581	462889	Reb1_Peak_3728	NA	1000	1000	C6_02220W_A;C6_02230W_A
Ca22chr6A_C_albicans_SC5314	470802	471034	Reb1_Peak_3729	NA	442	646	C6_02260C_A;C6_02270C_A
Ca22chr6A_C_albicans_SC5314	502582	503412	Reb1_Peak_3737	NA	1000	864	C6_02420W_A;C6_02430W_A
Ca22chr6A_C_albicans_SC5314	518851	519408	Reb1_Peak_3741	NA	128	512	C6_02500C_A;C6_02510C_A
Ca22chr6A_C_albicans_SC5314	520261	520546	Reb1_Peak_3742	NA	1000	1000	C6_02510C_A;C6_02520W_A
Ca22chr6A_C_albicans_SC5314	551613	551837	Reb1_Peak_3746	NA	445	368	C6_02680W_A
Ca22chr6A_C_albicans_SC5314	563919	564323	Reb1_Peak_3749	NA	1000	1000	C6_02720C_A;C6_02730W_A
Ca22chr6A_C_albicans_SC5314	593710	594246	Reb1_Peak_3754	NA	1000	1000	C6_02860W_A;C6_02870W_A
Ca22chr6A_C_albicans_SC5314	595914	596341	Reb1_Peak_3756	NA	1000	1000	C6_02870W_A;C6_02880W_A
Ca22chr6A_C_albicans_SC5314	607944	608799	Reb1_Peak_3758	NA	1000	1000	C6_02940C_A;C6_02950C_A
Ca22chr6A_C_albicans_SC5314	613342	614145	Reb1_Peak_3760	NA	851	898	C6_02970C_A;C6_02980C_A
Ca22chr6A_C_albicans_SC5314	616055	617383	Reb1_Peak_3761	NA	1000	1000	C6_02980C_A;C6_02990W_A
Ca22chr6A_C_albicans_SC5314	642078	643150	Reb1_Peak_3764	NA	1000	1000	C6_03050C_A;C6_03060W_A
Ca22chr6A_C_albicans_SC5314	650694	651097	Reb1_Peak_3765	NA	1000	1000	C6_03090W_A
Ca22chr6A_C_albicans_SC5314	658160	658579	Reb1_Peak_3767	NA	134	297	C6_03120W_A;C6_03130W_A;C6_03140C_A
Ca22chr6A_C_albicans_SC5314	661449	661848	Reb1_Peak_3768	NA	374	321	C6_03140C_A;C6_03150C_A
Ca22chr6A_C_albicans_SC5314	668041	669153	Reb1_Peak_3770	NA	759	971	C6_03170C_A;C6_03180C_A
Ca22chr6A_C_albicans_SC5314	672302	673986	Reb1_Peak_3771	NA	1000	1000	C6_03180C_A;C6_03190C_A;C6_03200W_A
Ca22chr6A_C_albicans_SC5314	687649	688385	Reb1_Peak_3774	NA	853	1000	C6_03270C_A;C6_03280W_A;C6_03290W_A
Ca22chr6A_C_albicans_SC5314	688880	689190	Reb1_Peak_3775	NA	1000	1000	C6_03280W_A;C6_03290W_A
Ca22chr6A_C_albicans_SC5314	692986	693618	Reb1_Peak_3776	NA	1000	1000	C6_03300C_A;C6_03310W_A
Ca22chr6A_C_albicans_SC5314	695890	696315	Reb1_Peak_3777	NA	816	782	C6_03310W_A;C6_03320W_A;C6_03330C_A
Ca22chr6A_C_albicans_SC5314	702580	703268	Reb1_Peak_3778	NA	1000	1000	C6_03340C_A;C6_03350C_A
Ca22chr6A_C_albicans_SC5314	713765	714522	Reb1_Peak_3781	NA	881	1000	C6_03380W_A;C6_03390W_A
Ca22chr6A_C_albicans_SC5314	735962	736311	Reb1_Peak_3784	NA	1000	1000
Ca22chr6A_C_albicans_SC5314	739576	740267	Reb1_Peak_3785	NA	1000	1000	C6_03470W_A;C6_03480W_A
Ca22chr6A_C_albicans_SC5314	759594	759826	Reb1_Peak_3788	NA	892	604	C6_03560W_A;C6_03570W_A;C6_03580W_A
Ca22chr6A_C_albicans_SC5314	771335	771821	Reb1_Peak_3791	NA	707	1000	C6_03620C_A;C6_03630W_A;C6_03640W_A
Ca22chr6A_C_albicans_SC5314	772337	772874	Reb1_Peak_3792	NA	1000	989	C6_03630W_A;C6_03640W_A
Ca22chr6A_C_albicans_SC5314	787139	788399	Reb1_Peak_3793	NA	366	1000	C6_03690W_A
Ca22chr6A_C_albicans_SC5314	795673	796482	Reb1_Peak_3796	NA	726	829	C6_03700W_A
Ca22chr6A_C_albicans_SC5314	803770	804022	Reb1_Peak_3797	NA	198	780	C6_03710W_A;C6_03720W_A
Ca22chr6A_C_albicans_SC5314	812025	812848	Reb1_Peak_3798	NA	773	1000	C6_03760C_A;C6_03770C_A
Ca22chr6A_C_albicans_SC5314	824501	825143	Reb1_Peak_3801	NA	1000	1000	C6_03800C_A
Ca22chr6A_C_albicans_SC5314	825802	826523	Reb1_Peak_3802	NA	387	630	C6_03810W_A
Ca22chr6A_C_albicans_SC5314	829006	830083	Reb1_Peak_3803	NA	580	922	C6_03810W_A;C6_03820C_A;C6_03830W_A
Ca22chr6A_C_albicans_SC5314	839605	841160	Reb1_Peak_3805	NA	1000	1000	C6_03850C_A;C6_03860C_A
Ca22chr6A_C_albicans_SC5314	855151	855718	Reb1_Peak_3806	NA	1000	1000	C6_03940C_A;C6_03950C_A
Ca22chr6A_C_albicans_SC5314	856845	857169	Reb1_Peak_3807	NA	1000	1000	C6_03950C_A;C6_03960W_A
Ca22chr6A_C_albicans_SC5314	879263	879594	Reb1_Peak_3811	NA	1000	1000	C6_04040C_A;C6_04050W_A
Ca22chr6A_C_albicans_SC5314	885907	886315	Reb1_Peak_3812	NA	298	578	C6_04070C_A;C6_04080W_A
Ca22chr6A_C_albicans_SC5314	924568	925682	Reb1_Peak_3818	NA	1000	1000	C6_04190C_A
Ca22chr6A_C_albicans_SC5314	927194	928181	Reb1_Peak_3819	NA	1000	1000	C6_04210C_A
Ca22chr6A_C_albicans_SC5314	938298	938662	Reb1_Peak_3821	NA	1000	1000	C6_04260C_A
Ca22chr6A_C_albicans_SC5314	947397	947727	Reb1_Peak_3822	NA	1000	1000	C6_04280W_A;C6_04290W_A
Ca22chr6A_C_albicans_SC5314	986267	986768	Reb1_Peak_3825	NA	1000	1000	C6_04410C_A;C6_04420W_A;C6_04430W_A
[truncated: 3,310 more rows]
