# Supplementary material for: High-Resolution Genome-Wide Occupancy in Candida spp. Using ChEC-seq
Source: mSphere. 2020 Oct 14;5(5):e00646-20. doi: 10.1128/mSphere.00646-20 (PMC7565893; doi:10.1128/mSphere.00646-20)
Supplement: TABLE S3 [file mSphere.00646-20-st003.xlsx]

## Sheet: Table S3
Table S3
List of Snf2 binding peaks

## Sheet: Snf2_Peaks
seqnames	start	end	peakID	Snf2_05min	Snf2_20min	Snf2_60min	GeneIDs
Ca22chr1A_C_albicans_SC5314	5926	6154	Snf2_Peak_1	NA	459	1000
Ca22chr1A_C_albicans_SC5314	33534	33775	Snf2_Peak_2	NA	323	346	C1_00190C_A;C1_00200C_A;C1_00210C_A
Ca22chr1A_C_albicans_SC5314	34168	34439	Snf2_Peak_3	365	1000	1000	C1_00190C_A;C1_00200C_A;C1_00210C_A
Ca22chr1A_C_albicans_SC5314	35394	37804	Snf2_Peak_4	1000	1000	829	C1_00200C_A;C1_00210C_A;C1_00220W_A
Ca22chr1A_C_albicans_SC5314	42030	42270	Snf2_Peak_5	NA	431	84	C1_00230C_A;C1_00240C_A;C1_00270W_A
Ca22chr1A_C_albicans_SC5314	51466	51695	Snf2_Peak_6	NA	149	220	C1_00340W_A;C1_00350C_A
Ca22chr1A_C_albicans_SC5314	51957	52433	Snf2_Peak_7	318	480	522	C1_00350C_A;C1_00360W_A
Ca22chr1A_C_albicans_SC5314	52548	53105	Snf2_Peak_8	421	1000	1000	C1_00350C_A;C1_00360W_A
Ca22chr1A_C_albicans_SC5314	53206	53546	Snf2_Peak_9	NA	290	307	C1_00360W_A
Ca22chr1A_C_albicans_SC5314	54041	54402	Snf2_Peak_10	NA	385	314	C1_00360W_A;C1_00370W_A;C1_00380C_A
Ca22chr1A_C_albicans_SC5314	54518	55087	Snf2_Peak_11	253	885	795	C1_00360W_A;C1_00370W_A;C1_00380C_A
Ca22chr1A_C_albicans_SC5314	56407	59057	Snf2_Peak_12	1000	1000	1000	C1_00380C_A;C1_00390W_A
Ca22chr1A_C_albicans_SC5314	59145	59561	Snf2_Peak_13	NA	402	237	C1_00390W_A
Ca22chr1A_C_albicans_SC5314	66624	67680	Snf2_Peak_14	245	565	656	C1_00410C_A;C1_00420W_A
Ca22chr1A_C_albicans_SC5314	67816	68108	Snf2_Peak_15	NA	430	483	C1_00420W_A
Ca22chr1A_C_albicans_SC5314	68609	68838	Snf2_Peak_16	NA	136	97	C1_00420W_A;C1_00430W_A
Ca22chr1A_C_albicans_SC5314	78044	78432	Snf2_Peak_17	NA	346	613	C1_00480C_A;C1_00490C_A;C1_00500C_A
Ca22chr1A_C_albicans_SC5314	87455	87655	Snf2_Peak_18	NA	851	411	C1_00540C_A;C1_00550W_A
Ca22chr1A_C_albicans_SC5314	116142	116427	Snf2_Peak_19	NA	451	770	C1_00670C_A;C1_00680W_A
Ca22chr1A_C_albicans_SC5314	136997	137264	Snf2_Peak_20	639	784	390	C1_00770C_A
Ca22chr1A_C_albicans_SC5314	141381	141723	Snf2_Peak_21	NA	171	467	C1_00780C_A
Ca22chr1A_C_albicans_SC5314	141803	142160	Snf2_Peak_22	NA	306	314	C1_00780C_A
Ca22chr1A_C_albicans_SC5314	142369	142611	Snf2_Peak_23	NA	738	509
Ca22chr1A_C_albicans_SC5314	146997	147311	Snf2_Peak_24	NA	393	821
Ca22chr1A_C_albicans_SC5314	147605	147931	Snf2_Peak_25	NA	837	939
Ca22chr1A_C_albicans_SC5314	154013	154353	Snf2_Peak_26	NA	671	1000	C1_00800C_A
Ca22chr1A_C_albicans_SC5314	156110	156420	Snf2_Peak_27	NA	283	482	C1_00800C_A;C1_00810W_A;C1_00820W_A
Ca22chr1A_C_albicans_SC5314	164151	164754	Snf2_Peak_28	283	651	492
Ca22chr1A_C_albicans_SC5314	164856	165202	Snf2_Peak_29	261	96	351
Ca22chr1A_C_albicans_SC5314	167978	168229	Snf2_Peak_30	NA	216	380	C1_00850W_A;C1_00860W_A
Ca22chr1A_C_albicans_SC5314	173428	173712	Snf2_Peak_31	496	842	1000	C1_00880W_A
Ca22chr1A_C_albicans_SC5314	189379	189596	Snf2_Peak_32	NA	129	258	C1_00930C_A
Ca22chr1A_C_albicans_SC5314	204784	205016	Snf2_Peak_33	NA	1000	816	C1_01010W_A;C1_01020W_A;C1_01030W_A
Ca22chr1A_C_albicans_SC5314	212905	213255	Snf2_Peak_34	NA	90	468	C1_01080W_A;C1_01090C_A;C1_01100W_A
Ca22chr1A_C_albicans_SC5314	222547	223527	Snf2_Peak_35	139	273	318	C1_01110C_A
Ca22chr1A_C_albicans_SC5314	223651	224081	Snf2_Peak_36	949	1000	610	C1_01130W_A
Ca22chr1A_C_albicans_SC5314	224182	224574	Snf2_Peak_37	268	413	243	C1_01130W_A
Ca22chr1A_C_albicans_SC5314	230051	230338	Snf2_Peak_38	257	1000	559	C1_01140C_A
Ca22chr1A_C_albicans_SC5314	230502	233749	Snf2_Peak_39	1000	1000	814	C1_01140C_A;C1_01150C_A
Ca22chr1A_C_albicans_SC5314	235674	235923	Snf2_Peak_40	NA	342	355	C1_01150C_A;C1_01160C_A;C1_01170C_A
Ca22chr1A_C_albicans_SC5314	238242	238451	Snf2_Peak_41	513	607	NA	C1_01170C_A;C1_01180C_A
Ca22chr1A_C_albicans_SC5314	238702	238920	Snf2_Peak_42	NA	543	382	C1_01170C_A;C1_01180C_A
Ca22chr1A_C_albicans_SC5314	247281	247583	Snf2_Peak_43	NA	170	269	C1_01210W_A;C1_01220C_A
Ca22chr1A_C_albicans_SC5314	247860	248325	Snf2_Peak_44	NA	596	1000	C1_01220C_A;C1_01240W_A
Ca22chr1A_C_albicans_SC5314	252050	252800	Snf2_Peak_45	365	683	602	C1_01250W_A;C1_01260C_A;C1_01270W_A
Ca22chr1A_C_albicans_SC5314	252977	253304	Snf2_Peak_46	53	187	76	C1_01260C_A;C1_01270W_A
Ca22chr1A_C_albicans_SC5314	254675	254965	Snf2_Peak_47	NA	319	270	C1_01270W_A;C1_01280C_A;C1_01290C_A
Ca22chr1A_C_albicans_SC5314	257462	257697	Snf2_Peak_48	NA	103	163	C1_01290C_A;C1_01300W_A
Ca22chr1A_C_albicans_SC5314	257853	259160	Snf2_Peak_49	739	641	468	C1_01290C_A;C1_01300W_A;C1_01310W_A;C1_01320W_A
Ca22chr1A_C_albicans_SC5314	259251	259777	Snf2_Peak_50	404	323	NA	C1_01300W_A;C1_01310W_A;C1_01320W_A
Ca22chr1A_C_albicans_SC5314	262910	263129	Snf2_Peak_51	NA	295	392	C1_01340C_A;C1_01350C_A
Ca22chr1A_C_albicans_SC5314	264929	265397	Snf2_Peak_52	119	200	90	C1_01350C_A;C1_01360C_A
Ca22chr1A_C_albicans_SC5314	267411	269255	Snf2_Peak_53	1000	1000	1000	C1_01360C_A;C1_01370C_A
Ca22chr1A_C_albicans_SC5314	270263	270594	Snf2_Peak_54	NA	495	469	C1_01370C_A;C1_01380C_A
Ca22chr1A_C_albicans_SC5314	274677	275277	Snf2_Peak_55	511	1000	754	C1_01390C_A;C1_01400C_A
Ca22chr1A_C_albicans_SC5314	275383	275690	Snf2_Peak_56	NA	113	65	C1_01400C_A
Ca22chr1A_C_albicans_SC5314	277158	277435	Snf2_Peak_57	NA	699	965	C1_01400C_A;C1_01420C_A
Ca22chr1A_C_albicans_SC5314	279612	280007	Snf2_Peak_58	NA	660	203	C1_01420C_A;C1_01440C_A
Ca22chr1A_C_albicans_SC5314	280443	280734	Snf2_Peak_59	NA	201	92	C1_01440C_A
Ca22chr1A_C_albicans_SC5314	280813	281249	Snf2_Peak_60	67	195	40	C1_01440C_A
Ca22chr1A_C_albicans_SC5314	281340	281685	Snf2_Peak_61	506	1000	938	C1_01440C_A;C1_01450W_A
Ca22chr1A_C_albicans_SC5314	281741	282146	Snf2_Peak_62	1000	1000	421	C1_01440C_A;C1_01450W_A
Ca22chr1A_C_albicans_SC5314	282330	282628	Snf2_Peak_63	NA	473	373	C1_01450W_A
Ca22chr1A_C_albicans_SC5314	290749	291126	Snf2_Peak_64	528	1000	1000	C1_01480C_A;C1_01490W_A
Ca22chr1A_C_albicans_SC5314	291212	291467	Snf2_Peak_65	1000	1000	1000	C1_01480C_A;C1_01490W_A
Ca22chr1A_C_albicans_SC5314	292824	293143	Snf2_Peak_66	102	392	223	C1_01490W_A
Ca22chr1A_C_albicans_SC5314	293243	294165	Snf2_Peak_67	508	567	609	C1_01490W_A
Ca22chr1A_C_albicans_SC5314	294293	294621	Snf2_Peak_68	NA	225	469
Ca22chr1A_C_albicans_SC5314	297808	298192	Snf2_Peak_69	214	340	144
Ca22chr1A_C_albicans_SC5314	298293	299295	Snf2_Peak_70	352	1000	869	C1_01510W_A
Ca22chr1A_C_albicans_SC5314	301992	302767	Snf2_Peak_71	1000	683	538	C1_01510W_A
Ca22chr1A_C_albicans_SC5314	306273	306495	Snf2_Peak_72	555	497	477	C1_01520C_A;C1_01530C_A
Ca22chr1A_C_albicans_SC5314	330646	331006	Snf2_Peak_73	NA	273	513	C1_01630W_A
Ca22chr1A_C_albicans_SC5314	332634	333052	Snf2_Peak_74	NA	237	453	C1_01630W_A;C1_01640W_A
Ca22chr1A_C_albicans_SC5314	334582	334806	Snf2_Peak_75	NA	145	237	C1_01640W_A;C1_01650W_A
Ca22chr1A_C_albicans_SC5314	336177	336397	Snf2_Peak_76	NA	680	633	C1_01650W_A;C1_01660C_A;C1_01670C_A
Ca22chr1A_C_albicans_SC5314	343595	344820	Snf2_Peak_77	1000	1000	934	C1_01690C_A;C1_01700W_A
Ca22chr1A_C_albicans_SC5314	344900	345545	Snf2_Peak_78	563	1000	1000	C1_01690C_A;C1_01700W_A
Ca22chr1A_C_albicans_SC5314	347915	350773	Snf2_Peak_79	1000	1000	950	C1_01700W_A;C1_01710W_A
Ca22chr1A_C_albicans_SC5314	350903	352001	Snf2_Peak_80	256	870	997	C1_01710W_A
Ca22chr1A_C_albicans_SC5314	352910	353225	Snf2_Peak_81	NA	259	332	C1_01710W_A;C1_01720C_A;C1_01730W_A
Ca22chr1A_C_albicans_SC5314	353317	353902	Snf2_Peak_82	427	720	722	C1_01710W_A;C1_01720C_A;C1_01730W_A
Ca22chr1A_C_albicans_SC5314	353997	354210	Snf2_Peak_83	228	1000	677	C1_01710W_A;C1_01720C_A;C1_01730W_A
Ca22chr1A_C_albicans_SC5314	354274	357383	Snf2_Peak_84	1000	1000	797	C1_01720C_A;C1_01730W_A;C1_01740W_A
Ca22chr1A_C_albicans_SC5314	359648	360175	Snf2_Peak_85	NA	223	501	C1_01740W_A;C1_01750W_A
Ca22chr1A_C_albicans_SC5314	360266	360676	Snf2_Peak_86	NA	234	322	C1_01740W_A;C1_01750W_A
Ca22chr1A_C_albicans_SC5314	360926	361220	Snf2_Peak_87	NA	364	224	C1_01750W_A
Ca22chr1A_C_albicans_SC5314	363933	364240	Snf2_Peak_88	NA	125	129	C1_01760W_A
Ca22chr1A_C_albicans_SC5314	366085	366434	Snf2_Peak_89	NA	158	394	C1_01760W_A;C1_01770W_A
Ca22chr1A_C_albicans_SC5314	366639	366996	Snf2_Peak_90	NA	355	299	C1_01760W_A;C1_01770W_A;C1_01780C_A
Ca22chr1A_C_albicans_SC5314	369660	371814	Snf2_Peak_91	1000	1000	1000	C1_01780C_A;C1_01790W_A
Ca22chr1A_C_albicans_SC5314	377910	378226	Snf2_Peak_92	NA	262	244	C1_01810C_A;C1_01820C_A
Ca22chr1A_C_albicans_SC5314	380703	381086	Snf2_Peak_93	212	482	364	C1_01830C_A;C1_01840C_A
Ca22chr1A_C_albicans_SC5314	381439	382333	Snf2_Peak_94	432	901	594	C1_01830C_A;C1_01840C_A;C1_01850C_A
Ca22chr1A_C_albicans_SC5314	382410	382935	Snf2_Peak_95	260	NA	NA	C1_01840C_A;C1_01850C_A;C1_01860W_A
Ca22chr1A_C_albicans_SC5314	383180	383584	Snf2_Peak_96	519	NA	882	C1_01850C_A;C1_01860W_A
Ca22chr1A_C_albicans_SC5314	385991	386330	Snf2_Peak_97	NA	377	358	C1_01870C_A;C1_01880C_A
Ca22chr1A_C_albicans_SC5314	386542	386930	Snf2_Peak_98	92	540	519	C1_01870C_A;C1_01880C_A
Ca22chr1A_C_albicans_SC5314	390545	390901	Snf2_Peak_99	417	1000	1000	C1_01890C_A;C1_01900C_A
Ca22chr1A_C_albicans_SC5314	391045	391839	Snf2_Peak_100	961	1000	214	C1_01890C_A;C1_01900C_A
Ca22chr1A_C_albicans_SC5314	392470	393677	Snf2_Peak_101	510	691	601	C1_01900C_A;C1_01910W_A
Ca22chr1A_C_albicans_SC5314	393780	396027	Snf2_Peak_102	1000	1000	1000	C1_01910W_A;C1_01920W_A
Ca22chr1A_C_albicans_SC5314	399200	399919	Snf2_Peak_103	91	291	221	C1_01920W_A;C1_01930W_A
Ca22chr1A_C_albicans_SC5314	400059	400387	Snf2_Peak_104	693	1000	788	C1_01920W_A;C1_01930W_A
Ca22chr1A_C_albicans_SC5314	400499	401101	Snf2_Peak_105	277	609	179	C1_01930W_A
Ca22chr1A_C_albicans_SC5314	402080	402341	Snf2_Peak_106	NA	87	43	C1_01930W_A;C1_01940C_A;C1_01950C_A
Ca22chr1A_C_albicans_SC5314	402430	402789	Snf2_Peak_107	NA	878	982	C1_01930W_A;C1_01940C_A;C1_01950C_A
Ca22chr1A_C_albicans_SC5314	402896	403765	Snf2_Peak_108	545	1000	532	C1_01930W_A;C1_01940C_A;C1_01950C_A
Ca22chr1A_C_albicans_SC5314	404247	407139	Snf2_Peak_109	1000	1000	351	C1_01950C_A;C1_01970W_A;C1_01980W_A
Ca22chr1A_C_albicans_SC5314	408088	408440	Snf2_Peak_110	NA	220	288	C1_01980W_A
Ca22chr1A_C_albicans_SC5314	408550	409151	Snf2_Peak_111	NA	148	306	C1_01980W_A
Ca22chr1A_C_albicans_SC5314	412894	413224	Snf2_Peak_112	NA	534	393	C1_01990W_A;C1_02000W_A;C1_02010C_A
Ca22chr1A_C_albicans_SC5314	415465	415883	Snf2_Peak_113	NA	184	136	C1_02010C_A;C1_02020W_A
Ca22chr1A_C_albicans_SC5314	415947	416317	Snf2_Peak_114	NA	487	324	C1_02010C_A;C1_02020W_A;C1_02030C_A
Ca22chr1A_C_albicans_SC5314	416433	417126	Snf2_Peak_115	NA	392	235	C1_02010C_A;C1_02020W_A;C1_02030C_A;C1_02040C_A
Ca22chr1A_C_albicans_SC5314	417875	418222	Snf2_Peak_116	258	1000	644	C1_02020W_A;C1_02030C_A;C1_02040C_A
Ca22chr1A_C_albicans_SC5314	420045	420619	Snf2_Peak_117	218	535	269	C1_02040C_A;C1_02050C_A
Ca22chr1A_C_albicans_SC5314	420755	421224	Snf2_Peak_118	478	361	NA	C1_02040C_A;C1_02050C_A
Ca22chr1A_C_albicans_SC5314	423667	424071	Snf2_Peak_119	81	477	290	C1_02050C_A
Ca22chr1A_C_albicans_SC5314	424188	424392	Snf2_Peak_120	1000	NA	NA	C1_02050C_A
Ca22chr1A_C_albicans_SC5314	424469	425624	Snf2_Peak_121	403	781	783	C1_02050C_A;C1_02060W_A
Ca22chr1A_C_albicans_SC5314	425767	426284	Snf2_Peak_122	NA	301	222	C1_02060W_A
Ca22chr1A_C_albicans_SC5314	426879	427341	Snf2_Peak_123	NA	299	480	C1_02060W_A;C1_02070W_A
Ca22chr1A_C_albicans_SC5314	428932	429686	Snf2_Peak_124	521	534	433	C1_02070W_A;C1_02080W_A;C1_02090C_A
Ca22chr1A_C_albicans_SC5314	431685	432031	Snf2_Peak_125	NA	445	387	C1_02090C_A;C1_02100W_A
Ca22chr1A_C_albicans_SC5314	432158	432582	Snf2_Peak_126	NA	512	247	C1_02090C_A;C1_02100W_A
Ca22chr1A_C_albicans_SC5314	433583	442772	Snf2_Peak_127	1000	1000	871	C1_02100W_A;C1_02110C_A;C1_02120C_A
Ca22chr1A_C_albicans_SC5314	443623	449877	Snf2_Peak_128	1000	1000	1000	C1_02120C_A;C1_02130C_A
Ca22chr1A_C_albicans_SC5314	449936	453417	Snf2_Peak_129	1000	1000	NA	C1_02130C_A;C1_02140C_A;C1_02150W_A;C1_02160W_A
Ca22chr1A_C_albicans_SC5314	453482	454268	Snf2_Peak_130	340	1000	665	C1_02150W_A;C1_02160W_A;C1_02170C_A
Ca22chr1A_C_albicans_SC5314	454365	457052	Snf2_Peak_131	1000	1000	878	C1_02150W_A;C1_02160W_A;C1_02170C_A;C1_02180W_A
Ca22chr1A_C_albicans_SC5314	458031	458252	Snf2_Peak_132	NA	874	291	C1_02180W_A;C1_02190W_A
Ca22chr1A_C_albicans_SC5314	458341	461273	Snf2_Peak_133	538	1000	288	C1_02180W_A;C1_02190W_A;C1_02200C_A;C1_02210W_A
Ca22chr1A_C_albicans_SC5314	463270	463781	Snf2_Peak_134	NA	221	428	C1_02210W_A;C1_02220C_A
Ca22chr1A_C_albicans_SC5314	463953	464352	Snf2_Peak_135	515	NA	403	C1_02220C_A
Ca22chr1A_C_albicans_SC5314	464656	464857	Snf2_Peak_136	191	NA	NA	C1_02220C_A;C1_02230W_A
Ca22chr1A_C_albicans_SC5314	465062	465286	Snf2_Peak_137	NA	1000	890	C1_02230W_A
Ca22chr1A_C_albicans_SC5314	467445	467975	Snf2_Peak_138	301	1000	655	C1_02230W_A
Ca22chr1A_C_albicans_SC5314	468177	468852	Snf2_Peak_139	1000	1000	573	C1_02230W_A;C1_02240W_A
Ca22chr1A_C_albicans_SC5314	472412	473215	Snf2_Peak_140	1000	727	303	C1_02240W_A
Ca22chr1A_C_albicans_SC5314	473415	474008	Snf2_Peak_141	228	550	417	C1_02250W_A
Ca22chr1A_C_albicans_SC5314	476796	477156	Snf2_Peak_142	NA	870	902	C1_02260C_A;C1_02270C_A
Ca22chr1A_C_albicans_SC5314	477305	477512	Snf2_Peak_143	179	NA	NA	C1_02260C_A;C1_02270C_A
Ca22chr1A_C_albicans_SC5314	478486	478798	Snf2_Peak_144	NA	387	339	C1_02270C_A;C1_02280C_A
Ca22chr1A_C_albicans_SC5314	482230	482559	Snf2_Peak_145	NA	347	563	C1_02280C_A;C1_02290C_A
Ca22chr1A_C_albicans_SC5314	486733	487037	Snf2_Peak_146	787	525	458	C1_02320C_A;C1_02330C_A
Ca22chr1A_C_albicans_SC5314	487200	487756	Snf2_Peak_147	NA	242	237	C1_02320C_A;C1_02330C_A;C1_02340C_A
Ca22chr1A_C_albicans_SC5314	488382	488685	Snf2_Peak_148	201	1000	NA	C1_02330C_A;C1_02340C_A;C1_02350W_A
Ca22chr1A_C_albicans_SC5314	488812	489182	Snf2_Peak_149	NA	957	1000	C1_02330C_A;C1_02340C_A;C1_02350W_A
Ca22chr1A_C_albicans_SC5314	496913	497259	Snf2_Peak_150	409	686	417	C1_02370C_A
Ca22chr1A_C_albicans_SC5314	497314	497566	Snf2_Peak_151	810	NA	NA	C1_02380C_A
Ca22chr1A_C_albicans_SC5314	505012	505338	Snf2_Peak_152	NA	335	293	C1_02410C_A;C1_02420C_A
Ca22chr1A_C_albicans_SC5314	511909	512294	Snf2_Peak_153	NA	456	165	C1_02420C_A
Ca22chr1A_C_albicans_SC5314	512376	513043	Snf2_Peak_154	391	720	225	C1_02420C_A
Ca22chr1A_C_albicans_SC5314	513111	515367	Snf2_Peak_155	1000	1000	1000	C1_02430C_A
Ca22chr1A_C_albicans_SC5314	517519	517739	Snf2_Peak_156	NA	156	85	C1_02430C_A;C1_02440C_A
Ca22chr1A_C_albicans_SC5314	519473	519728	Snf2_Peak_157	309	425	322	C1_02440C_A;C1_02450C_A
Ca22chr1A_C_albicans_SC5314	520269	520650	Snf2_Peak_158	NA	528	371	C1_02450C_A;C1_02460W_A
Ca22chr1A_C_albicans_SC5314	520761	521229	Snf2_Peak_159	18	748	525	C1_02450C_A;C1_02460W_A
Ca22chr1A_C_albicans_SC5314	523449	523674	Snf2_Peak_160	NA	1000	628	C1_02470W_A;C1_02480W_A
Ca22chr1A_C_albicans_SC5314	523888	524259	Snf2_Peak_161	NA	654	377	C1_02470W_A;C1_02480W_A;C1_02490C_A
Ca22chr1A_C_albicans_SC5314	524358	524615	Snf2_Peak_162	NA	110	61	C1_02480W_A;C1_02490C_A
Ca22chr1A_C_albicans_SC5314	526675	526911	Snf2_Peak_163	NA	353	270	C1_02490C_A;C1_02500W_A
Ca22chr1A_C_albicans_SC5314	527075	527375	Snf2_Peak_164	NA	446	589	C1_02490C_A;C1_02500W_A;C1_02510W_A
Ca22chr1A_C_albicans_SC5314	529306	529652	Snf2_Peak_165	NA	956	1000	C1_02510W_A;C1_02520W_A
Ca22chr1A_C_albicans_SC5314	533853	537728	Snf2_Peak_166	1000	1000	1000	C1_02530C_A;C1_02540C_A;C1_02560W_A;C1_02570C_A
Ca22chr1A_C_albicans_SC5314	539358	539715	Snf2_Peak_167	591	1000	1000	C1_02570C_A;C1_02580W_A
Ca22chr1A_C_albicans_SC5314	542271	542737	Snf2_Peak_168	NA	382	365	C1_02580W_A;C1_02590C_A
Ca22chr1A_C_albicans_SC5314	542919	543487	Snf2_Peak_169	405	819	1000	C1_02590C_A;C1_02600W_A
Ca22chr1A_C_albicans_SC5314	543539	543819	Snf2_Peak_170	1000	1000	639	C1_02590C_A;C1_02600W_A
Ca22chr1A_C_albicans_SC5314	544454	544811	Snf2_Peak_171	NA	512	273	C1_02600W_A;C1_02610W_A
Ca22chr1A_C_albicans_SC5314	562893	563206	Snf2_Peak_172	NA	709	1000	C1_02690C_A
Ca22chr1A_C_albicans_SC5314	563964	564576	Snf2_Peak_173	NA	367	643	C1_02700C_A
Ca22chr1A_C_albicans_SC5314	564783	565465	Snf2_Peak_174	335	1000	1000	C1_02700C_A;C1_02710W_A
Ca22chr1A_C_albicans_SC5314	579224	579571	Snf2_Peak_175	997	1000	1000	C1_02750C_A;C1_02760W_A
Ca22chr1A_C_albicans_SC5314	581031	581386	Snf2_Peak_176	NA	954	1000	C1_02760W_A;C1_02770W_A;C1_02780W_A
Ca22chr1A_C_albicans_SC5314	585039	585674	Snf2_Peak_177	164	NA	336	C1_02800W_A;C1_02810W_A
Ca22chr1A_C_albicans_SC5314	595731	598083	Snf2_Peak_178	1000	1000	766	C1_02830W_A;C1_02840W_A
Ca22chr1A_C_albicans_SC5314	599758	600199	Snf2_Peak_179	NA	648	277	C1_02840W_A;C1_02850W_A
Ca22chr1A_C_albicans_SC5314	606908	607634	Snf2_Peak_180	NA	410	932	C1_02880C_A;C1_02890C_A;C1_02900C_A
Ca22chr1A_C_albicans_SC5314	617869	618167	Snf2_Peak_181	485	885	1000	C1_02960C_A;C1_02970W_A
Ca22chr1A_C_albicans_SC5314	619969	620169	Snf2_Peak_182	NA	529	117	C1_02970W_A;C1_02980W_A
Ca22chr1A_C_albicans_SC5314	621570	621898	Snf2_Peak_183	NA	262	402	C1_02980W_A;C1_02990C_A
Ca22chr1A_C_albicans_SC5314	623925	624178	Snf2_Peak_184	128	375	NA	C1_02990C_A
Ca22chr1A_C_albicans_SC5314	624284	625386	Snf2_Peak_185	1000	798	703	C1_02990C_A
Ca22chr1A_C_albicans_SC5314	625503	625764	Snf2_Peak_186	876	NA	852
Ca22chr1A_C_albicans_SC5314	625819	626850	Snf2_Peak_187	209	321	334
Ca22chr1A_C_albicans_SC5314	626958	627275	Snf2_Peak_188	287	564	538	C1_03000W_A
Ca22chr1A_C_albicans_SC5314	627396	627721	Snf2_Peak_189	195	NA	22	C1_03000W_A
Ca22chr1A_C_albicans_SC5314	649568	649808	Snf2_Peak_190	NA	499	241	C1_03100W_A;C1_03110W_A
Ca22chr1A_C_albicans_SC5314	650035	650253	Snf2_Peak_191	NA	421	577	C1_03100W_A;C1_03110W_A
Ca22chr1A_C_albicans_SC5314	651262	651620	Snf2_Peak_192	NA	652	600	C1_03110W_A;C1_03120W_A
Ca22chr1A_C_albicans_SC5314	655670	656083	Snf2_Peak_193	NA	202	317	C1_03130C_A;C1_03140W_A;C1_03150C_A
Ca22chr1A_C_albicans_SC5314	663734	664398	Snf2_Peak_194	NA	296	235	C1_03190C_A
Ca22chr1A_C_albicans_SC5314	664625	668280	Snf2_Peak_195	1000	1000	1000	C1_03190C_A;C1_03200C_A
Ca22chr1A_C_albicans_SC5314	668340	668770	Snf2_Peak_196	93	706	385	C1_03200C_A
Ca22chr1A_C_albicans_SC5314	674167	674389	Snf2_Peak_197	NA	1000	932	C1_03210C_A;C1_03220C_A
Ca22chr1A_C_albicans_SC5314	676366	676771	Snf2_Peak_198	743	1000	1000	C1_03220C_A;C1_03230C_A
Ca22chr1A_C_albicans_SC5314	679269	679590	Snf2_Peak_199	NA	1000	1000	C1_03230C_A;C1_03240W_A;C1_03250C_A
Ca22chr1A_C_albicans_SC5314	683888	684172	Snf2_Peak_200	NA	425	503	C1_03260W_A;C1_03270W_A
Ca22chr1A_C_albicans_SC5314	693676	693908	Snf2_Peak_201	NA	428	390	C1_03320C_A;C1_03330C_A
Ca22chr1A_C_albicans_SC5314	699594	700160	Snf2_Peak_202	NA	851	1000	C1_03350C_A
Ca22chr1A_C_albicans_SC5314	708610	709111	Snf2_Peak_203	NA	626	613	C1_03370W_A;C1_03380W_A
Ca22chr1A_C_albicans_SC5314	709381	709661	Snf2_Peak_204	NA	345	216	C1_03380W_A
Ca22chr1A_C_albicans_SC5314	712916	713139	Snf2_Peak_205	NA	118	289	C1_03380W_A;C1_03390W_A
Ca22chr1A_C_albicans_SC5314	714459	714777	Snf2_Peak_206	376	910	689	C1_03390W_A;C1_03400W_A
Ca22chr1A_C_albicans_SC5314	714985	715195	Snf2_Peak_207	755	NA	NA	C1_03390W_A;C1_03400W_A
Ca22chr1A_C_albicans_SC5314	718658	719225	Snf2_Peak_208	NA	633	1000	C1_03410W_A;C1_03420W_A;C1_03430W_A
Ca22chr1A_C_albicans_SC5314	739456	739873	Snf2_Peak_209	24	208	232	C1_03500W_A;C1_03510C_A;C1_03520W_A
Ca22chr1A_C_albicans_SC5314	739959	740331	Snf2_Peak_210	1000	1000	1000	C1_03510C_A;C1_03520W_A
Ca22chr1A_C_albicans_SC5314	740531	740829	Snf2_Peak_211	NA	277	366	C1_03510C_A;C1_03520W_A
Ca22chr1A_C_albicans_SC5314	748081	748549	Snf2_Peak_212	NA	557	813	C1_03560C_A;C1_03570C_A;C1_03580W_A
Ca22chr1A_C_albicans_SC5314	758223	758493	Snf2_Peak_213	NA	736	927	C1_03650C_A;C1_03660W_A;C1_03670C_A
Ca22chr1A_C_albicans_SC5314	760358	760774	Snf2_Peak_214	NA	715	905	C1_03670C_A;C1_03680W_A
Ca22chr1A_C_albicans_SC5314	776147	776459	Snf2_Peak_215	331	648	396	C1_03720C_A;C1_03730C_A
Ca22chr1A_C_albicans_SC5314	779138	779464	Snf2_Peak_216	371	1000	1000	C1_03730C_A
Ca22chr1A_C_albicans_SC5314	779557	780159	Snf2_Peak_217	477	538	595	C1_03730C_A;C1_03740W_A
Ca22chr1A_C_albicans_SC5314	780281	780589	Snf2_Peak_218	553	1000	1000	C1_03740W_A
Ca22chr1A_C_albicans_SC5314	787094	787404	Snf2_Peak_219	1000	1000	1000	C1_03760C_A;C1_03770W_A
Ca22chr1A_C_albicans_SC5314	787515	787970	Snf2_Peak_220	317	415	522	C1_03760C_A;C1_03770W_A
Ca22chr1A_C_albicans_SC5314	794266	794952	Snf2_Peak_221	519	513	684	C1_03780C_A;C1_03790C_A
Ca22chr1A_C_albicans_SC5314	795114	795437	Snf2_Peak_222	278	780	919	C1_03790C_A
Ca22chr1A_C_albicans_SC5314	799001	799425	Snf2_Peak_223	NA	168	187	C1_03800W_A;C1_03810C_A
Ca22chr1A_C_albicans_SC5314	799567	800167	Snf2_Peak_224	NA	423	680	C1_03810C_A
Ca22chr1A_C_albicans_SC5314	800438	802159	Snf2_Peak_225	1000	1000	665	C1_03820W_A;C1_03830C_A
Ca22chr1A_C_albicans_SC5314	804153	804810	Snf2_Peak_226	NA	269	193	C1_03830C_A;C1_03840W_A
Ca22chr1A_C_albicans_SC5314	805012	805357	Snf2_Peak_227	773	1000	1000	C1_03840W_A
Ca22chr1A_C_albicans_SC5314	805459	805931	Snf2_Peak_228	NA	394	510	C1_03840W_A;C1_03860C_A
Ca22chr1A_C_albicans_SC5314	805998	806208	Snf2_Peak_229	NA	127	121	C1_03860C_A
Ca22chr1A_C_albicans_SC5314	811899	812148	Snf2_Peak_230	1000	1000	712	C1_03860C_A
Ca22chr1A_C_albicans_SC5314	812241	812470	Snf2_Peak_231	NA	419	622	C1_03860C_A
Ca22chr1A_C_albicans_SC5314	812766	813084	Snf2_Peak_232	NA	52	227	C1_03870C_A
Ca22chr1A_C_albicans_SC5314	815814	816500	Snf2_Peak_233	928	1000	1000	C1_03870C_A
Ca22chr1A_C_albicans_SC5314	816607	817876	Snf2_Peak_234	536	672	859
Ca22chr1A_C_albicans_SC5314	817930	819766	Snf2_Peak_235	1000	1000	1000
Ca22chr1A_C_albicans_SC5314	819877	820296	Snf2_Peak_236	357	731	260	C1_03880C_A
Ca22chr1A_C_albicans_SC5314	828469	828849	Snf2_Peak_237	NA	516	691	C1_03910C_A;C1_03920C_A
Ca22chr1A_C_albicans_SC5314	831605	831839	Snf2_Peak_238	205	612	422	C1_03930W_A;C1_03940W_A
Ca22chr1A_C_albicans_SC5314	833571	833811	Snf2_Peak_239	NA	384	472	C1_03940W_A;C1_03950C_A;C1_03960C_A
Ca22chr1A_C_albicans_SC5314	837067	837425	Snf2_Peak_240	NA	365	267	C1_03960C_A;C1_03970W_A;C1_03980W_A
Ca22chr1A_C_albicans_SC5314	837555	838019	Snf2_Peak_241	504	1000	1000	C1_03960C_A;C1_03970W_A;C1_03980W_A
Ca22chr1A_C_albicans_SC5314	838164	838535	Snf2_Peak_242	NA	235	438	C1_03970W_A;C1_03980W_A;C1_03990W_A
Ca22chr1A_C_albicans_SC5314	838617	838963	Snf2_Peak_243	NA	1000	1000	C1_03970W_A;C1_03980W_A;C1_03990W_A
Ca22chr1A_C_albicans_SC5314	839116	839650	Snf2_Peak_244	NA	299	210	C1_03980W_A;C1_03990W_A;C1_04000C_A
Ca22chr1A_C_albicans_SC5314	841586	841896	Snf2_Peak_245	NA	361	335	C1_04000C_A;C1_04010C_A
Ca22chr1A_C_albicans_SC5314	842074	842366	Snf2_Peak_246	627	1000	NA	C1_04000C_A;C1_04010C_A
Ca22chr1A_C_albicans_SC5314	843765	844010	Snf2_Peak_247	60	140	NA	C1_04010C_A;C1_04020C_A
Ca22chr1A_C_albicans_SC5314	844126	844550	Snf2_Peak_248	275	657	219	C1_04010C_A;C1_04020C_A
Ca22chr1A_C_albicans_SC5314	845993	846567	Snf2_Peak_249	552	1000	757	C1_04020C_A;C1_04030W_A
Ca22chr1A_C_albicans_SC5314	860737	860961	Snf2_Peak_250	501	668	NA	C1_04100C_A
Ca22chr1A_C_albicans_SC5314	861092	861460	Snf2_Peak_251	283	174	NA	C1_04100C_A;C1_04110W_A
Ca22chr1A_C_albicans_SC5314	861532	861892	Snf2_Peak_252	330	869	NA	C1_04110W_A
Ca22chr1A_C_albicans_SC5314	866441	867093	Snf2_Peak_253	170	154	154	C1_04130W_A;C1_04140W_A
Ca22chr1A_C_albicans_SC5314	870809	871171	Snf2_Peak_254	NA	72	387	C1_04160C_A;C1_04170C_A;C1_04180W_A
Ca22chr1A_C_albicans_SC5314	875191	875528	Snf2_Peak_255	NA	191	396	C1_04200C_A;C1_04210C_A
Ca22chr1A_C_albicans_SC5314	875719	876096	Snf2_Peak_256	NA	1000	1000	C1_04200C_A;C1_04210C_A
Ca22chr1A_C_albicans_SC5314	877956	878179	Snf2_Peak_257	NA	1000	753	C1_04210C_A;C1_04220C_A
Ca22chr1A_C_albicans_SC5314	878373	878604	Snf2_Peak_258	NA	1000	826	C1_04210C_A;C1_04220C_A
Ca22chr1A_C_albicans_SC5314	878666	878896	Snf2_Peak_259	NA	52	74	C1_04210C_A;C1_04220C_A;C1_04230W_A
Ca22chr1A_C_albicans_SC5314	879130	879359	Snf2_Peak_260	NA	357	284	C1_04220C_A;C1_04230W_A
Ca22chr1A_C_albicans_SC5314	879532	879761	Snf2_Peak_261	NA	385	339	C1_04220C_A;C1_04230W_A
Ca22chr1A_C_albicans_SC5314	880901	881337	Snf2_Peak_262	NA	143	492	C1_04230W_A;C1_04240C_A;C1_04250C_A;C1_04260W_A
Ca22chr1A_C_albicans_SC5314	882135	882565	Snf2_Peak_263	NA	84	200	C1_04240C_A;C1_04250C_A;C1_04260W_A;C1_04270C_A
Ca22chr1A_C_albicans_SC5314	884528	884909	Snf2_Peak_264	NA	282	334	C1_04270C_A;C1_04280C_A
Ca22chr1A_C_albicans_SC5314	887709	888063	Snf2_Peak_265	NA	63	70	C1_04290C_A
Ca22chr1A_C_albicans_SC5314	888130	890698	Snf2_Peak_266	1000	1000	926	C1_04290C_A;C1_04300C_A
Ca22chr1A_C_albicans_SC5314	892044	892336	Snf2_Peak_267	NA	171	240	C1_04300C_A;C1_04310C_A
Ca22chr1A_C_albicans_SC5314	892475	897737	Snf2_Peak_268	1000	1000	1000	C1_04300C_A;C1_04310C_A;C1_04320W_A;C1_04330W_A
Ca22chr1A_C_albicans_SC5314	897858	898253	Snf2_Peak_269	323	726	509	C1_04330W_A
Ca22chr1A_C_albicans_SC5314	899928	900268	Snf2_Peak_270	NA	178	110	C1_04330W_A;C1_04340C_A
Ca22chr1A_C_albicans_SC5314	900940	901352	Snf2_Peak_271	NA	162	166	C1_04340C_A;C1_04350C_A
Ca22chr1A_C_albicans_SC5314	901672	901932	Snf2_Peak_272	NA	233	189	C1_04340C_A;C1_04350C_A
Ca22chr1A_C_albicans_SC5314	905186	905567	Snf2_Peak_273	NA	276	315	C1_04360C_A;C1_04370C_A
Ca22chr1A_C_albicans_SC5314	905755	906144	Snf2_Peak_274	151	351	262	C1_04360C_A;C1_04370C_A;C1_04380W_A
Ca22chr1A_C_albicans_SC5314	906213	906590	Snf2_Peak_275	NA	1000	927	C1_04360C_A;C1_04370C_A;C1_04380W_A
Ca22chr1A_C_albicans_SC5314	913537	915115	Snf2_Peak_276	584	359	405	C1_04400C_A;C1_04410C_A;C1_04420C_A
Ca22chr1A_C_albicans_SC5314	915272	915532	Snf2_Peak_277	NA	269	254	C1_04400C_A;C1_04410C_A;C1_04420C_A;C1_04430C_A
Ca22chr1A_C_albicans_SC5314	916320	916657	Snf2_Peak_278	NA	279	267	C1_04420C_A;C1_04430C_A;C1_04440W_A;C1_04450C_A
Ca22chr1A_C_albicans_SC5314	918037	918545	Snf2_Peak_279	158	409	168	C1_04430C_A;C1_04440W_A;C1_04450C_A;C1_04460C_A
Ca22chr1A_C_albicans_SC5314	918714	919254	Snf2_Peak_280	186	633	461	C1_04450C_A;C1_04460C_A;C1_04470C_A
Ca22chr1A_C_albicans_SC5314	919353	919676	Snf2_Peak_281	426	1000	1000	C1_04460C_A;C1_04470C_A
Ca22chr1A_C_albicans_SC5314	919846	921936	Snf2_Peak_282	998	946	861	C1_04460C_A;C1_04470C_A;C1_04480C_A
Ca22chr1A_C_albicans_SC5314	925842	926183	Snf2_Peak_283	278	339	NA	C1_04480C_A;C1_04490W_A
Ca22chr1A_C_albicans_SC5314	926293	926762	Snf2_Peak_284	1000	1000	567	C1_04480C_A;C1_04490W_A
Ca22chr1A_C_albicans_SC5314	926823	927179	Snf2_Peak_285	NA	654	376	C1_04480C_A;C1_04490W_A
Ca22chr1A_C_albicans_SC5314	927674	929271	Snf2_Peak_286	1000	1000	303	C1_04490W_A;C1_04500W_A
Ca22chr1A_C_albicans_SC5314	933554	933899	Snf2_Peak_287	NA	187	235	C1_04510W_A;C1_04520C_A;C1_04530C_A
Ca22chr1A_C_albicans_SC5314	935887	936196	Snf2_Peak_288	NA	1000	809	C1_04530C_A;C1_04540C_A
Ca22chr1A_C_albicans_SC5314	939107	939470	Snf2_Peak_289	NA	273	531	C1_04540C_A;C1_04550W_A;C1_04560W_A
Ca22chr1A_C_albicans_SC5314	944270	947338	Snf2_Peak_290	1000	1000	776	C1_04570C_A;C1_04580C_A;C1_04590W_A;C1_04600C_A
Ca22chr1A_C_albicans_SC5314	948696	949099	Snf2_Peak_291	528	1000	1000	C1_04600C_A;C1_04610W_A
Ca22chr1A_C_albicans_SC5314	949268	949833	Snf2_Peak_292	NA	459	470	C1_04600C_A;C1_04610W_A
Ca22chr1A_C_albicans_SC5314	951616	951980	Snf2_Peak_293	NA	314	213	C1_04610W_A;C1_04620W_A
Ca22chr1A_C_albicans_SC5314	957908	958171	Snf2_Peak_294	NA	671	1000	C1_04630C_A;C1_04640W_A
Ca22chr1A_C_albicans_SC5314	958271	958572	Snf2_Peak_295	NA	1000	1000	C1_04630C_A;C1_04640W_A
Ca22chr1A_C_albicans_SC5314	964427	964877	Snf2_Peak_296	680	1000	1000	C1_04650W_A;C1_04660W_A
Ca22chr1A_C_albicans_SC5314	970329	970704	Snf2_Peak_297	NA	236	193	C1_04660W_A;C1_04670W_A
Ca22chr1A_C_albicans_SC5314	970883	971101	Snf2_Peak_298	NA	487	669	C1_04660W_A;C1_04670W_A
Ca22chr1A_C_albicans_SC5314	971766	973420	Snf2_Peak_299	1000	1000	1000	C1_04670W_A;C1_04680W_A
Ca22chr1A_C_albicans_SC5314	973483	973894	Snf2_Peak_300	NA	182	387	C1_04680W_A
Ca22chr1A_C_albicans_SC5314	980234	980587	Snf2_Peak_301	NA	75	97	C1_04700C_A;C1_04710C_A
Ca22chr1A_C_albicans_SC5314	981341	981704	Snf2_Peak_302	323	1000	1000	C1_04710C_A;C1_04720W_A;C1_04730C_A
Ca22chr1A_C_albicans_SC5314	993308	994262	Snf2_Peak_303	1000	1000	264	C1_04770C_A;C1_04780C_A
Ca22chr1A_C_albicans_SC5314	994310	994804	Snf2_Peak_304	54	140	208	C1_04780C_A
Ca22chr1A_C_albicans_SC5314	996713	997112	Snf2_Peak_305	NA	544	414	C1_04780C_A;C1_04790W_A
Ca22chr1A_C_albicans_SC5314	1001054	1001443	Snf2_Peak_306	NA	656	479	C1_04800C_A;C1_04810W_A
Ca22chr1A_C_albicans_SC5314	1003899	1004187	Snf2_Peak_307	NA	1000	1000	C1_04810W_A;C1_04820C_A;C1_04830W_A
Ca22chr1A_C_albicans_SC5314	1008071	1008476	Snf2_Peak_308	NA	248	134	C1_04830W_A;C1_04840C_A;C1_04850C_A;C1_04860W_A
Ca22chr1A_C_albicans_SC5314	1012053	1012290	Snf2_Peak_309	NA	351	466	C1_04860W_A;C1_04870W_A
Ca22chr1A_C_albicans_SC5314	1015155	1015504	Snf2_Peak_310	NA	306	240	C1_04870W_A;C1_04880C_A;C1_04890W_A
Ca22chr1A_C_albicans_SC5314	1032301	1032735	Snf2_Peak_311	NA	244	144	C1_04950C_A
Ca22chr1A_C_albicans_SC5314	1032890	1034031	Snf2_Peak_312	1000	1000	850	C1_04950C_A;C1_04960C_A
Ca22chr1A_C_albicans_SC5314	1035324	1035884	Snf2_Peak_313	322	735	464	C1_04960C_A;C1_04970W_A
Ca22chr1A_C_albicans_SC5314	1036025	1037305	Snf2_Peak_314	1000	1000	1000	C1_04960C_A;C1_04970W_A
Ca22chr1A_C_albicans_SC5314	1043700	1044023	Snf2_Peak_315	396	1000	1000	C1_04980C_A;C1_04990C_A
Ca22chr1A_C_albicans_SC5314	1044182	1044533	Snf2_Peak_316	NA	329	127	C1_04980C_A;C1_04990C_A
Ca22chr1A_C_albicans_SC5314	1045664	1048566	Snf2_Peak_317	1000	1000	372	C1_04990C_A;C1_05000W_A
Ca22chr1A_C_albicans_SC5314	1050874	1051644	Snf2_Peak_318	78	374	327	C1_05000W_A;C1_05010C_A;C1_05020C_A
Ca22chr1A_C_albicans_SC5314	1051958	1052326	Snf2_Peak_319	NA	199	301	C1_05010C_A;C1_05020C_A
Ca22chr1A_C_albicans_SC5314	1061584	1061959	Snf2_Peak_320	NA	456	499	C1_05070C_A
Ca22chr1A_C_albicans_SC5314	1062094	1063133	Snf2_Peak_321	1000	1000	1000	C1_05070C_A;C1_05080W_A
Ca22chr1A_C_albicans_SC5314	1063289	1063680	Snf2_Peak_322	341	1000	785	C1_05080W_A
Ca22chr1A_C_albicans_SC5314	1065526	1065912	Snf2_Peak_323	165	362	244	C1_05080W_A;C1_05090W_A
Ca22chr1A_C_albicans_SC5314	1066074	1066306	Snf2_Peak_324	NA	603	430	C1_05080W_A;C1_05090W_A
Ca22chr1A_C_albicans_SC5314	1067483	1067889	Snf2_Peak_325	NA	279	351	C1_05090W_A;C1_05100W_A;C1_05110C_A
Ca22chr1A_C_albicans_SC5314	1069434	1069867	Snf2_Peak_326	294	500	182	C1_05110C_A;C1_05120W_A
Ca22chr1A_C_albicans_SC5314	1069951	1070818	Snf2_Peak_327	1000	1000	874	C1_05110C_A;C1_05120W_A
Ca22chr1A_C_albicans_SC5314	1072010	1072450	Snf2_Peak_328	186	653	253	C1_05120W_A;C1_05130W_A
Ca22chr1A_C_albicans_SC5314	1072537	1074485	Snf2_Peak_329	1000	1000	1000	C1_05120W_A;C1_05130W_A
Ca22chr1A_C_albicans_SC5314	1074551	1076364	Snf2_Peak_330	1000	1000	629
Ca22chr1A_C_albicans_SC5314	1076467	1077087	Snf2_Peak_331	240	366	399
Ca22chr1A_C_albicans_SC5314	1077964	1078197	Snf2_Peak_332	NA	888	855
Ca22chr1A_C_albicans_SC5314	1078305	1078764	Snf2_Peak_333	NA	660	950
Ca22chr1A_C_albicans_SC5314	1078877	1082881	Snf2_Peak_334	1000	1000	1000	C1_05140W_A
Ca22chr1A_C_albicans_SC5314	1084038	1095526	Snf2_Peak_335	1000	1000	1000	C1_05140W_A;C1_05150C_A;C1_05160C_A;C1_05170C_A
Ca22chr1A_C_albicans_SC5314	1095620	1097615	Snf2_Peak_336	1000	1000	855	C1_05170C_A;C1_05180C_A;C1_05190C_A
Ca22chr1A_C_albicans_SC5314	1097773	1098636	Snf2_Peak_337	600	843	711	C1_05180C_A;C1_05190C_A;C1_05200C_A
Ca22chr1A_C_albicans_SC5314	1098757	1099014	Snf2_Peak_338	390	909	NA	C1_05190C_A;C1_05200C_A
Ca22chr1A_C_albicans_SC5314	1099803	1100420	Snf2_Peak_339	70	110	168	C1_05200C_A;C1_05210C_A
Ca22chr1A_C_albicans_SC5314	1100520	1100879	Snf2_Peak_340	1000	1000	1000	C1_05200C_A;C1_05210C_A
Ca22chr1A_C_albicans_SC5314	1102564	1103091	Snf2_Peak_341	NA	337	512	C1_05210C_A;C1_05220C_A;C1_05230W_A;C1_05240C_A
Ca22chr1A_C_albicans_SC5314	1103284	1103584	Snf2_Peak_342	NA	173	266	C1_05210C_A;C1_05220C_A;C1_05230W_A;C1_05240C_A;C1_05250W_A
Ca22chr1A_C_albicans_SC5314	1105183	1105420	Snf2_Peak_343	NA	421	356	C1_05240C_A;C1_05250W_A;C1_05260C_A
Ca22chr1A_C_albicans_SC5314	1115125	1115408	Snf2_Peak_344	NA	451	449	C1_05300C_A;C1_05310W_A;C1_05320C_A
Ca22chr1A_C_albicans_SC5314	1115595	1116089	Snf2_Peak_345	512	1000	838	C1_05300C_A;C1_05310W_A;C1_05320C_A
Ca22chr1A_C_albicans_SC5314	1116263	1116493	Snf2_Peak_346	NA	605	614	C1_05300C_A;C1_05310W_A;C1_05320C_A
Ca22chr1A_C_albicans_SC5314	1122709	1123058	Snf2_Peak_347	191	1000	1000	C1_05340C_A;C1_05350W_A;C1_05360C_A
Ca22chr1A_C_albicans_SC5314	1143432	1143767	Snf2_Peak_348	NA	1000	1000	C1_05440C_A;C1_05450W_A;C1_05460W_A
Ca22chr1A_C_albicans_SC5314	1148479	1148825	Snf2_Peak_349	183	1000	1000	C1_05460W_A;C1_05470W_A
Ca22chr1A_C_albicans_SC5314	1156060	1156458	Snf2_Peak_350	241	832	651	C1_05510C_A
Ca22chr1A_C_albicans_SC5314	1156565	1156784	Snf2_Peak_351	NA	28	77	C1_05510C_A
Ca22chr1A_C_albicans_SC5314	1156893	1157113	Snf2_Peak_352	209	NA	NA
Ca22chr1A_C_albicans_SC5314	1157239	1157735	Snf2_Peak_353	379	477	934
Ca22chr1A_C_albicans_SC5314	1162728	1162954	Snf2_Peak_354	NA	507	637	C1_05530C_A;C1_05540C_A
Ca22chr1A_C_albicans_SC5314	1164879	1166776	Snf2_Peak_355	1000	1000	479	C1_05540C_A;C1_05550C_A;C1_05560W_A
Ca22chr1A_C_albicans_SC5314	1166899	1167264	Snf2_Peak_356	466	573	596	C1_05550C_A;C1_05560W_A;C1_05570W_A;C1_05580W_A
Ca22chr1A_C_albicans_SC5314	1167761	1168147	Snf2_Peak_357	190	1000	1000	C1_05560W_A;C1_05570W_A;C1_05580W_A;C1_05590W_A
Ca22chr1A_C_albicans_SC5314	1168326	1168783	Snf2_Peak_358	NA	741	949	C1_05560W_A;C1_05570W_A;C1_05580W_A;C1_05590W_A;C1_05600W_A
Ca22chr1A_C_albicans_SC5314	1207939	1208262	Snf2_Peak_359	NA	1000	1000	C1_05770C_A;C1_05780W_A
Ca22chr1A_C_albicans_SC5314	1213528	1213778	Snf2_Peak_360	NA	421	532	C1_05820C_A;C1_05830W_A
Ca22chr1A_C_albicans_SC5314	1214634	1214877	Snf2_Peak_361	NA	408	453	C1_05830W_A;C1_05840W_A
Ca22chr1A_C_albicans_SC5314	1225948	1226178	Snf2_Peak_362	648	NA	553	C1_05900W_A
Ca22chr1A_C_albicans_SC5314	1229873	1230158	Snf2_Peak_363	NA	225	347	C1_05900W_A
Ca22chr1A_C_albicans_SC5314	1230286	1230862	Snf2_Peak_364	291	1000	1000	C1_05900W_A;C1_05910W_A
Ca22chr1A_C_albicans_SC5314	1235306	1235693	Snf2_Peak_365	796	1000	1000	C1_05920W_A
Ca22chr1A_C_albicans_SC5314	1241792	1242180	Snf2_Peak_366	56	180	54	C1_05930C_A
Ca22chr1A_C_albicans_SC5314	1242346	1243163	Snf2_Peak_367	878	NA	1000	C1_05930C_A
Ca22chr1A_C_albicans_SC5314	1243226	1244363	Snf2_Peak_368	1000	NA	NA	C1_05940W_A
Ca22chr1A_C_albicans_SC5314	1244534	1244940	Snf2_Peak_369	NA	180	99	C1_05940W_A
Ca22chr1A_C_albicans_SC5314	1249776	1251178	Snf2_Peak_370	1000	676	NA	C1_05950C_A;C1_05960W_A
Ca22chr1A_C_albicans_SC5314	1263763	1263993	Snf2_Peak_371	NA	637	473	C1_06000W_A;C1_06010W_A
Ca22chr1A_C_albicans_SC5314	1274175	1274542	Snf2_Peak_372	NA	325	299	C1_06070W_A;C1_06080C_A;C1_06090C_A
Ca22chr1A_C_albicans_SC5314	1274678	1275085	Snf2_Peak_373	NA	266	142	C1_06080C_A;C1_06090C_A
Ca22chr1A_C_albicans_SC5314	1277829	1278224	Snf2_Peak_374	123	1000	994	C1_06090C_A;C1_06100C_A
Ca22chr1A_C_albicans_SC5314	1281135	1281515	Snf2_Peak_375	NA	351	102	C1_06100C_A;C1_06110C_A
Ca22chr1A_C_albicans_SC5314	1283117	1283430	Snf2_Peak_376	NA	475	352	C1_06110C_A;C1_06120C_A;C1_06130C_A
Ca22chr1A_C_albicans_SC5314	1285200	1285639	Snf2_Peak_377	51	223	162	C1_06130C_A;C1_06140C_A
Ca22chr1A_C_albicans_SC5314	1285778	1286485	Snf2_Peak_378	987	1000	1000	C1_06130C_A;C1_06140C_A
Ca22chr1A_C_albicans_SC5314	1286621	1287670	Snf2_Peak_379	954	1000	1000	C1_06140C_A
Ca22chr1A_C_albicans_SC5314	1287769	1288325	Snf2_Peak_380	23	221	129	C1_06150W_A
Ca22chr1A_C_albicans_SC5314	1292134	1292867	Snf2_Peak_381	1000	712	709	C1_06180W_A;C1_06190C_A
Ca22chr1A_C_albicans_SC5314	1302525	1302918	Snf2_Peak_382	123	207	293	C1_06230C_A
Ca22chr1A_C_albicans_SC5314	1303009	1303529	Snf2_Peak_383	1000	NA	NA	C1_06230C_A
Ca22chr1A_C_albicans_SC5314	1321985	1322529	Snf2_Peak_384	NA	406	590
Ca22chr1A_C_albicans_SC5314	1322719	1323018	Snf2_Peak_385	NA	1000	1000
Ca22chr1A_C_albicans_SC5314	1323199	1323543	Snf2_Peak_386	NA	369	308	C1_06290C_A
Ca22chr1A_C_albicans_SC5314	1324202	1324583	Snf2_Peak_387	NA	40	87	C1_06290C_A
Ca22chr1A_C_albicans_SC5314	1324769	1325149	Snf2_Peak_388	44	592	616	C1_06290C_A
Ca22chr1A_C_albicans_SC5314	1329491	1331098	Snf2_Peak_389	459	1000	451
Ca22chr1A_C_albicans_SC5314	1331158	1333468	Snf2_Peak_390	1000	1000	761	C1_06300W_A;C1_06310W_A
Ca22chr1A_C_albicans_SC5314	1333527	1334071	Snf2_Peak_391	1000	1000	700	C1_06300W_A;C1_06310W_A
Ca22chr1A_C_albicans_SC5314	1334169	1334556	Snf2_Peak_392	NA	480	786	C1_06300W_A;C1_06310W_A
Ca22chr1A_C_albicans_SC5314	1349434	1349695	Snf2_Peak_393	270	434	NA
Ca22chr1A_C_albicans_SC5314	1349820	1350104	Snf2_Peak_394	497	NA	NA	C1_06350W_A
Ca22chr1A_C_albicans_SC5314	1363426	1364011	Snf2_Peak_395	NA	361	742	C1_06400C_A;C1_06410W_A
Ca22chr1A_C_albicans_SC5314	1376945	1377472	Snf2_Peak_396	NA	555	967	C1_06450C_A;C1_06460C_A;C1_06470W_A
Ca22chr1A_C_albicans_SC5314	1379464	1379919	Snf2_Peak_397	NA	528	1000	C1_06480C_A;C1_06490C_A;C1_06500W_A
Ca22chr1A_C_albicans_SC5314	1396293	1396684	Snf2_Peak_398	836	1000	1000	C1_06540C_A
Ca22chr1A_C_albicans_SC5314	1396789	1397167	Snf2_Peak_399	915	1000	1000	C1_06540C_A
Ca22chr1A_C_albicans_SC5314	1397442	1397658	Snf2_Peak_400	260	NA	NA	C1_06550W_A
Ca22chr1A_C_albicans_SC5314	1411096	1411432	Snf2_Peak_401	NA	621	1000	C1_06590C_A;C1_06600W_A
Ca22chr1A_C_albicans_SC5314	1415840	1416217	Snf2_Peak_402	NA	91	226	C1_06610C_A;C1_06620C_A
Ca22chr1A_C_albicans_SC5314	1439257	1439559	Snf2_Peak_403	NA	34	149	C1_06730W_A
Ca22chr1A_C_albicans_SC5314	1446106	1446541	Snf2_Peak_404	NA	411	727	C1_06770W_A;C1_06780W_A
Ca22chr1A_C_albicans_SC5314	1451925	1452980	Snf2_Peak_405	1000	1000	878	C1_06800W_A;C1_06810W_A
Ca22chr1A_C_albicans_SC5314	1454936	1455141	Snf2_Peak_406	1000	1000	612	C1_06810W_A;C1_06820W_A
Ca22chr1A_C_albicans_SC5314	1456798	1457028	Snf2_Peak_407	NA	355	472	C1_06820W_A;C1_06830W_A;C1_06840C_A
Ca22chr1A_C_albicans_SC5314	1457256	1457580	Snf2_Peak_408	NA	69	246	C1_06820W_A;C1_06830W_A;C1_06840C_A
Ca22chr1A_C_albicans_SC5314	1457722	1458156	Snf2_Peak_409	538	540	443	C1_06830W_A;C1_06840C_A
Ca22chr1A_C_albicans_SC5314	1458192	1458461	Snf2_Peak_410	435	417	543	C1_06840C_A;C1_06850W_A
Ca22chr1A_C_albicans_SC5314	1458687	1458977	Snf2_Peak_411	NA	315	245	C1_06850W_A
Ca22chr1A_C_albicans_SC5314	1464408	1464743	Snf2_Peak_412	NA	335	540	C1_06860W_A;C1_06870C_A;C1_06880C_A
Ca22chr1A_C_albicans_SC5314	1483309	1483903	Snf2_Peak_413	NA	38	400	C1_06940C_A;C1_06950C_A;C1_06960W_A
Ca22chr1A_C_albicans_SC5314	1484095	1484618	Snf2_Peak_414	NA	1000	1000	C1_06950C_A;C1_06960W_A
Ca22chr1A_C_albicans_SC5314	1487776	1488072	Snf2_Peak_415	NA	68	129	C1_06970C_A;C1_06980C_A
Ca22chr1A_C_albicans_SC5314	1499355	1499583	Snf2_Peak_416	472	NA	NA	C1_07030C_A
Ca22chr1A_C_albicans_SC5314	1499672	1500077	Snf2_Peak_417	665	1000	1000	C1_07030C_A
Ca22chr1A_C_albicans_SC5314	1500200	1500515	Snf2_Peak_418	686	1000	1000
Ca22chr1A_C_albicans_SC5314	1502746	1502993	Snf2_Peak_419	90	NA	NA	C1_07040C_A
Ca22chr1A_C_albicans_SC5314	1503108	1503349	Snf2_Peak_420	159	145	NA	C1_07040C_A
Ca22chr1A_C_albicans_SC5314	1504127	1504470	Snf2_Peak_421	NA	194	399	C1_07050C_A
Ca22chr1A_C_albicans_SC5314	1508464	1508800	Snf2_Peak_422	335	1000	1000	C1_07060C_A
Ca22chr1A_C_albicans_SC5314	1511597	1511901	Snf2_Peak_423	NA	343	454	C1_07070C_A
Ca22chr1A_C_albicans_SC5314	1512337	1512808	Snf2_Peak_424	NA	757	1000	C1_07070C_A;C1_07080W_A
Ca22chr1A_C_albicans_SC5314	1516766	1516993	Snf2_Peak_425	NA	249	371	C1_07090C_A;C1_07100C_A
Ca22chr1A_C_albicans_SC5314	1522525	1523425	Snf2_Peak_426	1000	1000	740	C1_07110W_A
Ca22chr1A_C_albicans_SC5314	1524814	1525125	Snf2_Peak_427	NA	200	178
Ca22chr1A_C_albicans_SC5314	1525313	1526533	Snf2_Peak_428	1000	1000	1000	C1_07120W_A
Ca22chr1A_C_albicans_SC5314	1535192	1535532	Snf2_Peak_429	NA	93	210	C1_07140C_A;C1_07150W_A;C1_07160C_A
Ca22chr1A_C_albicans_SC5314	1535684	1535924	Snf2_Peak_430	593	NA	NA	C1_07150W_A;C1_07160C_A;C1_07170C_A
Ca22chr1A_C_albicans_SC5314	1536069	1536455	Snf2_Peak_431	931	822	595	C1_07160C_A;C1_07170C_A
Ca22chr1A_C_albicans_SC5314	1539017	1539227	Snf2_Peak_432	758	914	654	C1_07170C_A
Ca22chr1A_C_albicans_SC5314	1539381	1539803	Snf2_Peak_433	NA	129	410	C1_07170C_A;C1_07180W_A
Ca22chr1A_C_albicans_SC5314	1541539	1541883	Snf2_Peak_434	NA	184	406	C1_07180W_A;C1_07190W_A
Ca22chr1A_C_albicans_SC5314	1548341	1548745	Snf2_Peak_435	NA	553	1000	C1_07210C_A
Ca22chr1A_C_albicans_SC5314	1548884	1549235	Snf2_Peak_436	331	1000	1000	C1_07210C_A;C1_07220W_A
Ca22chr1A_C_albicans_SC5314	1549700	1549989	Snf2_Peak_437	NA	511	700	C1_07220W_A
Ca22chr1A_C_albicans_SC5314	1551114	1551462	Snf2_Peak_438	NA	361	370	C1_07220W_A;C1_07230W_A
Ca22chr1A_C_albicans_SC5314	1552865	1553260	Snf2_Peak_439	198	678	472	C1_07230W_A;C1_07240W_A;C1_07250C_A
Ca22chr1A_C_albicans_SC5314	1570114	1570646	Snf2_Peak_440	NA	384	711	C1_07310C_A;C1_07320W_A
Ca22chr1A_C_albicans_SC5314	1570804	1571187	Snf2_Peak_441	NA	357	439	C1_07310C_A;C1_07320W_A
Ca22chr1A_C_albicans_SC5314	1571293	1574976	Snf2_Peak_442	1000	1000	650	C1_07320W_A
Ca22chr1A_C_albicans_SC5314	1575122	1575450	Snf2_Peak_443	123	171	308
Ca22chr1A_C_albicans_SC5314	1577221	1578186	Snf2_Peak_444	354	355	340	C1_07330W_A
Ca22chr1A_C_albicans_SC5314	1580558	1580915	Snf2_Peak_445	NA	117	181	C1_07330W_A;C1_07340W_A
Ca22chr1A_C_albicans_SC5314	1581083	1581432	Snf2_Peak_446	NA	324	159	C1_07330W_A;C1_07340W_A
Ca22chr1A_C_albicans_SC5314	1584499	1584837	Snf2_Peak_447	NA	256	366	C1_07340W_A;C1_07350C_A
Ca22chr1A_C_albicans_SC5314	1585048	1585544	Snf2_Peak_448	552	979	1000	C1_07340W_A;C1_07350C_A;C1_07360W_A
Ca22chr1A_C_albicans_SC5314	1598674	1598883	Snf2_Peak_449	NA	464	356	C1_07380C_A
Ca22chr1A_C_albicans_SC5314	1599172	1599513	Snf2_Peak_450	290	1000	1000	C1_07390W_A
Ca22chr1A_C_albicans_SC5314	1599585	1600160	Snf2_Peak_451	21	303	448	C1_07390W_A
Ca22chr1A_C_albicans_SC5314	1607197	1607458	Snf2_Peak_452	159	506	600	C1_07420C_A
Ca22chr1A_C_albicans_SC5314	1644993	1645201	Snf2_Peak_453	NA	254	267	C1_07590C_A;C1_07600W_A
Ca22chr1A_C_albicans_SC5314	1645565	1645870	Snf2_Peak_454	NA	636	590	C1_07590C_A;C1_07600W_A;C1_07610C_A
Ca22chr1A_C_albicans_SC5314	1654151	1655248	Snf2_Peak_455	978	1000	692	C1_07640C_A
Ca22chr1A_C_albicans_SC5314	1659484	1659961	Snf2_Peak_456	478	150	513	C1_07650W_A;C1_07660W_A
Ca22chr1A_C_albicans_SC5314	1660104	1660524	Snf2_Peak_457	162	423	334	C1_07650W_A;C1_07660W_A
Ca22chr1A_C_albicans_SC5314	1675597	1675799	Snf2_Peak_458	1000	NA	NA	C1_07700C_A
Ca22chr1A_C_albicans_SC5314	1675905	1676273	Snf2_Peak_459	385	590	754	C1_07700C_A;C1_07710C_A
Ca22chr1A_C_albicans_SC5314	1687452	1687781	Snf2_Peak_460	NA	1000	1000
Ca22chr1A_C_albicans_SC5314	1687895	1688202	Snf2_Peak_461	NA	1000	1000
Ca22chr1A_C_albicans_SC5314	1690490	1690694	Snf2_Peak_462	1000	1000	NA	C1_07770W_A
Ca22chr1A_C_albicans_SC5314	1706854	1707223	Snf2_Peak_463	NA	214	351	C1_07820W_A;C1_07830C_A;C1_07840W_A
Ca22chr1A_C_albicans_SC5314	1713276	1713556	Snf2_Peak_464	NA	276	132	C1_07870C_A
Ca22chr1A_C_albicans_SC5314	1713699	1714863	Snf2_Peak_465	1000	773	717	C1_07870C_A;C1_07880C_A
Ca22chr1A_C_albicans_SC5314	1716748	1717087	Snf2_Peak_466	NA	525	469	C1_07880C_A
Ca22chr1A_C_albicans_SC5314	1717202	1717410	Snf2_Peak_467	984	NA	NA	C1_07880C_A
Ca22chr1A_C_albicans_SC5314	1717608	1718226	Snf2_Peak_468	535	966	1000	C1_07880C_A;C1_07890C_A
Ca22chr1A_C_albicans_SC5314	1721392	1721762	Snf2_Peak_469	NA	209	528	C1_07890C_A
Ca22chr1A_C_albicans_SC5314	1721847	1722447	Snf2_Peak_470	124	840	923	C1_07890C_A;C1_07900W_A
Ca22chr1A_C_albicans_SC5314	1722711	1723043	Snf2_Peak_471	NA	212	297	C1_07900W_A;C1_07910C_A
Ca22chr1A_C_albicans_SC5314	1725180	1725512	Snf2_Peak_472	NA	1000	1000	C1_07910C_A;C1_07920W_A;C1_07930C_A
Ca22chr1A_C_albicans_SC5314	1725638	1726047	Snf2_Peak_473	NA	430	493	C1_07910C_A;C1_07920W_A;C1_07930C_A
Ca22chr1A_C_albicans_SC5314	1727770	1728031	Snf2_Peak_474	407	494	NA	C1_07930C_A
Ca22chr1A_C_albicans_SC5314	1728161	1729271	Snf2_Peak_475	NA	835	390	C1_07930C_A;C1_07940W_A;C1_07950C_A
Ca22chr1A_C_albicans_SC5314	1738135	1738526	Snf2_Peak_476	60	615	923	C1_07980C_A
Ca22chr1A_C_albicans_SC5314	1743999	1744310	Snf2_Peak_477	128	195	463	C1_07990C_A
Ca22chr1A_C_albicans_SC5314	1744488	1746025	Snf2_Peak_478	490	811	731
Ca22chr1A_C_albicans_SC5314	1750782	1751015	Snf2_Peak_479	NA	156	121	C1_08010W_A;C1_08020W_A
Ca22chr1A_C_albicans_SC5314	1754788	1755194	Snf2_Peak_480	NA	326	311	C1_08030W_A;C1_08040W_A;C1_08050W_A
Ca22chr1A_C_albicans_SC5314	1756115	1757840	Snf2_Peak_481	1000	758	377	C1_08050W_A;C1_08060W_A;C1_08070W_A
Ca22chr1A_C_albicans_SC5314	1757920	1758234	Snf2_Peak_482	164	459	118	C1_08070W_A
Ca22chr1A_C_albicans_SC5314	1782817	1783090	Snf2_Peak_483	80	47	NA	C1_08170C_A
Ca22chr1A_C_albicans_SC5314	1783267	1784086	Snf2_Peak_484	208	255	349	C1_08170C_A
Ca22chr1A_C_albicans_SC5314	1800235	1800600	Snf2_Peak_485	NA	267	247	C1_08210C_A
Ca22chr1A_C_albicans_SC5314	1800899	1801238	Snf2_Peak_486	NA	484	997	C1_08210C_A;C1_08220W_A
Ca22chr1A_C_albicans_SC5314	1806121	1806361	Snf2_Peak_487	NA	63	100	C1_08230C_A;C1_08240C_A
Ca22chr1A_C_albicans_SC5314	1807647	1807913	Snf2_Peak_488	NA	214	221	C1_08240C_A
Ca22chr1A_C_albicans_SC5314	1819446	1819924	Snf2_Peak_489	NA	1000	1000	C1_08290C_A;C1_08300W_A
Ca22chr1A_C_albicans_SC5314	1822594	1822829	Snf2_Peak_490	614	1000	641	C1_08300W_A;C1_08310W_A
Ca22chr1A_C_albicans_SC5314	1822928	1823147	Snf2_Peak_491	1000	1000	NA	C1_08300W_A;C1_08310W_A
Ca22chr1A_C_albicans_SC5314	1825892	1826218	Snf2_Peak_492	300	1000	1000	C1_08310W_A;C1_08320W_A
Ca22chr1A_C_albicans_SC5314	1830615	1834672	Snf2_Peak_493	1000	1000	1000	C1_08330C_A;C1_08340C_A;C1_08350C_A;C1_08360C_A
Ca22chr1A_C_albicans_SC5314	1835404	1839154	Snf2_Peak_494	1000	1000	587	C1_08360C_A;C1_08370W_A
Ca22chr1A_C_albicans_SC5314	1840898	1842187	Snf2_Peak_495	1000	1000	1000	C1_08370W_A;C1_08380W_A
Ca22chr1A_C_albicans_SC5314	1849223	1849505	Snf2_Peak_496	NA	160	160	C1_08400C_A;C1_08410C_A
Ca22chr1A_C_albicans_SC5314	1849738	1849965	Snf2_Peak_497	707	1000	893	C1_08400C_A;C1_08410C_A
Ca22chr1A_C_albicans_SC5314	1851078	1851389	Snf2_Peak_498	NA	557	405	C1_08410C_A;C1_08420W_A
Ca22chr1A_C_albicans_SC5314	1851681	1852104	Snf2_Peak_499	NA	335	402	C1_08410C_A;C1_08420W_A
Ca22chr1A_C_albicans_SC5314	1854256	1854531	Snf2_Peak_500	NA	31	51	C1_08420W_A;C1_08430W_A
Ca22chr1A_C_albicans_SC5314	1855953	1856333	Snf2_Peak_501	NA	87	122	C1_08430W_A;C1_08440C_A;C1_08450C_A
Ca22chr1A_C_albicans_SC5314	1860251	1860632	Snf2_Peak_502	NA	398	426	C1_08460C_A;C1_08470W_A
Ca22chr1A_C_albicans_SC5314	1860764	1861598	Snf2_Peak_503	1000	502	616	C1_08460C_A;C1_08470W_A;C1_08480C_A;C1_08490W_A
Ca22chr1A_C_albicans_SC5314	1861983	1862321	Snf2_Peak_504	NA	229	254	C1_08470W_A;C1_08480C_A;C1_08490W_A
Ca22chr1A_C_albicans_SC5314	1864164	1864494	Snf2_Peak_505	NA	238	257	C1_08490W_A;C1_08500C_A
Ca22chr1A_C_albicans_SC5314	1865681	1866217	Snf2_Peak_506	1000	1000	1000	C1_08500C_A;C1_08510W_A;C1_08520C_A
Ca22chr1A_C_albicans_SC5314	1866348	1866578	Snf2_Peak_507	438	696	305	C1_08500C_A;C1_08510W_A;C1_08520C_A
Ca22chr1A_C_albicans_SC5314	1867229	1867584	Snf2_Peak_508	NA	82	278	C1_08510W_A;C1_08520C_A;C1_08530W_A;C1_08540C_A
Ca22chr1A_C_albicans_SC5314	1870297	1870686	Snf2_Peak_509	70	319	178	C1_08540C_A;C1_08550C_A
Ca22chr1A_C_albicans_SC5314	1872330	1872677	Snf2_Peak_510	NA	1000	1000	C1_08550C_A;C1_08560W_A
Ca22chr1A_C_albicans_SC5314	1876082	1876438	Snf2_Peak_511	NA	187	469	C1_08570C_A
Ca22chr1A_C_albicans_SC5314	1882454	1882658	Snf2_Peak_512	NA	442	333	C1_08590C_A;C1_08600C_A
Ca22chr1A_C_albicans_SC5314	1885867	1886183	Snf2_Peak_513	NA	288	254	C1_08600C_A;C1_08610C_A;C1_08620W_A
Ca22chr1A_C_albicans_SC5314	1886438	1887140	Snf2_Peak_514	907	775	879	C1_08610C_A;C1_08620W_A;C1_08630W_A
Ca22chr1A_C_albicans_SC5314	1891125	1891445	Snf2_Peak_515	NA	605	742	C1_08640W_A;C1_08650C_A;C1_08660C_A
Ca22chr1A_C_albicans_SC5314	1891616	1891972	Snf2_Peak_516	NA	234	385	C1_08650C_A;C1_08660C_A;C1_08670W_A
Ca22chr1A_C_albicans_SC5314	1913550	1914700	Snf2_Peak_517	1000	1000	1000	C1_08780W_A;C1_08790W_A
Ca22chr1A_C_albicans_SC5314	1930790	1931023	Snf2_Peak_518	NA	1000	712	C1_08870C_A;C1_08880W_A
Ca22chr1A_C_albicans_SC5314	1931330	1931554	Snf2_Peak_519	NA	89	111	C1_08870C_A;C1_08880W_A
Ca22chr1A_C_albicans_SC5314	1933046	1933383	Snf2_Peak_520	NA	689	400	C1_08880W_A;C1_08890C_A;C1_08900W_A
Ca22chr1A_C_albicans_SC5314	1942795	1943152	Snf2_Peak_521	132	343	NA	C1_08940C_A
Ca22chr1A_C_albicans_SC5314	1943326	1947877	Snf2_Peak_522	1000	1000	1000	C1_08940C_A;C1_08950W_A
Ca22chr1A_C_albicans_SC5314	1954631	1954870	Snf2_Peak_523	NA	13	75	C1_08980C_A
Ca22chr1A_C_albicans_SC5314	1955348	1955563	Snf2_Peak_524	NA	1000	570	C1_08980C_A;C1_08990C_A
Ca22chr1A_C_albicans_SC5314	1955636	1956100	Snf2_Peak_525	NA	409	557	C1_08980C_A;C1_08990C_A
Ca22chr1A_C_albicans_SC5314	1959044	1959370	Snf2_Peak_526	NA	98	170	C1_08990C_A;C1_09000W_A
Ca22chr1A_C_albicans_SC5314	1959477	1959687	Snf2_Peak_527	345	NA	319	C1_08990C_A;C1_09000W_A
Ca22chr1A_C_albicans_SC5314	1959778	1960151	Snf2_Peak_528	104	551	805	C1_08990C_A;C1_09000W_A
Ca22chr1A_C_albicans_SC5314	1960311	1960642	Snf2_Peak_529	NA	354	553	C1_09000W_A
Ca22chr1A_C_albicans_SC5314	1967012	1967316	Snf2_Peak_530	1000	1000	1000	C1_09030C_A;C1_09040C_A
Ca22chr1A_C_albicans_SC5314	1969034	1969384	Snf2_Peak_531	NA	1000	1000	C1_09040C_A;C1_09050W_A
Ca22chr1A_C_albicans_SC5314	1973157	1973513	Snf2_Peak_532	378	1000	1000	C1_09060C_A;C1_09070W_A
Ca22chr1A_C_albicans_SC5314	1979159	1980300	Snf2_Peak_533	542	1000	1000	C1_09080C_A;C1_09090C_A
Ca22chr1A_C_albicans_SC5314	1984608	1985357	Snf2_Peak_534	899	1000	1000	C1_09090C_A;C1_09100W_A
Ca22chr1A_C_albicans_SC5314	1985486	1986067	Snf2_Peak_535	357	588	280	C1_09100W_A;C1_09110W_A
Ca22chr1A_C_albicans_SC5314	1987430	1990965	Snf2_Peak_536	1000	1000	1000	C1_09110W_A;C1_09120W_A
Ca22chr1A_C_albicans_SC5314	1991072	1991480	Snf2_Peak_537	14	417	242	C1_09120W_A
Ca22chr1A_C_albicans_SC5314	1993320	1993538	Snf2_Peak_538	NA	573	279	C1_09120W_A
Ca22chr1A_C_albicans_SC5314	1993682	1994056	Snf2_Peak_539	356	1000	1000	C1_09120W_A
Ca22chr1A_C_albicans_SC5314	1994160	1996022	Snf2_Peak_540	847	874	763	C1_09130W_A
Ca22chr1A_C_albicans_SC5314	2000810	2001181	Snf2_Peak_541	323	617	165	C1_09140C_A
Ca22chr1A_C_albicans_SC5314	2001539	2001897	Snf2_Peak_542	NA	310	216	C1_09140C_A
Ca22chr1A_C_albicans_SC5314	2002692	2003021	Snf2_Peak_543	193	1000	1000
Ca22chr1A_C_albicans_SC5314	2003108	2003435	Snf2_Peak_544	73	290	249
Ca22chr1A_C_albicans_SC5314	2003736	2004118	Snf2_Peak_545	NA	276	562	C1_09150W_A
Ca22chr1A_C_albicans_SC5314	2006165	2006654	Snf2_Peak_546	NA	353	818	C1_09150W_A;C1_09160W_A
Ca22chr1A_C_albicans_SC5314	2008894	2009291	Snf2_Peak_547	434	808	547	C1_09160W_A;C1_09170W_A
Ca22chr1A_C_albicans_SC5314	2009412	2009706	Snf2_Peak_548	1000	1000	963	C1_09170W_A
Ca22chr1A_C_albicans_SC5314	2009766	2010010	Snf2_Peak_549	1000	1000	873	C1_09170W_A
Ca22chr1A_C_albicans_SC5314	2012982	2013319	Snf2_Peak_550	135	255	511	C1_09170W_A
Ca22chr1A_C_albicans_SC5314	2019608	2020011	Snf2_Peak_551	357	675	352	C1_09190C_A;C1_09200W_A
Ca22chr1A_C_albicans_SC5314	2024571	2024995	Snf2_Peak_552	879	792	NA	C1_09210C_A;C1_09220W_A
Ca22chr1A_C_albicans_SC5314	2025079	2025351	Snf2_Peak_553	601	1000	NA	C1_09210C_A;C1_09220W_A
Ca22chr1A_C_albicans_SC5314	2030111	2031111	Snf2_Peak_554	1000	1000	NA	C1_09240C_A;C1_09250W_A
Ca22chr1A_C_albicans_SC5314	2052007	2052614	Snf2_Peak_555	1000	1000	1000	C1_09320C_A
Ca22chr1A_C_albicans_SC5314	2052746	2052990	Snf2_Peak_556	253	NA	NA
Ca22chr1A_C_albicans_SC5314	2060289	2060609	Snf2_Peak_557	NA	610	1000	C1_09340C_A;C1_09350W_A
Ca22chr1A_C_albicans_SC5314	2064982	2065569	Snf2_Peak_558	133	325	327	C1_09360C_A;C1_09370W_A
Ca22chr1A_C_albicans_SC5314	2073530	2073844	Snf2_Peak_559	90	824	1000	C1_09400C_A
Ca22chr1A_C_albicans_SC5314	2097756	2098006	Snf2_Peak_560	NA	122	75	C1_09530W_A
Ca22chr1A_C_albicans_SC5314	2098109	2098733	Snf2_Peak_561	1000	1000	596	C1_09530W_A
Ca22chr1A_C_albicans_SC5314	2098845	2099248	Snf2_Peak_562	172	292	323
Ca22chr1A_C_albicans_SC5314	2099460	2099746	Snf2_Peak_563	NA	510	517
Ca22chr1A_C_albicans_SC5314	2099890	2100095	Snf2_Peak_564	NA	818	543
Ca22chr1A_C_albicans_SC5314	2100691	2101932	Snf2_Peak_565	171	437	503	C1_09540W_A
Ca22chr1A_C_albicans_SC5314	2104842	2105185	Snf2_Peak_566	NA	60	179	C1_09540W_A;C1_09550W_A;C1_09560C_A
Ca22chr1A_C_albicans_SC5314	2105587	2105792	Snf2_Peak_567	NA	903	638	C1_09560C_A
Ca22chr1A_C_albicans_SC5314	2105972	2106353	Snf2_Peak_568	NA	241	497	C1_09560C_A;C1_09570W_A
Ca22chr1A_C_albicans_SC5314	2106470	2106797	Snf2_Peak_569	NA	282	816	C1_09560C_A;C1_09570W_A
Ca22chr1A_C_albicans_SC5314	2116720	2117198	Snf2_Peak_570	NA	63	218	C1_09610W_A
Ca22chr1A_C_albicans_SC5314	2117446	2117835	Snf2_Peak_571	NA	263	118	C1_09610W_A;C1_09620C_A
Ca22chr1A_C_albicans_SC5314	2118876	2119230	Snf2_Peak_572	NA	259	233	C1_09610W_A;C1_09620C_A
Ca22chr1A_C_albicans_SC5314	2119343	2119736	Snf2_Peak_573	583	1000	723	C1_09610W_A;C1_09620C_A;C1_09630W_A
Ca22chr1A_C_albicans_SC5314	2119855	2120097	Snf2_Peak_574	1000	1000	1000	C1_09620C_A;C1_09630W_A
Ca22chr1A_C_albicans_SC5314	2128627	2128966	Snf2_Peak_575	NA	246	536	C1_09660W_A;C1_09670C_A;C1_09680W_A
Ca22chr1A_C_albicans_SC5314	2129119	2129502	Snf2_Peak_576	NA	634	734	C1_09660W_A;C1_09670C_A;C1_09680W_A
Ca22chr1A_C_albicans_SC5314	2131056	2132007	Snf2_Peak_577	1000	1000	496	C1_09680W_A;C1_09690W_A
Ca22chr1A_C_albicans_SC5314	2147682	2147982	Snf2_Peak_578	NA	1000	1000	C1_09800C_A;C1_09810W_A;C1_09820C_A
Ca22chr1A_C_albicans_SC5314	2159998	2160342	Snf2_Peak_579	195	773	586	C1_09860C_A
Ca22chr1A_C_albicans_SC5314	2160507	2160796	Snf2_Peak_580	228	936	942	C1_09860C_A;C1_09870W_A
Ca22chr1A_C_albicans_SC5314	2164001	2164208	Snf2_Peak_581	NA	1000	895	C1_09870W_A;C1_09880C_A;C1_09890C_A
Ca22chr1A_C_albicans_SC5314	2168422	2168834	Snf2_Peak_582	NA	331	233	C1_09900W_A;C1_09910C_A;C1_09920W_A
Ca22chr1A_C_albicans_SC5314	2169268	2169559	Snf2_Peak_583	1000	1000	1000	C1_09910C_A;C1_09920W_A
Ca22chr1A_C_albicans_SC5314	2180004	2180318	Snf2_Peak_584	211	1000	1000	C1_09980C_A;C1_09990W_A
Ca22chr1A_C_albicans_SC5314	2180394	2180737	Snf2_Peak_585	NA	737	1000	C1_09980C_A;C1_09990W_A
Ca22chr1A_C_albicans_SC5314	2180885	2181187	Snf2_Peak_586	NA	410	670	C1_09990W_A
Ca22chr1A_C_albicans_SC5314	2185534	2185914	Snf2_Peak_587	NA	293	631	C1_10000C_A
Ca22chr1A_C_albicans_SC5314	2186121	2186359	Snf2_Peak_588	NA	642	526
Ca22chr1A_C_albicans_SC5314	2186437	2186867	Snf2_Peak_589	317	359	258
Ca22chr1A_C_albicans_SC5314	2186968	2187244	Snf2_Peak_590	584	787	444
Ca22chr1A_C_albicans_SC5314	2187328	2187581	Snf2_Peak_591	479	672	307
Ca22chr1A_C_albicans_SC5314	2187648	2187927	Snf2_Peak_592	NA	180	109
Ca22chr1A_C_albicans_SC5314	2188283	2188624	Snf2_Peak_593	NA	574	1000	C1_10010C_A
Ca22chr1A_C_albicans_SC5314	2192786	2194606	Snf2_Peak_594	1000	1000	1000	C1_10010C_A;C1_10020W_A
Ca22chr1A_C_albicans_SC5314	2198945	2199424	Snf2_Peak_595	682	709	NA	C1_10030W_A;C1_10040W_A
Ca22chr1A_C_albicans_SC5314	2204734	2205041	Snf2_Peak_596	NA	269	382	C1_10060C_A;C1_10070C_A
Ca22chr1A_C_albicans_SC5314	2212958	2213310	Snf2_Peak_597	NA	262	504	C1_10100C_A;C1_10110W_A
Ca22chr1A_C_albicans_SC5314	2217451	2217830	Snf2_Peak_598	NA	755	729	C1_10120C_A;C1_10130W_A;C1_10140C_A
Ca22chr1A_C_albicans_SC5314	2219868	2220217	Snf2_Peak_599	NA	401	201	C1_10140C_A
Ca22chr1A_C_albicans_SC5314	2220400	2221636	Snf2_Peak_600	710	1000	891	C1_10140C_A
Ca22chr1A_C_albicans_SC5314	2225446	2225850	Snf2_Peak_601	NA	290	177
Ca22chr1A_C_albicans_SC5314	2234009	2234420	Snf2_Peak_602	NA	281	101
Ca22chr1A_C_albicans_SC5314	2235303	2236075	Snf2_Peak_603	1000	321	96	C1_10160W_A
Ca22chr1A_C_albicans_SC5314	2242274	2245195	Snf2_Peak_604	1000	1000	1000	C1_10180C_A;C1_10190W_A
Ca22chr1A_C_albicans_SC5314	2245267	2245597	Snf2_Peak_605	NA	553	626	C1_10190W_A;C1_10200C_A
Ca22chr1A_C_albicans_SC5314	2245820	2246142	Snf2_Peak_606	NA	186	193	C1_10190W_A;C1_10200C_A
Ca22chr1A_C_albicans_SC5314	2248247	2248634	Snf2_Peak_607	NA	444	387	C1_10200C_A;C1_10210C_A
Ca22chr1A_C_albicans_SC5314	2249306	2249542	Snf2_Peak_608	NA	145	326	C1_10210C_A
Ca22chr1A_C_albicans_SC5314	2256606	2256957	Snf2_Peak_609	49	209	489	C1_10220C_A
Ca22chr1A_C_albicans_SC5314	2257136	2257472	Snf2_Peak_610	1000	1000	1000	C1_10220C_A
Ca22chr1A_C_albicans_SC5314	2257577	2258417	Snf2_Peak_611	303	360	488	C1_10220C_A;C1_10230C_A
Ca22chr1A_C_albicans_SC5314	2258524	2258724	Snf2_Peak_612	155	NA	NA	C1_10230C_A
Ca22chr1A_C_albicans_SC5314	2258807	2259020	Snf2_Peak_613	NA	792	653	C1_10230C_A
Ca22chr1A_C_albicans_SC5314	2268091	2268358	Snf2_Peak_614	NA	203	206	C1_10270C_A;C1_10280C_A
Ca22chr1A_C_albicans_SC5314	2268527	2268834	Snf2_Peak_615	NA	1000	725	C1_10270C_A;C1_10280C_A
Ca22chr1A_C_albicans_SC5314	2268939	2269390	Snf2_Peak_616	52	149	304	C1_10270C_A;C1_10280C_A
Ca22chr1A_C_albicans_SC5314	2269493	2270691	Snf2_Peak_617	945	1000	808	C1_10280C_A;C1_10290W_A
Ca22chr1A_C_albicans_SC5314	2270757	2271053	Snf2_Peak_618	489	1000	816	C1_10290W_A
Ca22chr1A_C_albicans_SC5314	2274008	2276002	Snf2_Peak_619	1000	1000	887	C1_10290W_A;C1_10300W_A
Ca22chr1A_C_albicans_SC5314	2276078	2276669	Snf2_Peak_620	NA	119	103	C1_10300W_A
Ca22chr1A_C_albicans_SC5314	2278462	2278796	Snf2_Peak_621	NA	134	159	C1_10300W_A
Ca22chr1A_C_albicans_SC5314	2278889	2279267	Snf2_Peak_622	NA	532	557	C1_10300W_A;C1_10310W_A
Ca22chr1A_C_albicans_SC5314	2279378	2279610	Snf2_Peak_623	272	978	NA	C1_10300W_A;C1_10310W_A
Ca22chr1A_C_albicans_SC5314	2279921	2280353	Snf2_Peak_624	82	248	245	C1_10310W_A
Ca22chr1A_C_albicans_SC5314	2280716	2281071	Snf2_Peak_625	161	513	274	C1_10310W_A
Ca22chr1A_C_albicans_SC5314	2281223	2282536	Snf2_Peak_626	429	362	361	C1_10310W_A;C1_10320W_A;C1_10330C_A
Ca22chr1A_C_albicans_SC5314	2285427	2285724	Snf2_Peak_627	NA	147	28	C1_10330C_A;C1_10340W_A
Ca22chr1A_C_albicans_SC5314	2289222	2289443	Snf2_Peak_628	1000	1000	NA	C1_10350C_A
Ca22chr1A_C_albicans_SC5314	2289540	2290712	Snf2_Peak_629	1000	1000	1000	C1_10350C_A
Ca22chr1A_C_albicans_SC5314	2290804	2291376	Snf2_Peak_630	366	517	480
Ca22chr1A_C_albicans_SC5314	2291488	2292136	Snf2_Peak_631	1000	1000	537	C1_10360C_A
Ca22chr1A_C_albicans_SC5314	2292233	2292677	Snf2_Peak_632	316	605	292	C1_10360C_A
Ca22chr1A_C_albicans_SC5314	2294401	2294947	Snf2_Peak_633	757	898	285	C1_10360C_A;C1_10370W_A
Ca22chr1A_C_albicans_SC5314	2295012	2296642	Snf2_Peak_634	1000	1000	1000	C1_10360C_A;C1_10370W_A;C1_10380C_A
Ca22chr1A_C_albicans_SC5314	2299029	2299358	Snf2_Peak_635	44	251	387	C1_10380C_A;C1_10390C_A
Ca22chr1A_C_albicans_SC5314	2299476	2299711	Snf2_Peak_636	371	525	399	C1_10380C_A;C1_10390C_A
Ca22chr1A_C_albicans_SC5314	2300754	2301220	Snf2_Peak_637	622	84	NA	C1_10390C_A;C1_10400C_A
Ca22chr1A_C_albicans_SC5314	2302511	2303125	Snf2_Peak_638	513	187	308	C1_10400C_A;C1_10410W_A
Ca22chr1A_C_albicans_SC5314	2303182	2303415	Snf2_Peak_639	770	1000	669	C1_10410W_A
Ca22chr1A_C_albicans_SC5314	2303502	2303874	Snf2_Peak_640	769	1000	1000	C1_10410W_A
Ca22chr1A_C_albicans_SC5314	2310551	2310814	Snf2_Peak_641	NA	512	378	C1_10430W_A;C1_10440W_A
Ca22chr1A_C_albicans_SC5314	2311070	2311289	Snf2_Peak_642	NA	534	393	C1_10430W_A;C1_10440W_A
Ca22chr1A_C_albicans_SC5314	2313980	2315270	Snf2_Peak_643	1000	1000	1000	C1_10440W_A;C1_10450W_A
Ca22chr1A_C_albicans_SC5314	2336482	2336698	Snf2_Peak_644	NA	157	189	C1_10550C_A;C1_10560C_A
Ca22chr1A_C_albicans_SC5314	2344957	2345374	Snf2_Peak_645	NA	170	397	C1_10580C_A
Ca22chr1A_C_albicans_SC5314	2345433	2345749	Snf2_Peak_646	325	278	163	C1_10580C_A;C1_10590W_A
Ca22chr1A_C_albicans_SC5314	2345866	2346106	Snf2_Peak_647	157	NA	308	C1_10590W_A
Ca22chr1A_C_albicans_SC5314	2346186	2346423	Snf2_Peak_648	233	NA	240	C1_10590W_A
Ca22chr1A_C_albicans_SC5314	2347220	2347470	Snf2_Peak_649	NA	445	362	C1_10590W_A
Ca22chr1A_C_albicans_SC5314	2347741	2348068	Snf2_Peak_650	105	399	376	C1_10590W_A;C1_10600C_A
Ca22chr1A_C_albicans_SC5314	2349196	2349486	Snf2_Peak_651	NA	1000	1000	C1_10600C_A;C1_10610W_A
Ca22chr1A_C_albicans_SC5314	2351890	2352121	Snf2_Peak_652	NA	593	701	C1_10610W_A;C1_10620W_A
Ca22chr1A_C_albicans_SC5314	2359935	2360272	Snf2_Peak_653	342	1000	1000	C1_10640C_A;C1_10650W_A
Ca22chr1A_C_albicans_SC5314	2360527	2360750	Snf2_Peak_654	920	1000	1000	C1_10650W_A
Ca22chr1A_C_albicans_SC5314	2377909	2378297	Snf2_Peak_655	174	998	854	C1_10710C_A;C1_10720C_A
Ca22chr1A_C_albicans_SC5314	2385543	2385903	Snf2_Peak_656	NA	71	233	C1_10740C_A;C1_10750C_A;C1_10760W_A
Ca22chr1A_C_albicans_SC5314	2386169	2386551	Snf2_Peak_657	NA	139	488	C1_10750C_A;C1_10760W_A
Ca22chr1A_C_albicans_SC5314	2389807	2390152	Snf2_Peak_658	NA	1000	1000	C1_10770W_A;C1_10780C_A;C1_10790W_A
Ca22chr1A_C_albicans_SC5314	2395694	2395982	Snf2_Peak_659	NA	221	340	C1_10800C_A;C1_10810W_A;C1_10820C_A
Ca22chr1A_C_albicans_SC5314	2401697	2403036	Snf2_Peak_660	1000	1000	820	C1_10840C_A;C1_10850W_A
Ca22chr1A_C_albicans_SC5314	2405838	2406057	Snf2_Peak_661	591	NA	948	C1_10860C_A;C1_10870W_A
Ca22chr1A_C_albicans_SC5314	2410313	2410705	Snf2_Peak_662	NA	444	1000	C1_10890C_A;C1_10900C_A;C1_10910C_A
Ca22chr1A_C_albicans_SC5314	2439889	2441669	Snf2_Peak_663	1000	NA	NA	C1_11070W_A;C1_11080W_A
Ca22chr1A_C_albicans_SC5314	2441795	2442128	Snf2_Peak_664	322	577	324	C1_11080W_A
Ca22chr1A_C_albicans_SC5314	2456177	2456538	Snf2_Peak_665	165	273	390	C1_11190W_A;C1_11200W_A
Ca22chr1A_C_albicans_SC5314	2467367	2467736	Snf2_Peak_666	453	1000	1000	C1_11210C_A;C1_11220C_A
Ca22chr1A_C_albicans_SC5314	2469688	2469896	Snf2_Peak_667	NA	479	388	C1_11220C_A;C1_11230W_A;C1_11240C_A
Ca22chr1A_C_albicans_SC5314	2470952	2471261	Snf2_Peak_668	NA	405	382	C1_11230W_A;C1_11240C_A
Ca22chr1A_C_albicans_SC5314	2471361	2471569	Snf2_Peak_669	667	NA	NA	C1_11240C_A
Ca22chr1A_C_albicans_SC5314	2471654	2471971	Snf2_Peak_670	432	NA	NA	C1_11240C_A;C1_11250W_A
Ca22chr1A_C_albicans_SC5314	2472025	2472396	Snf2_Peak_671	563	1000	1000	C1_11240C_A;C1_11250W_A
Ca22chr1A_C_albicans_SC5314	2473533	2474055	Snf2_Peak_672	192	751	603	C1_11250W_A;C1_11260C_A
Ca22chr1A_C_albicans_SC5314	2474147	2475629	Snf2_Peak_673	1000	1000	1000	C1_11250W_A;C1_11260C_A;C1_11270W_A
Ca22chr1A_C_albicans_SC5314	2476273	2476588	Snf2_Peak_674	442	1000	1000	C1_11270W_A;C1_11280W_A
Ca22chr1A_C_albicans_SC5314	2477885	2478423	Snf2_Peak_675	NA	766	551	C1_11280W_A;C1_11290W_A;C1_11300C_A
Ca22chr1A_C_albicans_SC5314	2483752	2487336	Snf2_Peak_676	1000	1000	685	C1_11310C_A;C1_11320C_A;C1_11330C_A;C1_11340W_A
Ca22chr1A_C_albicans_SC5314	2487453	2488072	Snf2_Peak_677	659	788	390	C1_11330C_A;C1_11340W_A
Ca22chr1A_C_albicans_SC5314	2490982	2491813	Snf2_Peak_678	540	735	NA	C1_11350C_A;C1_11360W_A
Ca22chr1A_C_albicans_SC5314	2491944	2492184	Snf2_Peak_679	NA	432	384	C1_11350C_A;C1_11360W_A;C1_11370C_A
Ca22chr1A_C_albicans_SC5314	2502748	2503098	Snf2_Peak_680	NA	154	164	C1_11400C_A;C1_11410C_A;C1_11420W_A
Ca22chr1A_C_albicans_SC5314	2505320	2505867	Snf2_Peak_681	394	427	294	C1_11420W_A;C1_11430W_A
Ca22chr1A_C_albicans_SC5314	2512262	2512613	Snf2_Peak_682	116	440	401	C1_11440C_A;C1_11450C_A
Ca22chr1A_C_albicans_SC5314	2512714	2513292	Snf2_Peak_683	NA	175	442	C1_11440C_A;C1_11450C_A
Ca22chr1A_C_albicans_SC5314	2514863	2515969	Snf2_Peak_684	1000	1000	1000	C1_11450C_A
Ca22chr1A_C_albicans_SC5314	2516038	2516930	Snf2_Peak_685	1000	1000	1000	C1_11470C_A
Ca22chr1A_C_albicans_SC5314	2517044	2521867	Snf2_Peak_686	1000	1000	1000	C1_11470C_A;C1_11480W_A
Ca22chr1A_C_albicans_SC5314	2522045	2522964	Snf2_Peak_687	177	1000	964	C1_11480W_A
Ca22chr1A_C_albicans_SC5314	2527500	2527741	Snf2_Peak_688	NA	167	225	C1_11490C_A;C1_11500C_A
Ca22chr1A_C_albicans_SC5314	2529424	2529714	Snf2_Peak_689	NA	203	354	C1_11500C_A;C1_11510C_A
Ca22chr1A_C_albicans_SC5314	2530591	2530948	Snf2_Peak_690	NA	700	482	C1_11510C_A;C1_11520C_A
Ca22chr1A_C_albicans_SC5314	2531692	2532146	Snf2_Peak_691	716	NA	NA	C1_11520C_A;C1_11530C_A
Ca22chr1A_C_albicans_SC5314	2541253	2541745	Snf2_Peak_692	NA	474	788	C1_11560C_A;C1_11570W_A;C1_11580W_A;C1_11590W_A
Ca22chr1A_C_albicans_SC5314	2553556	2553905	Snf2_Peak_693	962	1000	1000	C1_11640C_A;C1_11650W_A
Ca22chr1A_C_albicans_SC5314	2554031	2554306	Snf2_Peak_694	110	217	304	C1_11640C_A;C1_11650W_A
Ca22chr1A_C_albicans_SC5314	2554450	2554718	Snf2_Peak_695	NA	177	158	C1_11650W_A
Ca22chr1A_C_albicans_SC5314	2554902	2555487	Snf2_Peak_696	86	393	283	C1_11650W_A;C1_11660W_A
Ca22chr1A_C_albicans_SC5314	2557475	2557904	Snf2_Peak_697	1000	796	455	C1_11660W_A;C1_11670W_A
Ca22chr1A_C_albicans_SC5314	2558160	2558570	Snf2_Peak_698	NA	193	144	C1_11660W_A;C1_11670W_A;C1_11680C_A
Ca22chr1A_C_albicans_SC5314	2559473	2560314	Snf2_Peak_699	527	1000	1000	C1_11670W_A;C1_11680C_A;C1_11690W_A
Ca22chr1A_C_albicans_SC5314	2560431	2560698	Snf2_Peak_700	831	1000	1000	C1_11690W_A
Ca22chr1A_C_albicans_SC5314	2581294	2581849	Snf2_Peak_701	NA	352	749	C1_11770C_A
Ca22chr1A_C_albicans_SC5314	2581910	2582154	Snf2_Peak_702	603	NA	NA	C1_11770C_A
Ca22chr1A_C_albicans_SC5314	2582232	2582466	Snf2_Peak_703	800	689	NA
Ca22chr1A_C_albicans_SC5314	2582531	2582898	Snf2_Peak_704	741	1000	1000	C1_11780W_A
Ca22chr1A_C_albicans_SC5314	2582955	2583891	Snf2_Peak_705	1000	1000	672	C1_11780W_A;C1_11790W_A;C1_11800C_A
Ca22chr1A_C_albicans_SC5314	2584007	2584310	Snf2_Peak_706	NA	159	337	C1_11780W_A;C1_11790W_A;C1_11800C_A
Ca22chr1A_C_albicans_SC5314	2584917	2585200	Snf2_Peak_707	NA	69	142	C1_11790W_A;C1_11800C_A;C1_11810W_A
Ca22chr1A_C_albicans_SC5314	2585448	2585654	Snf2_Peak_708	NA	289	355	C1_11790W_A;C1_11800C_A;C1_11810W_A
Ca22chr1A_C_albicans_SC5314	2588194	2588574	Snf2_Peak_709	NA	1000	1000	C1_11810W_A;C1_11820W_A;C1_11830W_A
Ca22chr1A_C_albicans_SC5314	2588690	2590849	Snf2_Peak_710	1000	1000	1000	C1_11810W_A;C1_11820W_A;C1_11830W_A
Ca22chr1A_C_albicans_SC5314	2591033	2593668	Snf2_Peak_711	1000	1000	1000	C1_11850W_A
Ca22chr1A_C_albicans_SC5314	2594107	2594748	Snf2_Peak_712	112	128	139	C1_11850W_A;C1_11860W_A
Ca22chr1A_C_albicans_SC5314	2599058	2599856	Snf2_Peak_713	1000	1000	1000	C1_11860W_A;C1_11870W_A
Ca22chr1A_C_albicans_SC5314	2600092	2600372	Snf2_Peak_714	NA	79	181	C1_11870W_A
Ca22chr1A_C_albicans_SC5314	2622439	2622744	Snf2_Peak_715	345	NA	534
Ca22chr1A_C_albicans_SC5314	2622840	2623242	Snf2_Peak_716	259	657	1000	C1_11990W_A
Ca22chr1A_C_albicans_SC5314	2629812	2630178	Snf2_Peak_717	NA	602	872	C1_12010C_A
Ca22chr1A_C_albicans_SC5314	2632423	2632635	Snf2_Peak_718	601	NA	579	C1_12020W_A;C1_12030W_A
Ca22chr1A_C_albicans_SC5314	2641156	2641501	Snf2_Peak_719	NA	452	779	C1_12070C_A;C1_12080W_A
Ca22chr1A_C_albicans_SC5314	2647054	2647358	Snf2_Peak_720	NA	81	168	C1_12100C_A;C1_12110C_A
Ca22chr1A_C_albicans_SC5314	2668428	2668822	Snf2_Peak_721	NA	382	583	C1_12220W_A;C1_12230W_A
Ca22chr1A_C_albicans_SC5314	2694803	2695003	Snf2_Peak_722	133	NA	NA	C1_12360C_A;C1_12370W_A
Ca22chr1A_C_albicans_SC5314	2695103	2695619	Snf2_Peak_723	NA	196	307	C1_12360C_A;C1_12370W_A;C1_12380C_A
Ca22chr1A_C_albicans_SC5314	2699484	2699746	Snf2_Peak_724	NA	106	293	C1_12390C_A;C1_12400C_A;C1_12410C_A
Ca22chr1A_C_albicans_SC5314	2703701	2704159	Snf2_Peak_725	NA	1000	1000	C1_12410C_A;C1_12420C_A;C1_12430W_A
Ca22chr1A_C_albicans_SC5314	2717510	2717922	Snf2_Peak_726	634	1000	1000	C1_12450C_A;C1_12460C_A
Ca22chr1A_C_albicans_SC5314	2718055	2718618	Snf2_Peak_727	237	558	585	C1_12460C_A
Ca22chr1A_C_albicans_SC5314	2718750	2719007	Snf2_Peak_728	342	NA	NA	C1_12460C_A;C1_12470W_A
Ca22chr1A_C_albicans_SC5314	2719153	2719450	Snf2_Peak_729	232	311	183	C1_12460C_A;C1_12470W_A
Ca22chr1A_C_albicans_SC5314	2720838	2721386	Snf2_Peak_730	NA	288	204	C1_12470W_A;C1_12480W_A
Ca22chr1A_C_albicans_SC5314	2727590	2728180	Snf2_Peak_731	NA	598	449	C1_12490W_A;C1_12500C_A
Ca22chr1A_C_albicans_SC5314	2728506	2728736	Snf2_Peak_732	NA	174	147	C1_12500C_A;C1_12510W_A
Ca22chr1A_C_albicans_SC5314	2733917	2734160	Snf2_Peak_733	NA	204	566	C1_12510W_A;C1_12520W_A
Ca22chr1A_C_albicans_SC5314	2746674	2747056	Snf2_Peak_734	NA	406	898	C1_12580W_A;C1_12590W_A;C1_12600C_A
Ca22chr1A_C_albicans_SC5314	2751576	2751906	Snf2_Peak_735	NA	441	683	C1_12620W_A
Ca22chr1A_C_albicans_SC5314	2767316	2767778	Snf2_Peak_736	NA	133	354	C1_12690C_A;C1_12700W_A
Ca22chr1A_C_albicans_SC5314	2774188	2774395	Snf2_Peak_737	363	635	NA	C1_12730W_A
Ca22chr1A_C_albicans_SC5314	2774484	2774808	Snf2_Peak_738	NA	797	525	C1_12730W_A
Ca22chr1A_C_albicans_SC5314	2775274	2775680	Snf2_Peak_739	256	335	482	C1_12730W_A;C1_12740W_A
Ca22chr1A_C_albicans_SC5314	2775820	2776710	Snf2_Peak_740	700	1000	583	C1_12730W_A;C1_12740W_A
Ca22chr1A_C_albicans_SC5314	2788117	2788317	Snf2_Peak_741	316	NA	NA	C1_12790C_A
Ca22chr1A_C_albicans_SC5314	2788436	2788881	Snf2_Peak_742	1000	NA	NA	C1_12790C_A;C1_12800W_A
Ca22chr1A_C_albicans_SC5314	2788962	2789213	Snf2_Peak_743	1000	1000	NA	C1_12790C_A;C1_12800W_A;C1_12810W_A
Ca22chr1A_C_albicans_SC5314	2789353	2789875	Snf2_Peak_744	NA	188	235	C1_12800W_A;C1_12810W_A
Ca22chr1A_C_albicans_SC5314	2790080	2790385	Snf2_Peak_745	NA	96	153	C1_12800W_A;C1_12810W_A;C1_12820C_A
Ca22chr1A_C_albicans_SC5314	2796548	2796842	Snf2_Peak_746	590	1000	507	C1_12830C_A;C1_12840W_A
Ca22chr1A_C_albicans_SC5314	2796913	2797569	Snf2_Peak_747	941	1000	579	C1_12830C_A;C1_12840W_A
Ca22chr1A_C_albicans_SC5314	2797632	2800248	Snf2_Peak_748	1000	1000	1000	C1_12840W_A;C1_12850W_A;C1_12860C_A
Ca22chr1A_C_albicans_SC5314	2800314	2800550	Snf2_Peak_749	376	1000	NA	C1_12850W_A;C1_12860C_A
Ca22chr1A_C_albicans_SC5314	2800649	2801015	Snf2_Peak_750	NA	231	223	C1_12850W_A;C1_12860C_A
Ca22chr1A_C_albicans_SC5314	2810198	2810463	Snf2_Peak_751	NA	176	309	C1_12900W_A
Ca22chr1A_C_albicans_SC5314	2810611	2812137	Snf2_Peak_752	1000	1000	NA	C1_12900W_A;C1_12910W_A;C1_12920C_A
Ca22chr1A_C_albicans_SC5314	2825385	2825781	Snf2_Peak_753	100	178	478	C1_12960C_A
Ca22chr1A_C_albicans_SC5314	2826014	2826809	Snf2_Peak_754	NA	430	465	C1_12960C_A;C1_12970C_A
Ca22chr1A_C_albicans_SC5314	2829844	2830432	Snf2_Peak_755	123	1000	1000	C1_12970C_A;C1_12980W_A;C1_12990W_A;C1_13000W_A
Ca22chr1A_C_albicans_SC5314	2831211	2831528	Snf2_Peak_756	NA	435	387	C1_12980W_A;C1_12990W_A;C1_13000W_A;C1_13010W_A
Ca22chr1A_C_albicans_SC5314	2838894	2839404	Snf2_Peak_757	NA	325	726	C1_13030C_A;C1_13040C_A;C1_13050W_A
Ca22chr1A_C_albicans_SC5314	2845070	2845289	Snf2_Peak_758	NA	1000	898	C1_13070C_A
Ca22chr1A_C_albicans_SC5314	2845430	2845825	Snf2_Peak_759	442	1000	1000	C1_13070C_A
Ca22chr1A_C_albicans_SC5314	2845948	2846281	Snf2_Peak_760	154	1000	1000
Ca22chr1A_C_albicans_SC5314	2850788	2851415	Snf2_Peak_761	166	NA	115
Ca22chr1A_C_albicans_SC5314	2851528	2852096	Snf2_Peak_762	350	369	385
Ca22chr1A_C_albicans_SC5314	2852168	2853552	Snf2_Peak_763	491	1000	1000	C1_13090W_A
Ca22chr1A_C_albicans_SC5314	2853621	2854029	Snf2_Peak_764	381	787	669	C1_13090W_A;C1_13100W_A
Ca22chr1A_C_albicans_SC5314	2854128	2854361	Snf2_Peak_765	241	NA	NA	C1_13090W_A;C1_13100W_A
Ca22chr1A_C_albicans_SC5314	2860315	2861105	Snf2_Peak_766	1000	261	NA	C1_13110C_A;C1_13120C_A
Ca22chr1A_C_albicans_SC5314	2868519	2869257	Snf2_Peak_767	81	123	163	C1_13130C_A;C1_13140C_A
Ca22chr1A_C_albicans_SC5314	2869348	2872540	Snf2_Peak_768	1000	1000	1000	C1_13140C_A;C1_13150W_A
Ca22chr1A_C_albicans_SC5314	2872705	2873090	Snf2_Peak_769	NA	65	165	C1_13160W_A
Ca22chr1A_C_albicans_SC5314	2873986	2874293	Snf2_Peak_770	NA	157	217	C1_13160W_A
Ca22chr1A_C_albicans_SC5314	2879873	2880159	Snf2_Peak_771	NA	152	123	C1_13170C_A;C1_13180W_A;C1_13190W_A
Ca22chr1A_C_albicans_SC5314	2886256	2886611	Snf2_Peak_772	1000	1000	1000	C1_13220C_A
Ca22chr1A_C_albicans_SC5314	2886670	2886972	Snf2_Peak_773	911	1000	1000	C1_13220C_A;C1_13240W_A
Ca22chr1A_C_albicans_SC5314	2887072	2887281	Snf2_Peak_774	NA	1000	599	C1_13240W_A
Ca22chr1A_C_albicans_SC5314	2887437	2887885	Snf2_Peak_775	260	789	418	C1_13240W_A
Ca22chr1A_C_albicans_SC5314	2887944	2888212	Snf2_Peak_776	NA	285	377	C1_13240W_A
Ca22chr1A_C_albicans_SC5314	2888730	2891958	Snf2_Peak_777	1000	1000	1000	C1_13240W_A;C1_13250W_A
Ca22chr1A_C_albicans_SC5314	2893454	2893871	Snf2_Peak_778	NA	297	358	C1_13260W_A;C1_13270W_A
Ca22chr1A_C_albicans_SC5314	2895686	2896074	Snf2_Peak_779	NA	392	317	C1_13270W_A;C1_13280C_A;C1_13290W_A
Ca22chr1A_C_albicans_SC5314	2896275	2896610	Snf2_Peak_780	NA	458	936	C1_13280C_A;C1_13290W_A
Ca22chr1A_C_albicans_SC5314	2900988	2901253	Snf2_Peak_781	NA	252	216	C1_13300C_A
Ca22chr1A_C_albicans_SC5314	2901534	2901917	Snf2_Peak_782	640	1000	1000	C1_13300C_A;C1_13310W_A
Ca22chr1A_C_albicans_SC5314	2902478	2903212	Snf2_Peak_783	NA	218	105	C1_13310W_A
Ca22chr1A_C_albicans_SC5314	2906210	2906785	Snf2_Peak_784	226	204	280	C1_13320C_A;C1_13330C_A
Ca22chr1A_C_albicans_SC5314	2906888	2908418	Snf2_Peak_785	791	1000	927	C1_13320C_A;C1_13330C_A
Ca22chr1A_C_albicans_SC5314	2908509	2912165	Snf2_Peak_786	1000	1000	1000	C1_13330C_A;C1_13350W_A
Ca22chr1A_C_albicans_SC5314	2921897	2923271	Snf2_Peak_787	1000	928	522	C1_13400C_A
Ca22chr1A_C_albicans_SC5314	2923339	2924043	Snf2_Peak_788	695	1000	1000
Ca22chr1A_C_albicans_SC5314	2924144	2924480	Snf2_Peak_789	1000	1000	1000	C1_13410W_A
Ca22chr1A_C_albicans_SC5314	2924664	2925184	Snf2_Peak_790	189	870	1000	C1_13410W_A;C1_13420C_A
Ca22chr1A_C_albicans_SC5314	2925311	2925821	Snf2_Peak_791	NA	712	904	C1_13410W_A;C1_13420C_A
Ca22chr1A_C_albicans_SC5314	2931016	2931360	Snf2_Peak_792	92	173	352	C1_13420C_A;C1_13430C_A
Ca22chr1A_C_albicans_SC5314	2950926	2951553	Snf2_Peak_793	456	310	319	C1_13460W_A;C1_13470W_A
Ca22chr1A_C_albicans_SC5314	2954270	2955374	Snf2_Peak_794	339	NA	NA	C1_13470W_A;C1_13480W_A
Ca22chr1A_C_albicans_SC5314	2955520	2955843	Snf2_Peak_795	NA	299	235	C1_13480W_A
Ca22chr1A_C_albicans_SC5314	2959725	2959938	Snf2_Peak_796	NA	274	235	C1_13490C_A;C1_13500C_A;C1_13510C_A
Ca22chr1A_C_albicans_SC5314	2960707	2960937	Snf2_Peak_797	NA	375	225	C1_13490C_A;C1_13500C_A;C1_13510C_A
Ca22chr1A_C_albicans_SC5314	2962209	2962559	Snf2_Peak_798	NA	157	234	C1_13510C_A;C1_13520C_A
Ca22chr1A_C_albicans_SC5314	2962742	2962984	Snf2_Peak_799	NA	662	413	C1_13510C_A;C1_13520C_A
Ca22chr1A_C_albicans_SC5314	2964227	2964437	Snf2_Peak_800	NA	272	267	C1_13520C_A
Ca22chr1A_C_albicans_SC5314	2973711	2974029	Snf2_Peak_801	NA	82	253
Ca22chr1A_C_albicans_SC5314	2974644	2975008	Snf2_Peak_802	NA	133	307
Ca22chr1A_C_albicans_SC5314	2975156	2975478	Snf2_Peak_803	NA	992	1000	C1_13570W_A
Ca22chr1A_C_albicans_SC5314	2980094	2981068	Snf2_Peak_804	410	1000	1000	C1_13580W_A
Ca22chr1A_C_albicans_SC5314	2989593	2989980	Snf2_Peak_805	287	766	426	C1_13610C_A
Ca22chr1A_C_albicans_SC5314	2990056	2993371	Snf2_Peak_806	1000	1000	577	C1_13610C_A;C1_13620W_A
Ca22chr1A_C_albicans_SC5314	2996374	2996814	Snf2_Peak_807	352	582	462	C1_13620W_A;C1_13630W_A
Ca22chr1A_C_albicans_SC5314	2998541	2999371	Snf2_Peak_808	NA	468	382	C1_13630W_A;C1_13640W_A
Ca22chr1A_C_albicans_SC5314	2999609	2999905	Snf2_Peak_809	NA	576	633	C1_13630W_A;C1_13640W_A
Ca22chr1A_C_albicans_SC5314	3002592	3002950	Snf2_Peak_810	NA	695	450	C1_13650C_A;C1_13660W_A
Ca22chr1A_C_albicans_SC5314	3003187	3003573	Snf2_Peak_811	NA	301	154	C1_13650C_A;C1_13660W_A
Ca22chr1A_C_albicans_SC5314	3005253	3005813	Snf2_Peak_812	240	232	230	C1_13660W_A;C1_13670W_A
Ca22chr1A_C_albicans_SC5314	3009266	3010053	Snf2_Peak_813	140	212	244	C1_13680C_A;C1_13690C_A
Ca22chr1A_C_albicans_SC5314	3010147	3010374	Snf2_Peak_814	618	NA	NA	C1_13690C_A;C1_13700W_A
Ca22chr1A_C_albicans_SC5314	3010507	3010894	Snf2_Peak_815	NA	566	416	C1_13690C_A;C1_13700W_A
Ca22chr1A_C_albicans_SC5314	3011186	3011743	Snf2_Peak_816	NA	1000	1000	C1_13700W_A
Ca22chr1A_C_albicans_SC5314	3024551	3025058	Snf2_Peak_817	522	754	704	C1_13780W_A
Ca22chr1A_C_albicans_SC5314	3025166	3025478	Snf2_Peak_818	586	1000	1000	C1_13780W_A
Ca22chr1A_C_albicans_SC5314	3034176	3034807	Snf2_Peak_819	72	566	351	C1_13800C_A;C1_13810W_A
Ca22chr1A_C_albicans_SC5314	3040350	3040730	Snf2_Peak_820	1000	1000	917	C1_13830C_A;C1_13840W_A
Ca22chr1A_C_albicans_SC5314	3040838	3041048	Snf2_Peak_821	520	NA	NA	C1_13830C_A;C1_13840W_A
Ca22chr1A_C_albicans_SC5314	3047704	3048094	Snf2_Peak_822	133	860	734	C1_13860C_A
Ca22chr1A_C_albicans_SC5314	3048298	3048790	Snf2_Peak_823	588	NA	327	C1_13860C_A
Ca22chr1A_C_albicans_SC5314	3048943	3049260	Snf2_Peak_824	NA	1000	870	C1_13860C_A
Ca22chr1A_C_albicans_SC5314	3049426	3049973	Snf2_Peak_825	NA	207	251
Ca22chr1A_C_albicans_SC5314	3050720	3051074	Snf2_Peak_826	NA	902	1000	C1_13870W_A
Ca22chr1A_C_albicans_SC5314	3057259	3057756	Snf2_Peak_827	533	1000	1000	C1_13880C_A
Ca22chr1A_C_albicans_SC5314	3057972	3059425	Snf2_Peak_828	1000	1000	1000
Ca22chr1A_C_albicans_SC5314	3059854	3060181	Snf2_Peak_829	NA	93	96	C1_13890C_A
Ca22chr1A_C_albicans_SC5314	3060307	3060912	Snf2_Peak_830	354	507	480	C1_13890C_A;C1_13900C_A
Ca22chr1A_C_albicans_SC5314	3063103	3063411	Snf2_Peak_831	NA	308	83	C1_13900C_A;C1_13910C_A
Ca22chr1A_C_albicans_SC5314	3063730	3064140	Snf2_Peak_832	NA	386	418	C1_13900C_A;C1_13910C_A
Ca22chr1A_C_albicans_SC5314	3066643	3066873	Snf2_Peak_833	13	NA	102	C1_13920W_A;C1_13930W_A
Ca22chr1A_C_albicans_SC5314	3069784	3070024	Snf2_Peak_834	192	291	263	C1_13930W_A
Ca22chr1A_C_albicans_SC5314	3070432	3070725	Snf2_Peak_835	213	201	NA
Ca22chr1A_C_albicans_SC5314	3070860	3071129	Snf2_Peak_836	205	217	NA
Ca22chr1A_C_albicans_SC5314	3071323	3071731	Snf2_Peak_837	200	332	515
Ca22chr1A_C_albicans_SC5314	3071795	3073634	Snf2_Peak_838	1000	591	833	C1_13940W_A
Ca22chr1A_C_albicans_SC5314	3104855	3105308	Snf2_Peak_839	NA	382	878	C1_14080W_A;C1_14090W_A;C1_14100W_A
Ca22chr1A_C_albicans_SC5314	3109851	3112949	Snf2_Peak_840	771	1000	1000	C1_14120C_A;C1_14130W_A
Ca22chr1A_C_albicans_SC5314	3119862	3120156	Snf2_Peak_841	NA	471	626	C1_14150C_A;C1_14160W_A
Ca22chr1A_C_albicans_SC5314	3120352	3120699	Snf2_Peak_842	692	1000	1000	C1_14150C_A;C1_14160W_A
Ca22chr1A_C_albicans_SC5314	3120880	3121212	Snf2_Peak_843	NA	235	344	C1_14150C_A;C1_14160W_A
Ca22chr1A_C_albicans_SC5314	3126972	3127295	Snf2_Peak_844	NA	188	375	C1_14180W_A;C1_14190C_A;C1_14200W_A
Ca22chr1A_C_albicans_SC5314	3131899	3132141	Snf2_Peak_845	193	NA	NA	C1_14210C_A;C1_14220C_A
Ca22chr1A_C_albicans_SC5314	3134949	3135259	Snf2_Peak_846	470	337	229	C1_14220C_A;C1_14230C_A
Ca22chr1A_C_albicans_SC5314	3149977	3151498	Snf2_Peak_847	1000	354	149	C1_14290C_A;C1_14300C_A
Ca22chr1A_C_albicans_SC5314	3160218	3160529	Snf2_Peak_848	241	580	221	C1_14340C_A
Ca22chr1A_C_albicans_SC5314	3160664	3162565	Snf2_Peak_849	1000	1000	609	C1_14340C_A;C1_14350W_A;C1_14360C_A
Ca22chr1A_C_albicans_SC5314	3164388	3165318	Snf2_Peak_850	807	1000	608	C1_14360C_A;C1_14370W_A;C1_14380C_A
Ca22chr1A_C_albicans_SC5314	3183274	3183510	Snf2_Peak_851	NA	210	215	C1_14550C_A;C1_14560C_A;C1_14570C_A
Ca22chr1B_C_albicans_SC5314	5926	6154	Snf2_Peak_852	NA	415	854
Ca22chr1B_C_albicans_SC5314	27918	28118	Snf2_Peak_853	149	NA	NA	C1_00150C_B;C1_00160C_B
Ca22chr1B_C_albicans_SC5314	33532	33777	Snf2_Peak_854	NA	475	364	C1_00190C_B;C1_00200C_B;C1_00210C_B
Ca22chr1B_C_albicans_SC5314	34164	34439	Snf2_Peak_855	391	1000	1000	C1_00190C_B;C1_00200C_B;C1_00210C_B
Ca22chr1B_C_albicans_SC5314	35394	37866	Snf2_Peak_856	1000	1000	885	C1_00200C_B;C1_00210C_B;C1_00220W_B
Ca22chr1B_C_albicans_SC5314	46176	46579	Snf2_Peak_857	NA	184	313	C1_00290W_B;C1_00310W_B
Ca22chr1B_C_albicans_SC5314	51483	51699	Snf2_Peak_858	NA	155	181	C1_00340W_B;C1_00350C_B
Ca22chr1B_C_albicans_SC5314	51960	52437	Snf2_Peak_859	428	616	723	C1_00350C_B;C1_00360W_B
Ca22chr1B_C_albicans_SC5314	52552	53102	Snf2_Peak_860	522	1000	1000	C1_00350C_B;C1_00360W_B
Ca22chr1B_C_albicans_SC5314	53209	53610	Snf2_Peak_861	NA	325	376	C1_00360W_B;C1_00370W_B
Ca22chr1B_C_albicans_SC5314	54071	54436	Snf2_Peak_862	90	360	336	C1_00360W_B;C1_00370W_B;C1_00380C_B
Ca22chr1B_C_albicans_SC5314	54515	55094	Snf2_Peak_863	216	935	560	C1_00360W_B;C1_00370W_B;C1_00380C_B
Ca22chr1B_C_albicans_SC5314	56556	59061	Snf2_Peak_864	1000	1000	1000	C1_00380C_B;C1_00390W_B
Ca22chr1B_C_albicans_SC5314	59147	59560	Snf2_Peak_865	NA	242	272	C1_00390W_B
Ca22chr1B_C_albicans_SC5314	66627	67684	Snf2_Peak_866	413	588	732	C1_00410C_B;C1_00420W_B
Ca22chr1B_C_albicans_SC5314	67803	68110	Snf2_Peak_867	151	398	536	C1_00420W_B
Ca22chr1B_C_albicans_SC5314	68631	68847	Snf2_Peak_868	NA	117	134	C1_00420W_B;C1_00430W_B
Ca22chr1B_C_albicans_SC5314	78057	78425	Snf2_Peak_869	NA	302	500	C1_00480C_B;C1_00490C_B;C1_00500C_B
Ca22chr1B_C_albicans_SC5314	87458	87659	Snf2_Peak_870	NA	937	445	C1_00540C_B;C1_00550W_B
Ca22chr1B_C_albicans_SC5314	116146	116429	Snf2_Peak_871	NA	432	846	C1_00670C_B;C1_00680W_B
Ca22chr1B_C_albicans_SC5314	137003	137272	Snf2_Peak_872	521	1000	390	C1_00770C_B
Ca22chr1B_C_albicans_SC5314	141391	141725	Snf2_Peak_873	NA	330	676	C1_00780C_B
Ca22chr1B_C_albicans_SC5314	141824	142161	Snf2_Peak_874	NA	302	397	C1_00780C_B
Ca22chr1B_C_albicans_SC5314	142372	142618	Snf2_Peak_875	NA	790	467
Ca22chr1B_C_albicans_SC5314	143091	143426	Snf2_Peak_876	NA	132	374
Ca22chr1B_C_albicans_SC5314	147009	147324	Snf2_Peak_877	NA	327	700
Ca22chr1B_C_albicans_SC5314	147613	147940	Snf2_Peak_878	NA	1000	970
Ca22chr1B_C_albicans_SC5314	154019	154363	Snf2_Peak_879	NA	1000	1000	C1_00800C_B
Ca22chr1B_C_albicans_SC5314	164534	164755	Snf2_Peak_880	293	234	NA
Ca22chr1B_C_albicans_SC5314	164857	165193	Snf2_Peak_881	213	322	234
Ca22chr1B_C_albicans_SC5314	167943	168240	Snf2_Peak_882	NA	190	447	C1_00850W_B;C1_00860W_B
Ca22chr1B_C_albicans_SC5314	173441	173685	Snf2_Peak_883	501	966	1000	C1_00880W_B
Ca22chr1B_C_albicans_SC5314	204793	205021	Snf2_Peak_884	NA	1000	824	C1_01010W_B;C1_01020W_B;C1_01030W_B
Ca22chr1B_C_albicans_SC5314	212912	213267	Snf2_Peak_885	NA	114	435	C1_01080W_B;C1_01090C_B;C1_01100W_B
Ca22chr1B_C_albicans_SC5314	222246	222482	Snf2_Peak_886	864	1000	717	C1_01110C_B
Ca22chr1B_C_albicans_SC5314	222558	222865	Snf2_Peak_887	171	NA	184	C1_01110C_B
Ca22chr1B_C_albicans_SC5314	222939	223536	Snf2_Peak_888	198	549	407	C1_01110C_B
Ca22chr1B_C_albicans_SC5314	223653	224092	Snf2_Peak_889	1000	1000	703	C1_01130W_B
Ca22chr1B_C_albicans_SC5314	224192	224613	Snf2_Peak_890	349	350	NA	C1_01130W_B
Ca22chr1B_C_albicans_SC5314	230039	230358	Snf2_Peak_891	284	1000	526	C1_01140C_B
Ca22chr1B_C_albicans_SC5314	230513	233875	Snf2_Peak_892	1000	1000	691	C1_01140C_B;C1_01150C_B
Ca22chr1B_C_albicans_SC5314	234569	234947	Snf2_Peak_893	NA	569	324	C1_01150C_B;C1_01160C_B
Ca22chr1B_C_albicans_SC5314	235579	235914	Snf2_Peak_894	NA	356	190	C1_01150C_B;C1_01160C_B;C1_01170C_B
Ca22chr1B_C_albicans_SC5314	238253	238454	Snf2_Peak_895	508	572	NA	C1_01170C_B;C1_01180C_B
Ca22chr1B_C_albicans_SC5314	238715	239004	Snf2_Peak_896	NA	673	512	C1_01170C_B;C1_01180C_B
Ca22chr1B_C_albicans_SC5314	242699	242905	Snf2_Peak_897	NA	310	191	C1_01190C_B;C1_01200W_B
Ca22chr1B_C_albicans_SC5314	247302	247556	Snf2_Peak_898	NA	190	156	C1_01210W_B;C1_01220C_B
Ca22chr1B_C_albicans_SC5314	247873	248338	Snf2_Peak_899	NA	815	862	C1_01220C_B;C1_01240W_B
Ca22chr1B_C_albicans_SC5314	248779	249091	Snf2_Peak_900	NA	406	561	C1_01240W_B
Ca22chr1B_C_albicans_SC5314	252062	252814	Snf2_Peak_901	377	591	517	C1_01250W_B;C1_01260C_B;C1_01270W_B
Ca22chr1B_C_albicans_SC5314	252960	253323	Snf2_Peak_902	40	251	123	C1_01250W_B;C1_01260C_B;C1_01270W_B
Ca22chr1B_C_albicans_SC5314	254687	255009	Snf2_Peak_903	NA	289	300	C1_01270W_B;C1_01280C_B;C1_01290C_B
Ca22chr1B_C_albicans_SC5314	257870	259183	Snf2_Peak_904	856	800	NA	C1_01290C_B;C1_01300W_B;C1_01310W_B;C1_01320W_B
Ca22chr1B_C_albicans_SC5314	259263	259584	Snf2_Peak_905	256	416	NA	C1_01300W_B;C1_01310W_B;C1_01320W_B
Ca22chr1B_C_albicans_SC5314	264981	265389	Snf2_Peak_906	85	200	206	C1_01350C_B;C1_01360C_B
Ca22chr1B_C_albicans_SC5314	267516	269265	Snf2_Peak_907	1000	1000	1000	C1_01360C_B;C1_01370C_B
Ca22chr1B_C_albicans_SC5314	269825	270054	Snf2_Peak_908	NA	654	364	C1_01370C_B;C1_01380C_B
Ca22chr1B_C_albicans_SC5314	270295	270626	Snf2_Peak_909	NA	434	529	C1_01370C_B;C1_01380C_B
Ca22chr1B_C_albicans_SC5314	274699	275297	Snf2_Peak_910	763	1000	721	C1_01390C_B;C1_01400C_B
Ca22chr1B_C_albicans_SC5314	275395	275682	Snf2_Peak_911	NA	20	38	C1_01400C_B
Ca22chr1B_C_albicans_SC5314	279613	280034	Snf2_Peak_912	NA	860	93	C1_01420C_B;C1_01440C_B
Ca22chr1B_C_albicans_SC5314	280464	280906	Snf2_Peak_913	NA	157	107	C1_01440C_B
Ca22chr1B_C_albicans_SC5314	280971	281248	Snf2_Peak_914	NA	90	81	C1_01440C_B
Ca22chr1B_C_albicans_SC5314	281354	282167	Snf2_Peak_915	1000	1000	888	C1_01440C_B;C1_01450W_B
Ca22chr1B_C_albicans_SC5314	282347	282642	Snf2_Peak_916	NA	677	330	C1_01450W_B
Ca22chr1B_C_albicans_SC5314	284601	284814	Snf2_Peak_917	NA	220	223	C1_01450W_B;C1_01460W_B
Ca22chr1B_C_albicans_SC5314	287564	287796	Snf2_Peak_918	NA	356	232	C1_01460W_B;C1_01470W_B
Ca22chr1B_C_albicans_SC5314	290764	291141	Snf2_Peak_919	601	1000	1000	C1_01480C_B;C1_01490W_B
Ca22chr1B_C_albicans_SC5314	291238	291491	Snf2_Peak_920	1000	1000	1000	C1_01480C_B;C1_01490W_B
Ca22chr1B_C_albicans_SC5314	292851	293155	Snf2_Peak_921	NA	220	339	C1_01490W_B
Ca22chr1B_C_albicans_SC5314	293259	294210	Snf2_Peak_922	406	639	615	C1_01490W_B
Ca22chr1B_C_albicans_SC5314	297824	298203	Snf2_Peak_923	251	393	266
Ca22chr1B_C_albicans_SC5314	298303	299324	Snf2_Peak_924	380	1000	1000	C1_01510W_B
Ca22chr1B_C_albicans_SC5314	302002	302791	Snf2_Peak_925	776	711	379	C1_01510W_B
Ca22chr1B_C_albicans_SC5314	306295	306517	Snf2_Peak_926	256	757	650	C1_01520C_B;C1_01530C_B
Ca22chr1B_C_albicans_SC5314	308717	308997	Snf2_Peak_927	NA	1000	1000	C1_01530C_B;C1_01540W_B
Ca22chr1B_C_albicans_SC5314	330695	331031	Snf2_Peak_928	NA	234	558	C1_01630W_B
Ca22chr1B_C_albicans_SC5314	334603	334829	Snf2_Peak_929	NA	129	262	C1_01640W_B;C1_01650W_B
Ca22chr1B_C_albicans_SC5314	341306	341593	Snf2_Peak_930	NA	294	608	C1_01670C_B;C1_01680C_B
Ca22chr1B_C_albicans_SC5314	343684	344847	Snf2_Peak_931	1000	1000	965	C1_01690C_B;C1_01700W_B
Ca22chr1B_C_albicans_SC5314	344922	345562	Snf2_Peak_932	707	1000	1000	C1_01700W_B
Ca22chr1B_C_albicans_SC5314	348212	350786	Snf2_Peak_933	1000	1000	1000	C1_01700W_B;C1_01710W_B
Ca22chr1B_C_albicans_SC5314	350923	351445	Snf2_Peak_934	402	884	NA	C1_01710W_B
Ca22chr1B_C_albicans_SC5314	352914	353227	Snf2_Peak_935	NA	331	371	C1_01710W_B;C1_01720C_B;C1_01730W_B
Ca22chr1B_C_albicans_SC5314	353347	353912	Snf2_Peak_936	230	723	630	C1_01710W_B;C1_01720C_B;C1_01730W_B
Ca22chr1B_C_albicans_SC5314	354025	354249	Snf2_Peak_937	NA	691	742	C1_01710W_B;C1_01720C_B;C1_01730W_B
Ca22chr1B_C_albicans_SC5314	354299	356796	Snf2_Peak_938	1000	1000	712	C1_01720C_B;C1_01730W_B;C1_01740W_B
Ca22chr1B_C_albicans_SC5314	356878	357403	Snf2_Peak_939	246	364	255	C1_01740W_B
Ca22chr1B_C_albicans_SC5314	359680	360178	Snf2_Peak_940	NA	245	517	C1_01740W_B;C1_01750W_B
Ca22chr1B_C_albicans_SC5314	360285	360693	Snf2_Peak_941	NA	214	461	C1_01740W_B;C1_01750W_B
Ca22chr1B_C_albicans_SC5314	360923	361238	Snf2_Peak_942	NA	391	546	C1_01750W_B
Ca22chr1B_C_albicans_SC5314	363947	364268	Snf2_Peak_943	NA	126	197	C1_01750W_B;C1_01760W_B
Ca22chr1B_C_albicans_SC5314	366103	366466	Snf2_Peak_944	NA	243	370	C1_01760W_B;C1_01770W_B
Ca22chr1B_C_albicans_SC5314	366650	367013	Snf2_Peak_945	NA	286	259	C1_01760W_B;C1_01770W_B;C1_01780C_B
Ca22chr1B_C_albicans_SC5314	369681	371837	Snf2_Peak_946	1000	875	1000	C1_01780C_B;C1_01790W_B
Ca22chr1B_C_albicans_SC5314	377904	378243	Snf2_Peak_947	NA	236	339	C1_01810C_B;C1_01820C_B
Ca22chr1B_C_albicans_SC5314	380134	380409	Snf2_Peak_948	NA	162	161	C1_01820C_B;C1_01830C_B
Ca22chr1B_C_albicans_SC5314	380523	381113	Snf2_Peak_949	144	456	446	C1_01820C_B;C1_01830C_B;C1_01840C_B
Ca22chr1B_C_albicans_SC5314	381451	382361	Snf2_Peak_950	456	1000	594	C1_01830C_B;C1_01840C_B;C1_01850C_B
Ca22chr1B_C_albicans_SC5314	382410	383588	Snf2_Peak_951	371	1000	767	C1_01840C_B;C1_01850C_B;C1_01860W_B
Ca22chr1B_C_albicans_SC5314	386003	386334	Snf2_Peak_952	NA	199	325	C1_01870C_B;C1_01880C_B
Ca22chr1B_C_albicans_SC5314	386577	386941	Snf2_Peak_953	NA	610	570	C1_01870C_B;C1_01880C_B
Ca22chr1B_C_albicans_SC5314	390554	390907	Snf2_Peak_954	387	1000	1000	C1_01890C_B;C1_01900C_B
Ca22chr1B_C_albicans_SC5314	391053	391675	Snf2_Peak_955	905	1000	392	C1_01890C_B;C1_01900C_B
Ca22chr1B_C_albicans_SC5314	392586	393685	Snf2_Peak_956	553	937	794	C1_01900C_B;C1_01910W_B
Ca22chr1B_C_albicans_SC5314	393781	395462	Snf2_Peak_957	1000	1000	NA	C1_01910W_B;C1_01920W_B
Ca22chr1B_C_albicans_SC5314	395518	396035	Snf2_Peak_958	689	1000	1000	C1_01920W_B
Ca22chr1B_C_albicans_SC5314	399532	399927	Snf2_Peak_959	75	105	170	C1_01920W_B;C1_01930W_B
Ca22chr1B_C_albicans_SC5314	400078	400388	Snf2_Peak_960	620	1000	797	C1_01920W_B;C1_01930W_B
Ca22chr1B_C_albicans_SC5314	400505	401151	Snf2_Peak_961	276	528	245	C1_01930W_B
Ca22chr1B_C_albicans_SC5314	402447	402799	Snf2_Peak_962	NA	918	961	C1_01930W_B;C1_01940C_B;C1_01950C_B
Ca22chr1B_C_albicans_SC5314	402906	403775	Snf2_Peak_963	716	1000	445	C1_01930W_B;C1_01940C_B;C1_01950C_B
Ca22chr1B_C_albicans_SC5314	403879	404183	Snf2_Peak_964	471	680	354	C1_01950C_B
Ca22chr1B_C_albicans_SC5314	404257	407142	Snf2_Peak_965	1000	1000	337	C1_01950C_B;C1_01970W_B;C1_01980W_B
Ca22chr1B_C_albicans_SC5314	408118	408443	Snf2_Peak_966	NA	196	190	C1_01980W_B
Ca22chr1B_C_albicans_SC5314	408527	409113	Snf2_Peak_967	NA	148	114	C1_01980W_B
Ca22chr1B_C_albicans_SC5314	412910	413256	Snf2_Peak_968	NA	621	537	C1_01990W_B;C1_02000W_B;C1_02010C_B
Ca22chr1B_C_albicans_SC5314	415987	416349	Snf2_Peak_969	NA	802	622	C1_02010C_B;C1_02020W_B;C1_02030C_B
Ca22chr1B_C_albicans_SC5314	416444	417140	Snf2_Peak_970	NA	540	369	C1_02010C_B;C1_02020W_B;C1_02030C_B;C1_02040C_B
Ca22chr1B_C_albicans_SC5314	417892	418237	Snf2_Peak_971	215	757	499	C1_02020W_B;C1_02030C_B;C1_02040C_B
Ca22chr1B_C_albicans_SC5314	420078	420603	Snf2_Peak_972	284	611	259	C1_02040C_B;C1_02050C_B
Ca22chr1B_C_albicans_SC5314	420750	421247	Snf2_Peak_973	572	465	NA	C1_02040C_B;C1_02050C_B
Ca22chr1B_C_albicans_SC5314	423701	424094	Snf2_Peak_974	111	404	254	C1_02050C_B
Ca22chr1B_C_albicans_SC5314	424208	424418	Snf2_Peak_975	1000	NA	NA	C1_02050C_B
Ca22chr1B_C_albicans_SC5314	424494	425645	Snf2_Peak_976	322	917	447	C1_02050C_B;C1_02060W_B
Ca22chr1B_C_albicans_SC5314	425787	426307	Snf2_Peak_977	NA	262	251	C1_02060W_B
Ca22chr1B_C_albicans_SC5314	426900	427363	Snf2_Peak_978	NA	163	420	C1_02060W_B;C1_02070W_B
Ca22chr1B_C_albicans_SC5314	427546	427770	Snf2_Peak_979	NA	288	144	C1_02060W_B;C1_02070W_B
Ca22chr1B_C_albicans_SC5314	427835	428080	Snf2_Peak_980	NA	424	445	C1_02070W_B
Ca22chr1B_C_albicans_SC5314	429303	429715	Snf2_Peak_981	91	537	411	C1_02070W_B;C1_02080W_B;C1_02090C_B
Ca22chr1B_C_albicans_SC5314	431727	432052	Snf2_Peak_982	NA	481	353	C1_02090C_B;C1_02100W_B
Ca22chr1B_C_albicans_SC5314	432174	432576	Snf2_Peak_983	NA	661	277	C1_02090C_B;C1_02100W_B
Ca22chr1B_C_albicans_SC5314	433600	442603	Snf2_Peak_984	1000	1000	608	C1_02100W_B;C1_02110C_B;C1_02120C_B
Ca22chr1B_C_albicans_SC5314	443617	444405	Snf2_Peak_985	294	1000	343	C1_02120C_B
Ca22chr1B_C_albicans_SC5314	444477	449745	Snf2_Peak_986	1000	1000	1000	C1_02120C_B;C1_02130C_B
Ca22chr1B_C_albicans_SC5314	449822	453292	Snf2_Peak_987	1000	1000	NA	C1_02130C_B;C1_02140C_B;C1_02150W_B
Ca22chr1B_C_albicans_SC5314	453406	454292	Snf2_Peak_988	421	1000	473	C1_02150W_B;C1_02160W_B;C1_02170C_B
Ca22chr1B_C_albicans_SC5314	454384	457970	Snf2_Peak_989	1000	1000	898	C1_02150W_B;C1_02160W_B;C1_02170C_B;C1_02180W_B;C1_02190W_B
Ca22chr1B_C_albicans_SC5314	458050	458252	Snf2_Peak_990	NA	718	301	C1_02180W_B;C1_02190W_B
Ca22chr1B_C_albicans_SC5314	458359	458726	Snf2_Peak_991	NA	1000	994	C1_02180W_B;C1_02190W_B;C1_02200C_B
Ca22chr1B_C_albicans_SC5314	458833	461260	Snf2_Peak_992	517	499	212	C1_02180W_B;C1_02190W_B;C1_02200C_B;C1_02210W_B
Ca22chr1B_C_albicans_SC5314	463298	463810	Snf2_Peak_993	NA	223	360	C1_02210W_B;C1_02220C_B
Ca22chr1B_C_albicans_SC5314	463969	464379	Snf2_Peak_994	405	949	654	C1_02220C_B
Ca22chr1B_C_albicans_SC5314	464462	464887	Snf2_Peak_995	188	463	700	C1_02220C_B;C1_02230W_B
Ca22chr1B_C_albicans_SC5314	467463	468875	Snf2_Peak_996	1000	1000	902	C1_02230W_B;C1_02240W_B
Ca22chr1B_C_albicans_SC5314	472427	473266	Snf2_Peak_997	965	716	464	C1_02240W_B
Ca22chr1B_C_albicans_SC5314	473433	474030	Snf2_Peak_998	NA	579	420	C1_02250W_B
Ca22chr1B_C_albicans_SC5314	476837	477171	Snf2_Peak_999	NA	933	662	C1_02260C_B;C1_02270C_B
Ca22chr1B_C_albicans_SC5314	477320	477759	Snf2_Peak_1000	357	321	371	C1_02260C_B;C1_02270C_B;C1_02280C_B
Ca22chr1B_C_albicans_SC5314	477821	478253	Snf2_Peak_1001	NA	504	496	C1_02260C_B;C1_02270C_B;C1_02280C_B
Ca22chr1B_C_albicans_SC5314	478509	478745	Snf2_Peak_1002	NA	388	350	C1_02270C_B;C1_02280C_B
Ca22chr1B_C_albicans_SC5314	482261	482537	Snf2_Peak_1003	NA	130	106	C1_02280C_B;C1_02290C_B
Ca22chr1B_C_albicans_SC5314	482958	483228	Snf2_Peak_1004	NA	82	125	C1_02290C_B;C1_02300W_B;C1_02310C_B
Ca22chr1B_C_albicans_SC5314	486761	487061	Snf2_Peak_1005	593	1000	657	C1_02320C_B;C1_02330C_B
Ca22chr1B_C_albicans_SC5314	488403	488704	Snf2_Peak_1006	242	960	NA	C1_02330C_B;C1_02340C_B;C1_02350W_B
Ca22chr1B_C_albicans_SC5314	488819	489202	Snf2_Peak_1007	NA	1000	1000	C1_02330C_B;C1_02340C_B;C1_02350W_B
Ca22chr1B_C_albicans_SC5314	496937	497580	Snf2_Peak_1008	753	624	344	C1_02370C_B;C1_02380C_B
Ca22chr1B_C_albicans_SC5314	503316	503657	Snf2_Peak_1009	NA	118	162	C1_02400C_B;C1_02410C_B
Ca22chr1B_C_albicans_SC5314	505038	505401	Snf2_Peak_1010	NA	421	317	C1_02410C_B;C1_02420C_B
Ca22chr1B_C_albicans_SC5314	511941	512305	Snf2_Peak_1011	NA	282	174	C1_02420C_B
Ca22chr1B_C_albicans_SC5314	512417	515405	Snf2_Peak_1012	1000	1000	1000	C1_02420C_B;C1_02430C_B
Ca22chr1B_C_albicans_SC5314	517912	518438	Snf2_Peak_1013	NA	236	128	C1_02430C_B;C1_02440C_B
Ca22chr1B_C_albicans_SC5314	519072	519313	Snf2_Peak_1014	NA	459	177	C1_02440C_B;C1_02450C_B
Ca22chr1B_C_albicans_SC5314	519554	520208	Snf2_Peak_1015	111	349	282	C1_02440C_B;C1_02450C_B
Ca22chr1B_C_albicans_SC5314	520259	520683	Snf2_Peak_1016	77	584	295	C1_02450C_B;C1_02460W_B
Ca22chr1B_C_albicans_SC5314	520765	521260	Snf2_Peak_1017	13	1000	717	C1_02450C_B;C1_02460W_B
Ca22chr1B_C_albicans_SC5314	523490	523708	Snf2_Peak_1018	516	716	537	C1_02470W_B;C1_02480W_B
Ca22chr1B_C_albicans_SC5314	523912	524274	Snf2_Peak_1019	NA	637	444	C1_02470W_B;C1_02480W_B;C1_02490C_B
Ca22chr1B_C_albicans_SC5314	526713	526943	Snf2_Peak_1020	NA	278	190	C1_02490C_B;C1_02500W_B
Ca22chr1B_C_albicans_SC5314	527104	527422	Snf2_Peak_1021	NA	535	635	C1_02490C_B;C1_02500W_B;C1_02510W_B
Ca22chr1B_C_albicans_SC5314	529339	529685	Snf2_Peak_1022	NA	898	1000	C1_02510W_B;C1_02520W_B
Ca22chr1B_C_albicans_SC5314	533886	537850	Snf2_Peak_1023	1000	1000	505	C1_02530C_B;C1_02540C_B;C1_02560W_B;C1_02570C_B
Ca22chr1B_C_albicans_SC5314	539398	539766	Snf2_Peak_1024	568	1000	1000	C1_02570C_B;C1_02580W_B
Ca22chr1B_C_albicans_SC5314	542274	542773	Snf2_Peak_1025	NA	143	358	C1_02580W_B;C1_02590C_B
Ca22chr1B_C_albicans_SC5314	542986	543851	Snf2_Peak_1026	1000	946	1000	C1_02590C_B;C1_02600W_B
Ca22chr1B_C_albicans_SC5314	553277	553477	Snf2_Peak_1027	NA	87	158	C1_02630C_B;C1_02640C_B;C1_02650W_B
Ca22chr1B_C_albicans_SC5314	553779	554058	Snf2_Peak_1028	NA	453	302	C1_02640C_B;C1_02650W_B;C1_02660C_B
Ca22chr1B_C_albicans_SC5314	562927	563239	Snf2_Peak_1029	NA	842	1000	C1_02690C_B
Ca22chr1B_C_albicans_SC5314	563947	564621	Snf2_Peak_1030	NA	206	306	C1_02700C_B
Ca22chr1B_C_albicans_SC5314	564818	565499	Snf2_Peak_1031	335	1000	1000	C1_02700C_B;C1_02710W_B
Ca22chr1B_C_albicans_SC5314	579257	579603	Snf2_Peak_1032	1000	1000	1000	C1_02750C_B;C1_02760W_B
Ca22chr1B_C_albicans_SC5314	581063	581425	Snf2_Peak_1033	NA	1000	1000	C1_02760W_B;C1_02770W_B;C1_02780W_B
Ca22chr1B_C_albicans_SC5314	584377	584610	Snf2_Peak_1034	NA	54	70	C1_02790W_B;C1_02800W_B
Ca22chr1B_C_albicans_SC5314	585467	585692	Snf2_Peak_1035	169	201	NA	C1_02800W_B;C1_02810W_B
Ca22chr1B_C_albicans_SC5314	595828	598095	Snf2_Peak_1036	1000	1000	779	C1_02830W_B;C1_02840W_B
Ca22chr1B_C_albicans_SC5314	599807	600218	Snf2_Peak_1037	NA	307	241	C1_02840W_B;C1_02850W_B
Ca22chr1B_C_albicans_SC5314	600499	600747	Snf2_Peak_1038	NA	249	121	C1_02840W_B;C1_02850W_B
Ca22chr1B_C_albicans_SC5314	603500	603783	Snf2_Peak_1039	NA	170	287	C1_02850W_B;C1_02860C_B;C1_02870W_B
Ca22chr1B_C_albicans_SC5314	603977	604405	Snf2_Peak_1040	NA	563	677	C1_02860C_B;C1_02870W_B
Ca22chr1B_C_albicans_SC5314	606930	607655	Snf2_Peak_1041	140	471	696	C1_02880C_B;C1_02890C_B;C1_02900C_B
Ca22chr1B_C_albicans_SC5314	611380	611706	Snf2_Peak_1042	NA	257	361	C1_02910C_B;C1_02920W_B
Ca22chr1B_C_albicans_SC5314	617913	618201	Snf2_Peak_1043	353	1000	1000	C1_02960C_B;C1_02970W_B
Ca22chr1B_C_albicans_SC5314	620000	620203	Snf2_Peak_1044	185	NA	228	C1_02970W_B;C1_02980W_B
Ca22chr1B_C_albicans_SC5314	623970	624200	Snf2_Peak_1045	77	NA	NA	C1_02990C_B
Ca22chr1B_C_albicans_SC5314	624321	625425	Snf2_Peak_1046	922	210	491	C1_02990C_B
Ca22chr1B_C_albicans_SC5314	625556	625781	Snf2_Peak_1047	638	NA	628
Ca22chr1B_C_albicans_SC5314	626098	626863	Snf2_Peak_1048	144	272	313
Ca22chr1B_C_albicans_SC5314	626989	627299	Snf2_Peak_1049	165	538	746	C1_03000W_B
Ca22chr1B_C_albicans_SC5314	627419	627762	Snf2_Peak_1050	170	NA	36	C1_03000W_B
Ca22chr1B_C_albicans_SC5314	651290	651654	Snf2_Peak_1051	NA	690	763	C1_03110W_B;C1_03120W_B
Ca22chr1B_C_albicans_SC5314	655706	656113	Snf2_Peak_1052	NA	112	240	C1_03130C_B;C1_03140W_B;C1_03150C_B
Ca22chr1B_C_albicans_SC5314	664011	664434	Snf2_Peak_1053	NA	232	203	C1_03190C_B
Ca22chr1B_C_albicans_SC5314	664667	668322	Snf2_Peak_1054	1000	1000	1000	C1_03190C_B;C1_03200C_B
Ca22chr1B_C_albicans_SC5314	668403	668691	Snf2_Peak_1055	20	327	359	C1_03200C_B
Ca22chr1B_C_albicans_SC5314	674211	674429	Snf2_Peak_1056	NA	1000	748	C1_03210C_B;C1_03220C_B
Ca22chr1B_C_albicans_SC5314	676414	676820	Snf2_Peak_1057	834	1000	1000	C1_03220C_B;C1_03230C_B
Ca22chr1B_C_albicans_SC5314	679324	679631	Snf2_Peak_1058	NA	1000	1000	C1_03230C_B;C1_03240W_B;C1_03250C_B
Ca22chr1B_C_albicans_SC5314	693711	693954	Snf2_Peak_1059	NA	428	545	C1_03320C_B;C1_03330C_B
Ca22chr1B_C_albicans_SC5314	699648	700203	Snf2_Peak_1060	NA	744	1000	C1_03350C_B
Ca22chr1B_C_albicans_SC5314	709427	709705	Snf2_Peak_1061	NA	271	344	C1_03380W_B
Ca22chr1B_C_albicans_SC5314	714051	714354	Snf2_Peak_1062	NA	120	121	C1_03390W_B
Ca22chr1B_C_albicans_SC5314	714510	714822	Snf2_Peak_1063	538	1000	619	C1_03390W_B;C1_03400W_B
Ca22chr1B_C_albicans_SC5314	715031	715235	Snf2_Peak_1064	576	NA	NA	C1_03390W_B;C1_03400W_B
Ca22chr1B_C_albicans_SC5314	718703	719500	Snf2_Peak_1065	NA	733	1000	C1_03410W_B;C1_03420W_B;C1_03430W_B
Ca22chr1B_C_albicans_SC5314	735916	736520	Snf2_Peak_1066	298	908	878	C1_03480C_B;C1_03490W_B
Ca22chr1B_C_albicans_SC5314	739479	740366	Snf2_Peak_1067	1000	1000	1000	C1_03500W_B;C1_03510C_B;C1_03520W_B
Ca22chr1B_C_albicans_SC5314	740577	740882	Snf2_Peak_1068	NA	291	265	C1_03510C_B;C1_03520W_B
Ca22chr1B_C_albicans_SC5314	760164	760822	Snf2_Peak_1069	NA	840	927	C1_03670C_B;C1_03680W_B
Ca22chr1B_C_albicans_SC5314	776218	776490	Snf2_Peak_1070	464	413	447	C1_03720C_B;C1_03730C_B
Ca22chr1B_C_albicans_SC5314	779196	779513	Snf2_Peak_1071	262	1000	1000	C1_03730C_B
Ca22chr1B_C_albicans_SC5314	779617	780640	Snf2_Peak_1072	452	1000	1000	C1_03730C_B;C1_03740W_B
Ca22chr1B_C_albicans_SC5314	784462	784831	Snf2_Peak_1073	NA	115	259	C1_03740W_B;C1_03750W_B;C1_03760C_B
Ca22chr1B_C_albicans_SC5314	786751	786976	Snf2_Peak_1074	NA	420	474	C1_03760C_B
Ca22chr1B_C_albicans_SC5314	787143	787453	Snf2_Peak_1075	1000	1000	1000	C1_03760C_B;C1_03770W_B
Ca22chr1B_C_albicans_SC5314	787585	788021	Snf2_Peak_1076	126	350	569	C1_03760C_B;C1_03770W_B
Ca22chr1B_C_albicans_SC5314	794305	794999	Snf2_Peak_1077	334	410	543	C1_03780C_B;C1_03790C_B
Ca22chr1B_C_albicans_SC5314	795163	795486	Snf2_Peak_1078	197	503	536	C1_03790C_B
Ca22chr1B_C_albicans_SC5314	800481	802213	Snf2_Peak_1079	1000	1000	486	C1_03820W_B;C1_03830C_B
Ca22chr1B_C_albicans_SC5314	804232	804857	Snf2_Peak_1080	NA	378	240	C1_03830C_B;C1_03840W_B
Ca22chr1B_C_albicans_SC5314	805039	805409	Snf2_Peak_1081	621	1000	1000	C1_03830C_B;C1_03840W_B
Ca22chr1B_C_albicans_SC5314	805594	805869	Snf2_Peak_1082	NA	297	303	C1_03860C_B
Ca22chr1B_C_albicans_SC5314	811961	812202	Snf2_Peak_1083	1000	1000	792	C1_03860C_B
Ca22chr1B_C_albicans_SC5314	812308	812535	Snf2_Peak_1084	NA	541	580	C1_03860C_B
Ca22chr1B_C_albicans_SC5314	815961	816557	Snf2_Peak_1085	1000	1000	1000	C1_03870C_B
Ca22chr1B_C_albicans_SC5314	816677	817935	Snf2_Peak_1086	318	694	793
Ca22chr1B_C_albicans_SC5314	817993	818799	Snf2_Peak_1087	1000	1000	1000
Ca22chr1B_C_albicans_SC5314	818923	819190	Snf2_Peak_1088	1000	1000	370
Ca22chr1B_C_albicans_SC5314	819248	819795	Snf2_Peak_1089	669	1000	541
Ca22chr1B_C_albicans_SC5314	819939	820346	Snf2_Peak_1090	288	535	66	C1_03880C_B
Ca22chr1B_C_albicans_SC5314	828529	828901	Snf2_Peak_1091	NA	566	703	C1_03910C_B;C1_03920C_B
Ca22chr1B_C_albicans_SC5314	831659	831897	Snf2_Peak_1092	147	687	318	C1_03930W_B;C1_03940W_B
Ca22chr1B_C_albicans_SC5314	833629	833863	Snf2_Peak_1093	NA	306	479	C1_03940W_B;C1_03950C_B;C1_03960C_B
Ca22chr1B_C_albicans_SC5314	837125	837482	Snf2_Peak_1094	261	110	285	C1_03960C_B;C1_03970W_B;C1_03980W_B
Ca22chr1B_C_albicans_SC5314	837650	838068	Snf2_Peak_1095	815	1000	1000	C1_03960C_B;C1_03970W_B;C1_03980W_B
Ca22chr1B_C_albicans_SC5314	838209	838604	Snf2_Peak_1096	NA	449	286	C1_03970W_B;C1_03980W_B;C1_03990W_B
Ca22chr1B_C_albicans_SC5314	838672	839016	Snf2_Peak_1097	NA	1000	1000	C1_03970W_B;C1_03980W_B;C1_03990W_B
Ca22chr1B_C_albicans_SC5314	841642	841963	Snf2_Peak_1098	NA	316	352	C1_04000C_B;C1_04010C_B
Ca22chr1B_C_albicans_SC5314	842127	842412	Snf2_Peak_1099	639	1000	537	C1_04000C_B;C1_04010C_B
Ca22chr1B_C_albicans_SC5314	843451	844069	Snf2_Peak_1100	151	351	81	C1_04010C_B;C1_04020C_B
Ca22chr1B_C_albicans_SC5314	844182	844603	Snf2_Peak_1101	308	799	229	C1_04010C_B;C1_04020C_B
Ca22chr1B_C_albicans_SC5314	845965	846649	Snf2_Peak_1102	815	1000	891	C1_04020C_B;C1_04030W_B
Ca22chr1B_C_albicans_SC5314	860797	861018	Snf2_Peak_1103	606	799	NA	C1_04100C_B
Ca22chr1B_C_albicans_SC5314	861145	861942	Snf2_Peak_1104	255	205	450	C1_04100C_B;C1_04110W_B
Ca22chr1B_C_albicans_SC5314	866493	867051	Snf2_Peak_1105	127	356	290	C1_04130W_B;C1_04140W_B
Ca22chr1B_C_albicans_SC5314	870701	871233	Snf2_Peak_1106	NA	129	385	C1_04160C_B;C1_04170C_B;C1_04180W_B
Ca22chr1B_C_albicans_SC5314	871881	872432	Snf2_Peak_1107	NA	315	562	C1_04170C_B;C1_04180W_B;C1_04190C_B
Ca22chr1B_C_albicans_SC5314	875246	875584	Snf2_Peak_1108	NA	146	260	C1_04200C_B;C1_04210C_B
Ca22chr1B_C_albicans_SC5314	875768	876143	Snf2_Peak_1109	NA	895	1000	C1_04200C_B;C1_04210C_B
Ca22chr1B_C_albicans_SC5314	877995	878219	Snf2_Peak_1110	NA	1000	1000	C1_04210C_B;C1_04220C_B
Ca22chr1B_C_albicans_SC5314	878413	878643	Snf2_Peak_1111	NA	1000	753	C1_04210C_B;C1_04220C_B
Ca22chr1B_C_albicans_SC5314	878706	878964	Snf2_Peak_1112	NA	91	74	C1_04210C_B;C1_04220C_B;C1_04230W_B
Ca22chr1B_C_albicans_SC5314	879575	879801	Snf2_Peak_1113	NA	328	474	C1_04220C_B;C1_04230W_B
Ca22chr1B_C_albicans_SC5314	880942	881343	Snf2_Peak_1114	NA	86	520	C1_04230W_B;C1_04240C_B;C1_04250C_B;C1_04260W_B
Ca22chr1B_C_albicans_SC5314	884561	885096	Snf2_Peak_1115	NA	395	269	C1_04270C_B;C1_04280C_B;C1_04290C_B
Ca22chr1B_C_albicans_SC5314	888167	890615	Snf2_Peak_1116	1000	1000	1000	C1_04290C_B;C1_04300C_B
Ca22chr1B_C_albicans_SC5314	892066	892385	Snf2_Peak_1117	NA	267	298	C1_04300C_B;C1_04310C_B
Ca22chr1B_C_albicans_SC5314	892524	897790	Snf2_Peak_1118	1000	1000	1000	C1_04300C_B;C1_04310C_B;C1_04320W_B;C1_04330W_B
Ca22chr1B_C_albicans_SC5314	897901	898293	Snf2_Peak_1119	268	880	583	C1_04330W_B
Ca22chr1B_C_albicans_SC5314	900979	901382	Snf2_Peak_1120	NA	84	228	C1_04340C_B;C1_04350C_B
Ca22chr1B_C_albicans_SC5314	905067	905592	Snf2_Peak_1121	NA	412	306	C1_04360C_B;C1_04370C_B
Ca22chr1B_C_albicans_SC5314	905781	906189	Snf2_Peak_1122	55	493	411	C1_04360C_B;C1_04370C_B;C1_04380W_B
Ca22chr1B_C_albicans_SC5314	906260	906616	Snf2_Peak_1123	NA	793	952	C1_04360C_B;C1_04370C_B;C1_04380W_B
Ca22chr1B_C_albicans_SC5314	913646	914473	Snf2_Peak_1124	943	466	344	C1_04400C_B;C1_04410C_B;C1_04420C_B
Ca22chr1B_C_albicans_SC5314	914500	915151	Snf2_Peak_1125	NA	418	510	C1_04400C_B;C1_04410C_B;C1_04420C_B
Ca22chr1B_C_albicans_SC5314	916351	916717	Snf2_Peak_1126	NA	158	147	C1_04420C_B;C1_04430C_B;C1_04440W_B;C1_04450C_B
Ca22chr1B_C_albicans_SC5314	918064	918553	Snf2_Peak_1127	125	136	104	C1_04430C_B;C1_04440W_B;C1_04450C_B;C1_04460C_B
Ca22chr1B_C_albicans_SC5314	918748	919324	Snf2_Peak_1128	92	763	442	C1_04450C_B;C1_04460C_B;C1_04470C_B
Ca22chr1B_C_albicans_SC5314	919391	919699	Snf2_Peak_1129	618	1000	1000	C1_04460C_B;C1_04470C_B
Ca22chr1B_C_albicans_SC5314	920128	920814	Snf2_Peak_1130	532	1000	838	C1_04460C_B;C1_04470C_B;C1_04480C_B
Ca22chr1B_C_albicans_SC5314	920911	921559	Snf2_Peak_1131	931	NA	NA	C1_04470C_B;C1_04480C_B
Ca22chr1B_C_albicans_SC5314	921604	921957	Snf2_Peak_1132	15	60	43	C1_04470C_B;C1_04480C_B
Ca22chr1B_C_albicans_SC5314	925972	926218	Snf2_Peak_1133	348	NA	221	C1_04480C_B;C1_04490W_B
Ca22chr1B_C_albicans_SC5314	926330	927245	Snf2_Peak_1134	1000	1000	492	C1_04480C_B;C1_04490W_B
Ca22chr1B_C_albicans_SC5314	927769	929322	Snf2_Peak_1135	1000	1000	297	C1_04490W_B;C1_04500W_B
Ca22chr1B_C_albicans_SC5314	933604	933938	Snf2_Peak_1136	NA	172	242	C1_04510W_B;C1_04520C_B;C1_04530C_B
Ca22chr1B_C_albicans_SC5314	935932	936226	Snf2_Peak_1137	NA	686	566	C1_04530C_B;C1_04540C_B
Ca22chr1B_C_albicans_SC5314	939146	939510	Snf2_Peak_1138	NA	483	521	C1_04540C_B;C1_04550W_B;C1_04560W_B
Ca22chr1B_C_albicans_SC5314	944181	946901	Snf2_Peak_1139	1000	1000	839	C1_04570C_B;C1_04580C_B;C1_04590W_B;C1_04600C_B
Ca22chr1B_C_albicans_SC5314	946991	947357	Snf2_Peak_1140	181	306	257	C1_04590W_B;C1_04600C_B
Ca22chr1B_C_albicans_SC5314	948735	949140	Snf2_Peak_1141	612	1000	1000	C1_04600C_B;C1_04610W_B
Ca22chr1B_C_albicans_SC5314	949313	949888	Snf2_Peak_1142	NA	431	499	C1_04600C_B;C1_04610W_B
Ca22chr1B_C_albicans_SC5314	957952	958214	Snf2_Peak_1143	NA	777	994	C1_04630C_B;C1_04640W_B
Ca22chr1B_C_albicans_SC5314	958310	958615	Snf2_Peak_1144	230	1000	1000	C1_04630C_B;C1_04640W_B
Ca22chr1B_C_albicans_SC5314	964132	964351	Snf2_Peak_1145	180	NA	NA	C1_04650W_B;C1_04660W_B
Ca22chr1B_C_albicans_SC5314	964469	964921	Snf2_Peak_1146	722	1000	1000	C1_04650W_B;C1_04660W_B
Ca22chr1B_C_albicans_SC5314	970378	970761	Snf2_Peak_1147	141	286	240	C1_04660W_B;C1_04670W_B
Ca22chr1B_C_albicans_SC5314	970926	971135	Snf2_Peak_1148	NA	424	556	C1_04660W_B;C1_04670W_B
Ca22chr1B_C_albicans_SC5314	971986	973472	Snf2_Peak_1149	1000	1000	1000	C1_04670W_B;C1_04680W_B
Ca22chr1B_C_albicans_SC5314	973520	973850	Snf2_Peak_1150	NA	190	393	C1_04680W_B
Ca22chr1B_C_albicans_SC5314	980940	981255	Snf2_Peak_1151	NA	276	372	C1_04700C_B;C1_04710C_B;C1_04720W_B
Ca22chr1B_C_albicans_SC5314	981378	981742	Snf2_Peak_1152	370	1000	1000	C1_04710C_B;C1_04720W_B;C1_04730C_B
Ca22chr1B_C_albicans_SC5314	993341	994274	Snf2_Peak_1153	1000	1000	432	C1_04770C_B;C1_04780C_B
Ca22chr1B_C_albicans_SC5314	994341	995072	Snf2_Peak_1154	36	318	205	C1_04780C_B
Ca22chr1B_C_albicans_SC5314	996740	997136	Snf2_Peak_1155	NA	415	460	C1_04780C_B;C1_04790W_B
Ca22chr1B_C_albicans_SC5314	1003907	1004215	Snf2_Peak_1156	NA	1000	1000	C1_04810W_B;C1_04820C_B;C1_04830W_B
Ca22chr1B_C_albicans_SC5314	1008104	1008495	Snf2_Peak_1157	NA	63	276	C1_04830W_B;C1_04840C_B;C1_04850C_B;C1_04860W_B
Ca22chr1B_C_albicans_SC5314	1011974	1012332	Snf2_Peak_1158	NA	540	389	C1_04860W_B;C1_04870W_B
Ca22chr1B_C_albicans_SC5314	1015184	1015536	Snf2_Peak_1159	NA	299	254	C1_04870W_B;C1_04880C_B;C1_04890W_B
Ca22chr1B_C_albicans_SC5314	1017159	1017360	Snf2_Peak_1160	360	NA	NA	C1_04890W_B;C1_04900W_B
Ca22chr1B_C_albicans_SC5314	1032318	1032759	Snf2_Peak_1161	NA	256	130	C1_04950C_B
Ca22chr1B_C_albicans_SC5314	1032903	1033772	Snf2_Peak_1162	896	1000	658	C1_04950C_B;C1_04960C_B
Ca22chr1B_C_albicans_SC5314	1033824	1034297	Snf2_Peak_1163	343	381	254	C1_04960C_B
Ca22chr1B_C_albicans_SC5314	1035362	1035918	Snf2_Peak_1164	365	689	522	C1_04960C_B;C1_04970W_B
Ca22chr1B_C_albicans_SC5314	1036057	1036509	Snf2_Peak_1165	1000	1000	1000	C1_04960C_B;C1_04970W_B
Ca22chr1B_C_albicans_SC5314	1036710	1037101	Snf2_Peak_1166	255	824	676	C1_04960C_B;C1_04970W_B
Ca22chr1B_C_albicans_SC5314	1043728	1044040	Snf2_Peak_1167	507	1000	1000	C1_04980C_B;C1_04990C_B
Ca22chr1B_C_albicans_SC5314	1045686	1048209	Snf2_Peak_1168	1000	1000	467	C1_04990C_B;C1_05000W_B
Ca22chr1B_C_albicans_SC5314	1050514	1051658	Snf2_Peak_1169	NA	403	245	C1_05000W_B;C1_05010C_B;C1_05020C_B
Ca22chr1B_C_albicans_SC5314	1051968	1052347	Snf2_Peak_1170	NA	316	322	C1_05010C_B;C1_05020C_B
Ca22chr1B_C_albicans_SC5314	1062109	1063144	Snf2_Peak_1171	1000	1000	1000	C1_05070C_B;C1_05080W_B
Ca22chr1B_C_albicans_SC5314	1063287	1063695	Snf2_Peak_1172	248	791	728	C1_05080W_B
Ca22chr1B_C_albicans_SC5314	1065500	1065926	Snf2_Peak_1173	NA	271	299	C1_05080W_B;C1_05090W_B
Ca22chr1B_C_albicans_SC5314	1066088	1066388	Snf2_Peak_1174	NA	478	563	C1_05080W_B;C1_05090W_B
Ca22chr1B_C_albicans_SC5314	1067088	1067326	Snf2_Peak_1175	NA	162	255	C1_05090W_B;C1_05100W_B
Ca22chr1B_C_albicans_SC5314	1067495	1067899	Snf2_Peak_1176	NA	268	256	C1_05090W_B;C1_05100W_B;C1_05110C_B
Ca22chr1B_C_albicans_SC5314	1068021	1068295	Snf2_Peak_1177	NA	146	96	C1_05090W_B;C1_05100W_B;C1_05110C_B
Ca22chr1B_C_albicans_SC5314	1069463	1069893	Snf2_Peak_1178	438	513	159	C1_05110C_B;C1_05120W_B
Ca22chr1B_C_albicans_SC5314	1069951	1070810	Snf2_Peak_1179	1000	1000	902	C1_05110C_B;C1_05120W_B
Ca22chr1B_C_albicans_SC5314	1072025	1072453	Snf2_Peak_1180	NA	436	179	C1_05120W_B;C1_05130W_B
Ca22chr1B_C_albicans_SC5314	1072550	1072972	Snf2_Peak_1181	338	308	171	C1_05120W_B;C1_05130W_B
Ca22chr1B_C_albicans_SC5314	1073030	1076382	Snf2_Peak_1182	1000	1000	902	C1_05130W_B
Ca22chr1B_C_albicans_SC5314	1076501	1076866	Snf2_Peak_1183	316	329	359
Ca22chr1B_C_albicans_SC5314	1077974	1078193	Snf2_Peak_1184	NA	635	580
Ca22chr1B_C_albicans_SC5314	1078309	1078764	Snf2_Peak_1185	NA	678	990
Ca22chr1B_C_albicans_SC5314	1078864	1082857	Snf2_Peak_1186	1000	1000	1000	C1_05140W_B
Ca22chr1B_C_albicans_SC5314	1084017	1097616	Snf2_Peak_1187	1000	1000	1000	C1_05140W_B;C1_05150C_B;C1_05160C_B;C1_05170C_B;C1_05180C_B;C1_05190C_B
Ca22chr1B_C_albicans_SC5314	1097766	1098645	Snf2_Peak_1188	896	1000	806	C1_05180C_B;C1_05190C_B;C1_05200C_B
Ca22chr1B_C_albicans_SC5314	1098759	1099180	Snf2_Peak_1189	516	1000	251	C1_05190C_B;C1_05200C_B
Ca22chr1B_C_albicans_SC5314	1099792	1100407	Snf2_Peak_1190	34	118	206	C1_05200C_B;C1_05210C_B
Ca22chr1B_C_albicans_SC5314	1100521	1101134	Snf2_Peak_1191	1000	1000	965	C1_05200C_B;C1_05210C_B
Ca22chr1B_C_albicans_SC5314	1101236	1101476	Snf2_Peak_1192	NA	115	90	C1_05210C_B
Ca22chr1B_C_albicans_SC5314	1102563	1103092	Snf2_Peak_1193	NA	376	522	C1_05210C_B;C1_05220C_B;C1_05230W_B;C1_05240C_B
Ca22chr1B_C_albicans_SC5314	1105185	1105422	Snf2_Peak_1194	NA	506	344	C1_05240C_B;C1_05250W_B;C1_05260C_B
Ca22chr1B_C_albicans_SC5314	1115137	1115398	Snf2_Peak_1195	NA	486	388	C1_05300C_B;C1_05310W_B;C1_05320C_B
Ca22chr1B_C_albicans_SC5314	1115603	1116075	Snf2_Peak_1196	314	1000	1000	C1_05300C_B;C1_05310W_B;C1_05320C_B
Ca22chr1B_C_albicans_SC5314	1116262	1116482	Snf2_Peak_1197	NA	658	823	C1_05300C_B;C1_05310W_B;C1_05320C_B
Ca22chr1B_C_albicans_SC5314	1122709	1123055	Snf2_Peak_1198	214	1000	1000	C1_05340C_B;C1_05350W_B;C1_05360C_B
Ca22chr1B_C_albicans_SC5314	1143435	1143759	Snf2_Peak_1199	NA	1000	1000	C1_05440C_B;C1_05450W_B;C1_05460W_B
Ca22chr1B_C_albicans_SC5314	1148480	1148825	Snf2_Peak_1200	163	1000	1000	C1_05460W_B;C1_05470W_B
Ca22chr1B_C_albicans_SC5314	1156059	1156646	Snf2_Peak_1201	281	607	NA	C1_05510C_B
Ca22chr1B_C_albicans_SC5314	1157248	1157744	Snf2_Peak_1202	315	771	875
Ca22chr1B_C_albicans_SC5314	1162643	1162961	Snf2_Peak_1203	NA	603	963	C1_05530C_B;C1_05540C_B
Ca22chr1B_C_albicans_SC5314	1164878	1166770	Snf2_Peak_1204	1000	738	688	C1_05540C_B;C1_05550C_B;C1_05560W_B
Ca22chr1B_C_albicans_SC5314	1166927	1167260	Snf2_Peak_1205	329	645	533	C1_05550C_B;C1_05560W_B;C1_05570W_B;C1_05580W_B
Ca22chr1B_C_albicans_SC5314	1167759	1168147	Snf2_Peak_1206	NA	1000	975	C1_05560W_B;C1_05570W_B;C1_05580W_B;C1_05590W_B
Ca22chr1B_C_albicans_SC5314	1168325	1168781	Snf2_Peak_1207	117	649	795	C1_05560W_B;C1_05570W_B;C1_05580W_B;C1_05590W_B;C1_05600W_B
Ca22chr1B_C_albicans_SC5314	1207944	1208266	Snf2_Peak_1208	NA	1000	1000	C1_05770C_B;C1_05780W_B
Ca22chr1B_C_albicans_SC5314	1213541	1213772	Snf2_Peak_1209	NA	489	506	C1_05820C_B;C1_05830W_B
Ca22chr1B_C_albicans_SC5314	1214618	1214949	Snf2_Peak_1210	NA	283	513	C1_05830W_B;C1_05840W_B
Ca22chr1B_C_albicans_SC5314	1216720	1216951	Snf2_Peak_1211	NA	168	252	C1_05840W_B;C1_05850W_B
Ca22chr1B_C_albicans_SC5314	1225948	1226156	Snf2_Peak_1212	649	NA	NA	C1_05900W_B
Ca22chr1B_C_albicans_SC5314	1229872	1230156	Snf2_Peak_1213	NA	134	241	C1_05900W_B
Ca22chr1B_C_albicans_SC5314	1230290	1230869	Snf2_Peak_1214	330	1000	1000	C1_05900W_B;C1_05910W_B
Ca22chr1B_C_albicans_SC5314	1235305	1235692	Snf2_Peak_1215	800	1000	1000	C1_05920W_B
Ca22chr1B_C_albicans_SC5314	1241784	1242203	Snf2_Peak_1216	127	144	NA	C1_05930C_B
Ca22chr1B_C_albicans_SC5314	1242340	1242712	Snf2_Peak_1217	757	1000	NA	C1_05930C_B
Ca22chr1B_C_albicans_SC5314	1242781	1243143	Snf2_Peak_1218	938	1000	NA	C1_05930C_B
Ca22chr1B_C_albicans_SC5314	1243201	1244973	Snf2_Peak_1219	1000	1000	295	C1_05940W_B
Ca22chr1B_C_albicans_SC5314	1249771	1251199	Snf2_Peak_1220	1000	910	NA	C1_05950C_B;C1_05960W_B
Ca22chr1B_C_albicans_SC5314	1253153	1253447	Snf2_Peak_1221	NA	48	96	C1_05960W_B
Ca22chr1B_C_albicans_SC5314	1260568	1260919	Snf2_Peak_1222	NA	201	471	C1_05990C_B;C1_06000W_B
Ca22chr1B_C_albicans_SC5314	1261024	1261359	Snf2_Peak_1223	NA	154	220	C1_05990C_B;C1_06000W_B
Ca22chr1B_C_albicans_SC5314	1263752	1263986	Snf2_Peak_1224	NA	569	349	C1_06000W_B;C1_06010W_B
Ca22chr1B_C_albicans_SC5314	1271318	1271675	Snf2_Peak_1225	NA	131	317	C1_06040W_B;C1_06050C_B;C1_06060C_B
Ca22chr1B_C_albicans_SC5314	1271829	1272210	Snf2_Peak_1226	NA	369	282	C1_06040W_B;C1_06050C_B;C1_06060C_B;C1_06070W_B
Ca22chr1B_C_albicans_SC5314	1274173	1274548	Snf2_Peak_1227	NA	297	319	C1_06070W_B;C1_06080C_B;C1_06090C_B
Ca22chr1B_C_albicans_SC5314	1277830	1278232	Snf2_Peak_1228	398	1000	1000	C1_06090C_B;C1_06100C_B
Ca22chr1B_C_albicans_SC5314	1278512	1278740	Snf2_Peak_1229	NA	81	99	C1_06100C_B
Ca22chr1B_C_albicans_SC5314	1281120	1281531	Snf2_Peak_1230	NA	507	173	C1_06100C_B;C1_06110C_B
Ca22chr1B_C_albicans_SC5314	1283097	1283328	Snf2_Peak_1231	187	437	NA	C1_06110C_B;C1_06120C_B;C1_06130C_B
Ca22chr1B_C_albicans_SC5314	1283535	1283771	Snf2_Peak_1232	NA	442	526	C1_06110C_B;C1_06120C_B;C1_06130C_B
Ca22chr1B_C_albicans_SC5314	1285192	1285591	Snf2_Peak_1233	NA	146	33	C1_06130C_B;C1_06140C_B
Ca22chr1B_C_albicans_SC5314	1285785	1286496	Snf2_Peak_1234	1000	1000	1000	C1_06130C_B;C1_06140C_B
Ca22chr1B_C_albicans_SC5314	1286639	1288066	Snf2_Peak_1235	1000	445	1000	C1_06140C_B;C1_06150W_B
Ca22chr1B_C_albicans_SC5314	1291009	1291462	Snf2_Peak_1236	NA	42	192	C1_06160W_B
Ca22chr1B_C_albicans_SC5314	1292140	1292566	Snf2_Peak_1237	1000	699	299	C1_06180W_B;C1_06190C_B
Ca22chr1B_C_albicans_SC5314	1292609	1292852	Snf2_Peak_1238	459	639	493	C1_06180W_B;C1_06190C_B
Ca22chr1B_C_albicans_SC5314	1302684	1302895	Snf2_Peak_1239	NA	339	295	C1_06230C_B
Ca22chr1B_C_albicans_SC5314	1303032	1303625	Snf2_Peak_1240	997	NA	NA	C1_06230C_B
Ca22chr1B_C_albicans_SC5314	1321994	1322530	Snf2_Peak_1241	NA	502	563
Ca22chr1B_C_albicans_SC5314	1322718	1323027	Snf2_Peak_1242	NA	1000	1000
Ca22chr1B_C_albicans_SC5314	1323190	1323552	Snf2_Peak_1243	181	325	436	C1_06290C_B
Ca22chr1B_C_albicans_SC5314	1324774	1325156	Snf2_Peak_1244	89	466	530	C1_06290C_B
Ca22chr1B_C_albicans_SC5314	1329473	1334085	Snf2_Peak_1245	1000	1000	1000	C1_06300W_B;C1_06310W_B
Ca22chr1B_C_albicans_SC5314	1334189	1334534	Snf2_Peak_1246	NA	724	824	C1_06300W_B;C1_06310W_B
Ca22chr1B_C_albicans_SC5314	1335618	1336041	Snf2_Peak_1247	NA	166	350
Ca22chr1B_C_albicans_SC5314	1349899	1350127	Snf2_Peak_1248	549	NA	NA	C1_06350W_B
Ca22chr1B_C_albicans_SC5314	1363451	1364035	Snf2_Peak_1249	NA	294	615	C1_06400C_B;C1_06410W_B
Ca22chr1B_C_albicans_SC5314	1376964	1377496	Snf2_Peak_1250	NA	508	1000	C1_06450C_B;C1_06460C_B;C1_06470W_B
Ca22chr1B_C_albicans_SC5314	1379488	1379937	Snf2_Peak_1251	NA	608	1000	C1_06480C_B;C1_06490C_B;C1_06500W_B
Ca22chr1B_C_albicans_SC5314	1396301	1396714	Snf2_Peak_1252	1000	1000	1000	C1_06540C_B
Ca22chr1B_C_albicans_SC5314	1396812	1397200	Snf2_Peak_1253	1000	1000	1000	C1_06540C_B
Ca22chr1B_C_albicans_SC5314	1406564	1406799	Snf2_Peak_1254	NA	918	688	C1_06560W_B;C1_06570W_B
Ca22chr1B_C_albicans_SC5314	1411125	1411468	Snf2_Peak_1255	NA	250	828	C1_06590C_B;C1_06600W_B
Ca22chr1B_C_albicans_SC5314	1415869	1416253	Snf2_Peak_1256	NA	128	350	C1_06610C_B;C1_06620C_B
Ca22chr1B_C_albicans_SC5314	1416363	1416579	Snf2_Peak_1257	NA	255	231	C1_06610C_B;C1_06620C_B
Ca22chr1B_C_albicans_SC5314	1421809	1422460	Snf2_Peak_1258	NA	352	209	C1_06630W_B;C1_06640C_B;C1_06650W_B;C1_06660W_B
Ca22chr1B_C_albicans_SC5314	1446124	1446584	Snf2_Peak_1259	NA	388	595	C1_06770W_B;C1_06780W_B
Ca22chr1B_C_albicans_SC5314	1451938	1452176	Snf2_Peak_1260	775	1000	700	C1_06800W_B
Ca22chr1B_C_albicans_SC5314	1452238	1453009	Snf2_Peak_1261	1000	1000	833	C1_06800W_B;C1_06810W_B
Ca22chr1B_C_albicans_SC5314	1454957	1455159	Snf2_Peak_1262	1000	1000	NA	C1_06810W_B;C1_06820W_B
Ca22chr1B_C_albicans_SC5314	1457746	1458181	Snf2_Peak_1263	594	592	1000	C1_06830W_B;C1_06840C_B
Ca22chr1B_C_albicans_SC5314	1458229	1458485	Snf2_Peak_1264	533	632	733	C1_06840C_B;C1_06850W_B
Ca22chr1B_C_albicans_SC5314	1464447	1464769	Snf2_Peak_1265	NA	235	505	C1_06860W_B;C1_06870C_B;C1_06880C_B
Ca22chr1B_C_albicans_SC5314	1483325	1483924	Snf2_Peak_1266	NA	125	359	C1_06940C_B;C1_06950C_B;C1_06960W_B
Ca22chr1B_C_albicans_SC5314	1487786	1488134	Snf2_Peak_1267	150	21	64	C1_06970C_B;C1_06980C_B
Ca22chr1B_C_albicans_SC5314	1499369	1499599	Snf2_Peak_1268	480	NA	NA	C1_07030C_B
Ca22chr1B_C_albicans_SC5314	1499677	1500103	Snf2_Peak_1269	627	1000	795	C1_07030C_B
Ca22chr1B_C_albicans_SC5314	1500172	1500543	Snf2_Peak_1270	897	1000	1000
Ca22chr1B_C_albicans_SC5314	1502767	1503038	Snf2_Peak_1271	298	NA	NA	C1_07040C_B
Ca22chr1B_C_albicans_SC5314	1503113	1503895	Snf2_Peak_1272	219	408	675	C1_07040C_B;C1_07050C_B
Ca22chr1B_C_albicans_SC5314	1504161	1504511	Snf2_Peak_1273	NA	187	278	C1_07050C_B
Ca22chr1B_C_albicans_SC5314	1508490	1508828	Snf2_Peak_1274	378	1000	1000	C1_07060C_B
Ca22chr1B_C_albicans_SC5314	1511608	1511926	Snf2_Peak_1275	NA	452	430	C1_07070C_B
Ca22chr1B_C_albicans_SC5314	1512330	1512835	Snf2_Peak_1276	20	816	1000	C1_07070C_B;C1_07080W_B
Ca22chr1B_C_albicans_SC5314	1516794	1517167	Snf2_Peak_1277	NA	502	420	C1_07090C_B;C1_07100C_B
Ca22chr1B_C_albicans_SC5314	1517616	1517851	Snf2_Peak_1278	NA	397	546	C1_07100C_B;C1_07110W_B
Ca22chr1B_C_albicans_SC5314	1522548	1522793	Snf2_Peak_1279	1000	NA	428	C1_07110W_B
Ca22chr1B_C_albicans_SC5314	1522890	1523448	Snf2_Peak_1280	512	1000	662	C1_07110W_B
Ca22chr1B_C_albicans_SC5314	1523603	1523822	Snf2_Peak_1281	656	988	429
Ca22chr1B_C_albicans_SC5314	1523901	1524263	Snf2_Peak_1282	NA	44	174
Ca22chr1B_C_albicans_SC5314	1525336	1525671	Snf2_Peak_1283	1000	1000	1000
Ca22chr1B_C_albicans_SC5314	1525725	1526563	Snf2_Peak_1284	1000	1000	1000	C1_07120W_B
Ca22chr1B_C_albicans_SC5314	1535691	1535955	Snf2_Peak_1285	736	NA	NA	C1_07150W_B;C1_07160C_B;C1_07170C_B
Ca22chr1B_C_albicans_SC5314	1536067	1536569	Snf2_Peak_1286	858	1000	680	C1_07160C_B;C1_07170C_B
Ca22chr1B_C_albicans_SC5314	1539045	1539254	Snf2_Peak_1287	478	1000	589	C1_07170C_B
Ca22chr1B_C_albicans_SC5314	1540184	1540531	Snf2_Peak_1288	NA	76	252	C1_07180W_B
Ca22chr1B_C_albicans_SC5314	1541568	1541911	Snf2_Peak_1289	NA	135	171	C1_07180W_B;C1_07190W_B
Ca22chr1B_C_albicans_SC5314	1548369	1548769	Snf2_Peak_1290	NA	529	769	C1_07210C_B
Ca22chr1B_C_albicans_SC5314	1548935	1549275	Snf2_Peak_1291	316	1000	1000	C1_07210C_B;C1_07220W_B
Ca22chr1B_C_albicans_SC5314	1549734	1550062	Snf2_Peak_1292	NA	541	583	C1_07220W_B
Ca22chr1B_C_albicans_SC5314	1551154	1551489	Snf2_Peak_1293	NA	307	546	C1_07220W_B;C1_07230W_B
Ca22chr1B_C_albicans_SC5314	1551701	1551905	Snf2_Peak_1294	NA	273	382	C1_07220W_B;C1_07230W_B
Ca22chr1B_C_albicans_SC5314	1552895	1553287	Snf2_Peak_1295	174	452	648	C1_07230W_B;C1_07240W_B;C1_07250C_B
Ca22chr1B_C_albicans_SC5314	1570141	1570674	Snf2_Peak_1296	NA	405	346	C1_07310C_B;C1_07320W_B
Ca22chr1B_C_albicans_SC5314	1570828	1571211	Snf2_Peak_1297	NA	237	413	C1_07310C_B;C1_07320W_B
Ca22chr1B_C_albicans_SC5314	1571315	1574303	Snf2_Peak_1298	1000	396	332	C1_07320W_B
Ca22chr1B_C_albicans_SC5314	1574385	1575000	Snf2_Peak_1299	1000	1000	593
Ca22chr1B_C_albicans_SC5314	1575144	1575482	Snf2_Peak_1300	185	109	226
Ca22chr1B_C_albicans_SC5314	1577344	1578212	Snf2_Peak_1301	351	375	387	C1_07330W_B
Ca22chr1B_C_albicans_SC5314	1580592	1580938	Snf2_Peak_1302	NA	160	209	C1_07330W_B;C1_07340W_B
Ca22chr1B_C_albicans_SC5314	1584576	1584889	Snf2_Peak_1303	NA	280	508	C1_07340W_B;C1_07350C_B
Ca22chr1B_C_albicans_SC5314	1585074	1585572	Snf2_Peak_1304	412	898	1000	C1_07340W_B;C1_07350C_B;C1_07360W_B
Ca22chr1B_C_albicans_SC5314	1594222	1594665	Snf2_Peak_1305	NA	589	612	C1_07380C_B
Ca22chr1B_C_albicans_SC5314	1598716	1598922	Snf2_Peak_1306	NA	428	281	C1_07380C_B
Ca22chr1B_C_albicans_SC5314	1599209	1599543	Snf2_Peak_1307	NA	1000	1000	C1_07390W_B
Ca22chr1B_C_albicans_SC5314	1599618	1600194	Snf2_Peak_1308	NA	364	394	C1_07390W_B
Ca22chr1B_C_albicans_SC5314	1607233	1607589	Snf2_Peak_1309	NA	412	644	C1_07420C_B
Ca22chr1B_C_albicans_SC5314	1645018	1645231	Snf2_Peak_1310	NA	310	322	C1_07590C_B;C1_07600W_B
Ca22chr1B_C_albicans_SC5314	1645594	1645902	Snf2_Peak_1311	NA	481	729	C1_07590C_B;C1_07600W_B;C1_07610C_B
Ca22chr1B_C_albicans_SC5314	1654159	1655283	Snf2_Peak_1312	662	572	323	C1_07640C_B
Ca22chr1B_C_albicans_SC5314	1659523	1659999	Snf2_Peak_1313	343	892	211	C1_07650W_B;C1_07660W_B
Ca22chr1B_C_albicans_SC5314	1660139	1660521	Snf2_Peak_1314	153	388	388	C1_07650W_B;C1_07660W_B
Ca22chr1B_C_albicans_SC5314	1675922	1676256	Snf2_Peak_1315	54	28	104	C1_07700C_B;C1_07710C_B
Ca22chr1B_C_albicans_SC5314	1686782	1687050	Snf2_Peak_1316	1000	NA	NA
Ca22chr1B_C_albicans_SC5314	1687434	1687793	Snf2_Peak_1317	NA	1000	1000
Ca22chr1B_C_albicans_SC5314	1687914	1688214	Snf2_Peak_1318	NA	1000	1000
Ca22chr1B_C_albicans_SC5314	1690497	1690705	Snf2_Peak_1319	825	NA	NA	C1_07770W_B
Ca22chr1B_C_albicans_SC5314	1706856	1707238	Snf2_Peak_1320	NA	511	539	C1_07820W_B;C1_07830C_B;C1_07840W_B
Ca22chr1B_C_albicans_SC5314	1713253	1713590	Snf2_Peak_1321	NA	394	224	C1_07870C_B
Ca22chr1B_C_albicans_SC5314	1713691	1714865	Snf2_Peak_1322	1000	796	415	C1_07870C_B;C1_07880C_B
Ca22chr1B_C_albicans_SC5314	1716770	1717064	Snf2_Peak_1323	NA	200	375	C1_07880C_B
Ca22chr1B_C_albicans_SC5314	1721871	1722460	Snf2_Peak_1324	292	844	1000	C1_07890C_B;C1_07900W_B
Ca22chr1B_C_albicans_SC5314	1725183	1725531	Snf2_Peak_1325	NA	1000	1000	C1_07910C_B;C1_07920W_B;C1_07930C_B
Ca22chr1B_C_albicans_SC5314	1725657	1726009	Snf2_Peak_1326	NA	542	472	C1_07910C_B;C1_07920W_B;C1_07930C_B
Ca22chr1B_C_albicans_SC5314	1727791	1728022	Snf2_Peak_1327	373	NA	NA	C1_07930C_B
Ca22chr1B_C_albicans_SC5314	1728148	1728690	Snf2_Peak_1328	35	189	398	C1_07930C_B;C1_07940W_B;C1_07950C_B
Ca22chr1B_C_albicans_SC5314	1738169	1738553	Snf2_Peak_1329	99	756	1000	C1_07980C_B
Ca22chr1B_C_albicans_SC5314	1738758	1739182	Snf2_Peak_1330	NA	104	218	C1_07980C_B
Ca22chr1B_C_albicans_SC5314	1744003	1744350	Snf2_Peak_1331	129	260	343	C1_07990C_B
Ca22chr1B_C_albicans_SC5314	1744499	1744720	Snf2_Peak_1332	364	462	351
Ca22chr1B_C_albicans_SC5314	1744814	1746054	Snf2_Peak_1333	507	469	902
Ca22chr1B_C_albicans_SC5314	1750785	1751032	Snf2_Peak_1334	NA	119	167	C1_08010W_B;C1_08020W_B
Ca22chr1B_C_albicans_SC5314	1756130	1756363	Snf2_Peak_1335	294	284	NA	C1_08050W_B;C1_08060W_B
Ca22chr1B_C_albicans_SC5314	1756444	1757837	Snf2_Peak_1336	1000	663	NA	C1_08050W_B;C1_08060W_B;C1_08070W_B
Ca22chr1B_C_albicans_SC5314	1757895	1758216	Snf2_Peak_1337	120	365	155	C1_08060W_B;C1_08070W_B
Ca22chr1B_C_albicans_SC5314	1782905	1783173	Snf2_Peak_1338	151	NA	NA	C1_08170C_B
Ca22chr1B_C_albicans_SC5314	1783245	1784057	Snf2_Peak_1339	229	190	448	C1_08170C_B
Ca22chr1B_C_albicans_SC5314	1800239	1800599	Snf2_Peak_1340	NA	255	290	C1_08210C_B
Ca22chr1B_C_albicans_SC5314	1800717	1801246	Snf2_Peak_1341	NA	253	976	C1_08210C_B;C1_08220W_B
Ca22chr1B_C_albicans_SC5314	1806121	1806368	Snf2_Peak_1342	NA	124	167	C1_08230C_B;C1_08240C_B
Ca22chr1B_C_albicans_SC5314	1807615	1807907	Snf2_Peak_1343	NA	162	230	C1_08240C_B
Ca22chr1B_C_albicans_SC5314	1808468	1808858	Snf2_Peak_1344	NA	22	69	C1_08240C_B;C1_08260C_B
Ca22chr1B_C_albicans_SC5314	1819467	1819933	Snf2_Peak_1345	NA	1000	1000	C1_08290C_B;C1_08300W_B
Ca22chr1B_C_albicans_SC5314	1822617	1822846	Snf2_Peak_1346	636	1000	637	C1_08300W_B;C1_08310W_B
Ca22chr1B_C_albicans_SC5314	1822944	1823165	Snf2_Peak_1347	998	1000	681	C1_08300W_B;C1_08310W_B
Ca22chr1B_C_albicans_SC5314	1825916	1826263	Snf2_Peak_1348	NA	1000	1000	C1_08310W_B;C1_08320W_B
Ca22chr1B_C_albicans_SC5314	1826519	1826798	Snf2_Peak_1349	NA	245	370	C1_08320W_B
Ca22chr1B_C_albicans_SC5314	1830653	1834606	Snf2_Peak_1350	1000	1000	1000	C1_08330C_B;C1_08340C_B;C1_08350C_B;C1_08360C_B
Ca22chr1B_C_albicans_SC5314	1835467	1839172	Snf2_Peak_1351	1000	1000	448	C1_08360C_B;C1_08370W_B
Ca22chr1B_C_albicans_SC5314	1840746	1842221	Snf2_Peak_1352	1000	1000	1000	C1_08370W_B;C1_08380W_B
Ca22chr1B_C_albicans_SC5314	1849242	1849542	Snf2_Peak_1353	NA	229	257	C1_08400C_B;C1_08410C_B
Ca22chr1B_C_albicans_SC5314	1849741	1849991	Snf2_Peak_1354	920	1000	603	C1_08400C_B;C1_08410C_B
Ca22chr1B_C_albicans_SC5314	1851095	1851409	Snf2_Peak_1355	211	613	448	C1_08410C_B;C1_08420W_B
Ca22chr1B_C_albicans_SC5314	1851696	1852199	Snf2_Peak_1356	NA	356	370	C1_08410C_B;C1_08420W_B
Ca22chr1B_C_albicans_SC5314	1860268	1860679	Snf2_Peak_1357	378	368	236	C1_08460C_B;C1_08470W_B
Ca22chr1B_C_albicans_SC5314	1860741	1861680	Snf2_Peak_1358	1000	848	569	C1_08460C_B;C1_08470W_B;C1_08480C_B;C1_08490W_B
Ca22chr1B_C_albicans_SC5314	1861998	1862310	Snf2_Peak_1359	NA	184	183	C1_08470W_B;C1_08480C_B;C1_08490W_B
Ca22chr1B_C_albicans_SC5314	1863666	1863990	Snf2_Peak_1360	NA	129	130	C1_08490W_B;C1_08500C_B
Ca22chr1B_C_albicans_SC5314	1864165	1864471	Snf2_Peak_1361	NA	214	218	C1_08490W_B;C1_08500C_B
Ca22chr1B_C_albicans_SC5314	1865705	1866243	Snf2_Peak_1362	1000	1000	1000	C1_08500C_B;C1_08510W_B;C1_08520C_B
Ca22chr1B_C_albicans_SC5314	1866363	1866771	Snf2_Peak_1363	153	676	553	C1_08500C_B;C1_08510W_B;C1_08520C_B
Ca22chr1B_C_albicans_SC5314	1870307	1870698	Snf2_Peak_1364	NA	314	174	C1_08540C_B;C1_08550C_B
Ca22chr1B_C_albicans_SC5314	1871016	1871411	Snf2_Peak_1365	NA	272	176	C1_08540C_B;C1_08550C_B
Ca22chr1B_C_albicans_SC5314	1872351	1872689	Snf2_Peak_1366	253	1000	1000	C1_08550C_B;C1_08560W_B
Ca22chr1B_C_albicans_SC5314	1876101	1876469	Snf2_Peak_1367	NA	156	476	C1_08570C_B
Ca22chr1B_C_albicans_SC5314	1882450	1882674	Snf2_Peak_1368	200	375	NA	C1_08590C_B;C1_08600C_B
Ca22chr1B_C_albicans_SC5314	1885879	1886233	Snf2_Peak_1369	NA	271	211	C1_08600C_B;C1_08610C_B;C1_08620W_B
Ca22chr1B_C_albicans_SC5314	1886460	1886714	Snf2_Peak_1370	930	944	NA	C1_08610C_B;C1_08620W_B
Ca22chr1B_C_albicans_SC5314	1891632	1891997	Snf2_Peak_1371	NA	191	415	C1_08650C_B;C1_08660C_B;C1_08670W_B
Ca22chr1B_C_albicans_SC5314	1892132	1892499	Snf2_Peak_1372	NA	382	573	C1_08650C_B;C1_08660C_B;C1_08670W_B
Ca22chr1B_C_albicans_SC5314	1895602	1895933	Snf2_Peak_1373	NA	276	445	C1_08670W_B;C1_08680C_B;C1_08690W_B
Ca22chr1B_C_albicans_SC5314	1907411	1907754	Snf2_Peak_1374	NA	260	322	C1_08740C_B;C1_08750W_B
Ca22chr1B_C_albicans_SC5314	1913582	1914937	Snf2_Peak_1375	1000	1000	1000	C1_08780W_B;C1_08790W_B
Ca22chr1B_C_albicans_SC5314	1933072	1933412	Snf2_Peak_1376	NA	653	580	C1_08880W_B;C1_08890C_B;C1_08900W_B
Ca22chr1B_C_albicans_SC5314	1937932	1938302	Snf2_Peak_1377	NA	275	245	C1_08910C_B;C1_08920W_B
Ca22chr1B_C_albicans_SC5314	1939614	1939837	Snf2_Peak_1378	NA	1000	1000	C1_08920W_B;C1_08930C_B;C1_08940C_B
Ca22chr1B_C_albicans_SC5314	1942792	1943225	Snf2_Peak_1379	86	232	178	C1_08940C_B
Ca22chr1B_C_albicans_SC5314	1943284	1947874	Snf2_Peak_1380	1000	1000	885	C1_08940C_B;C1_08950W_B
Ca22chr1B_C_albicans_SC5314	1955371	1955586	Snf2_Peak_1381	NA	1000	662	C1_08980C_B;C1_08990C_B
Ca22chr1B_C_albicans_SC5314	1955666	1956123	Snf2_Peak_1382	NA	324	383	C1_08980C_B;C1_08990C_B
Ca22chr1B_C_albicans_SC5314	1959486	1959709	Snf2_Peak_1383	428	NA	NA	C1_08990C_B;C1_09000W_B
Ca22chr1B_C_albicans_SC5314	1959799	1960162	Snf2_Peak_1384	102	596	538	C1_08990C_B;C1_09000W_B
Ca22chr1B_C_albicans_SC5314	1960321	1960670	Snf2_Peak_1385	NA	524	625	C1_09000W_B
Ca22chr1B_C_albicans_SC5314	1962407	1962749	Snf2_Peak_1386	NA	212	380	C1_09000W_B;C1_09010W_B
Ca22chr1B_C_albicans_SC5314	1967045	1967330	Snf2_Peak_1387	1000	1000	1000	C1_09030C_B;C1_09040C_B
Ca22chr1B_C_albicans_SC5314	1969047	1969399	Snf2_Peak_1388	NA	1000	1000	C1_09040C_B;C1_09050W_B
Ca22chr1B_C_albicans_SC5314	1973175	1973535	Snf2_Peak_1389	285	1000	1000	C1_09060C_B;C1_09070W_B
Ca22chr1B_C_albicans_SC5314	1973659	1973883	Snf2_Peak_1390	NA	562	475	C1_09060C_B;C1_09070W_B
Ca22chr1B_C_albicans_SC5314	1979169	1980319	Snf2_Peak_1391	563	1000	999	C1_09080C_B;C1_09090C_B
Ca22chr1B_C_albicans_SC5314	1984660	1985389	Snf2_Peak_1392	938	1000	1000	C1_09090C_B;C1_09100W_B
Ca22chr1B_C_albicans_SC5314	1985555	1986001	Snf2_Peak_1393	161	895	486	C1_09100W_B;C1_09110W_B
Ca22chr1B_C_albicans_SC5314	1987490	1991033	Snf2_Peak_1394	1000	1000	1000	C1_09110W_B;C1_09120W_B
Ca22chr1B_C_albicans_SC5314	1991095	1991518	Snf2_Peak_1395	36	429	317	C1_09120W_B
Ca22chr1B_C_albicans_SC5314	1993350	1993563	Snf2_Peak_1396	213	572	341	C1_09120W_B
Ca22chr1B_C_albicans_SC5314	1993707	1994072	Snf2_Peak_1397	755	1000	1000	C1_09120W_B
Ca22chr1B_C_albicans_SC5314	1994207	1996052	Snf2_Peak_1398	1000	666	786	C1_09130W_B
Ca22chr1B_C_albicans_SC5314	2000808	2001222	Snf2_Peak_1399	267	342	387	C1_09140C_B
Ca22chr1B_C_albicans_SC5314	2002259	2002576	Snf2_Peak_1400	202	376	328
Ca22chr1B_C_albicans_SC5314	2002722	2003052	Snf2_Peak_1401	NA	931	1000
Ca22chr1B_C_albicans_SC5314	2003151	2003467	Snf2_Peak_1402	NA	166	236
Ca22chr1B_C_albicans_SC5314	2003762	2004143	Snf2_Peak_1403	NA	409	549	C1_09150W_B
Ca22chr1B_C_albicans_SC5314	2006197	2006657	Snf2_Peak_1404	NA	364	662	C1_09150W_B;C1_09160W_B
Ca22chr1B_C_albicans_SC5314	2008941	2009311	Snf2_Peak_1405	258	732	333	C1_09160W_B;C1_09170W_B
Ca22chr1B_C_albicans_SC5314	2009437	2009740	Snf2_Peak_1406	1000	1000	1000	C1_09170W_B
Ca22chr1B_C_albicans_SC5314	2009829	2010047	Snf2_Peak_1407	1000	1000	778	C1_09170W_B
Ca22chr1B_C_albicans_SC5314	2013018	2013325	Snf2_Peak_1408	79	250	413	C1_09170W_B
Ca22chr1B_C_albicans_SC5314	2019645	2020051	Snf2_Peak_1409	238	533	421	C1_09190C_B;C1_09200W_B
Ca22chr1B_C_albicans_SC5314	2024615	2025424	Snf2_Peak_1410	780	1000	NA	C1_09210C_B;C1_09220W_B
Ca22chr1B_C_albicans_SC5314	2030145	2031296	Snf2_Peak_1411	1000	1000	169	C1_09240C_B;C1_09250W_B
Ca22chr1B_C_albicans_SC5314	2052049	2052636	Snf2_Peak_1412	1000	1000	1000	C1_09320C_B
Ca22chr1B_C_albicans_SC5314	2052785	2053242	Snf2_Peak_1413	276	583	380
Ca22chr1B_C_albicans_SC5314	2060339	2060647	Snf2_Peak_1414	NA	542	1000	C1_09340C_B;C1_09350W_B
Ca22chr1B_C_albicans_SC5314	2065018	2065606	Snf2_Peak_1415	111	547	653	C1_09360C_B;C1_09370W_B
Ca22chr1B_C_albicans_SC5314	2073566	2073870	Snf2_Peak_1416	183	1000	1000	C1_09400C_B
Ca22chr1B_C_albicans_SC5314	2097996	2098776	Snf2_Peak_1417	1000	1000	858	C1_09530W_B
Ca22chr1B_C_albicans_SC5314	2098932	2099307	Snf2_Peak_1418	NA	288	269
Ca22chr1B_C_albicans_SC5314	2099507	2099786	Snf2_Peak_1419	NA	597	612
Ca22chr1B_C_albicans_SC5314	2100701	2101965	Snf2_Peak_1420	380	624	585	C1_09540W_B
Ca22chr1B_C_albicans_SC5314	2104890	2105223	Snf2_Peak_1421	NA	128	134	C1_09540W_B;C1_09550W_B;C1_09560C_B
Ca22chr1B_C_albicans_SC5314	2105606	2105830	Snf2_Peak_1422	504	1000	589	C1_09550W_B;C1_09560C_B
Ca22chr1B_C_albicans_SC5314	2105998	2106394	Snf2_Peak_1423	NA	226	529	C1_09560C_B;C1_09570W_B
Ca22chr1B_C_albicans_SC5314	2106505	2106830	Snf2_Peak_1424	NA	420	943	C1_09560C_B;C1_09570W_B
Ca22chr1B_C_albicans_SC5314	2116756	2117191	Snf2_Peak_1425	NA	72	52	C1_09610W_B
Ca22chr1B_C_albicans_SC5314	2117479	2117869	Snf2_Peak_1426	NA	328	42	C1_09610W_B;C1_09620C_B
Ca22chr1B_C_albicans_SC5314	2118905	2119263	Snf2_Peak_1427	NA	229	334	C1_09610W_B;C1_09620C_B
Ca22chr1B_C_albicans_SC5314	2119374	2119754	Snf2_Peak_1428	839	1000	815	C1_09610W_B;C1_09620C_B;C1_09630W_B
Ca22chr1B_C_albicans_SC5314	2119876	2120129	Snf2_Peak_1429	1000	1000	1000	C1_09620C_B;C1_09630W_B
Ca22chr1B_C_albicans_SC5314	2123855	2124177	Snf2_Peak_1430	NA	215	237	C1_09640W_B;C1_09650W_B
Ca22chr1B_C_albicans_SC5314	2129154	2129536	Snf2_Peak_1431	NA	432	911	C1_09660W_B;C1_09670C_B;C1_09680W_B
Ca22chr1B_C_albicans_SC5314	2131160	2132043	Snf2_Peak_1432	1000	1000	NA	C1_09680W_B;C1_09690W_B
Ca22chr1B_C_albicans_SC5314	2132156	2132470	Snf2_Peak_1433	NA	14	75	C1_09680W_B;C1_09690W_B
Ca22chr1B_C_albicans_SC5314	2147717	2148020	Snf2_Peak_1434	NA	1000	1000	C1_09800C_B;C1_09810W_B;C1_09820C_B
Ca22chr1B_C_albicans_SC5314	2158246	2158491	Snf2_Peak_1435	NA	353	236	C1_09850C_B;C1_09860C_B
Ca22chr1B_C_albicans_SC5314	2160034	2160375	Snf2_Peak_1436	141	499	916	C1_09860C_B
Ca22chr1B_C_albicans_SC5314	2160551	2160828	Snf2_Peak_1437	289	887	994	C1_09860C_B;C1_09870W_B
Ca22chr1B_C_albicans_SC5314	2169070	2169599	Snf2_Peak_1438	1000	1000	1000	C1_09910C_B;C1_09920W_B
Ca22chr1B_C_albicans_SC5314	2180044	2180339	Snf2_Peak_1439	NA	1000	1000	C1_09980C_B;C1_09990W_B
Ca22chr1B_C_albicans_SC5314	2180425	2180758	Snf2_Peak_1440	NA	1000	1000	C1_09980C_B;C1_09990W_B
Ca22chr1B_C_albicans_SC5314	2180933	2181228	Snf2_Peak_1441	NA	601	588	C1_09990W_B
Ca22chr1B_C_albicans_SC5314	2186161	2186371	Snf2_Peak_1442	NA	441	315
Ca22chr1B_C_albicans_SC5314	2186467	2186865	Snf2_Peak_1443	NA	262	222
Ca22chr1B_C_albicans_SC5314	2188319	2188644	Snf2_Peak_1444	NA	176	767	C1_10010C_B
Ca22chr1B_C_albicans_SC5314	2192808	2194585	Snf2_Peak_1445	1000	1000	1000	C1_10010C_B;C1_10020W_B
Ca22chr1B_C_albicans_SC5314	2194699	2194921	Snf2_Peak_1446	NA	643	401	C1_10020W_B
Ca22chr1B_C_albicans_SC5314	2198567	2198877	Snf2_Peak_1447	NA	315	246	C1_10030W_B;C1_10040W_B
Ca22chr1B_C_albicans_SC5314	2198969	2199441	Snf2_Peak_1448	711	1000	NA	C1_10030W_B;C1_10040W_B
Ca22chr1B_C_albicans_SC5314	2204780	2205077	Snf2_Peak_1449	NA	258	511	C1_10060C_B;C1_10070C_B
Ca22chr1B_C_albicans_SC5314	2208051	2208395	Snf2_Peak_1450	NA	181	270	C1_10070C_B;C1_10080W_B;C1_10090C_B
Ca22chr1B_C_albicans_SC5314	2212974	2213560	Snf2_Peak_1451	NA	426	566	C1_10100C_B;C1_10110W_B
Ca22chr1B_C_albicans_SC5314	2219887	2220230	Snf2_Peak_1452	NA	279	161	C1_10140C_B
Ca22chr1B_C_albicans_SC5314	2220417	2222115	Snf2_Peak_1453	1000	1000	1000	C1_10140C_B
Ca22chr1B_C_albicans_SC5314	2225614	2225872	Snf2_Peak_1454	NA	528	350
Ca22chr1B_C_albicans_SC5314	2225945	2226154	Snf2_Peak_1455	171	204	NA
Ca22chr1B_C_albicans_SC5314	2234044	2234426	Snf2_Peak_1456	83	141	139
Ca22chr1B_C_albicans_SC5314	2235330	2236062	Snf2_Peak_1457	1000	324	98	C1_10160W_B
Ca22chr1B_C_albicans_SC5314	2242355	2245242	Snf2_Peak_1458	1000	1000	914	C1_10180C_B;C1_10190W_B
Ca22chr1B_C_albicans_SC5314	2245295	2245644	Snf2_Peak_1459	NA	461	691	C1_10190W_B;C1_10200C_B
Ca22chr1B_C_albicans_SC5314	2245892	2246171	Snf2_Peak_1460	NA	141	178	C1_10190W_B;C1_10200C_B
Ca22chr1B_C_albicans_SC5314	2249299	2249567	Snf2_Peak_1461	NA	220	262	C1_10210C_B
Ca22chr1B_C_albicans_SC5314	2256631	2256986	Snf2_Peak_1462	58	303	483	C1_10220C_B
Ca22chr1B_C_albicans_SC5314	2257165	2257498	Snf2_Peak_1463	1000	1000	1000	C1_10220C_B
Ca22chr1B_C_albicans_SC5314	2257608	2258442	Snf2_Peak_1464	237	599	603	C1_10220C_B;C1_10230C_B
Ca22chr1B_C_albicans_SC5314	2258532	2258753	Snf2_Peak_1465	267	NA	NA	C1_10230C_B
Ca22chr1B_C_albicans_SC5314	2258829	2259040	Snf2_Peak_1466	NA	832	634	C1_10230C_B
Ca22chr1B_C_albicans_SC5314	2268065	2268359	Snf2_Peak_1467	NA	264	264	C1_10270C_B;C1_10280C_B
Ca22chr1B_C_albicans_SC5314	2268541	2268899	Snf2_Peak_1468	311	913	669	C1_10270C_B;C1_10280C_B
Ca22chr1B_C_albicans_SC5314	2268962	2270434	Snf2_Peak_1469	488	265	257	C1_10270C_B;C1_10280C_B;C1_10290W_B
Ca22chr1B_C_albicans_SC5314	2270502	2270717	Snf2_Peak_1470	443	NA	NA	C1_10290W_B
Ca22chr1B_C_albicans_SC5314	2270794	2271086	Snf2_Peak_1471	389	1000	899	C1_10290W_B
Ca22chr1B_C_albicans_SC5314	2273972	2276088	Snf2_Peak_1472	1000	1000	810	C1_10290W_B;C1_10300W_B
Ca22chr1B_C_albicans_SC5314	2278273	2278815	Snf2_Peak_1473	NA	86	49	C1_10300W_B
Ca22chr1B_C_albicans_SC5314	2278923	2279295	Snf2_Peak_1474	NA	574	637	C1_10300W_B;C1_10310W_B
Ca22chr1B_C_albicans_SC5314	2279986	2280237	Snf2_Peak_1475	NA	139	193	C1_10310W_B
Ca22chr1B_C_albicans_SC5314	2280740	2281049	Snf2_Peak_1476	179	270	264	C1_10310W_B
Ca22chr1B_C_albicans_SC5314	2281237	2282530	Snf2_Peak_1477	170	430	270	C1_10310W_B;C1_10320W_B;C1_10330C_B
Ca22chr1B_C_albicans_SC5314	2289032	2289459	Snf2_Peak_1478	1000	1000	990	C1_10350C_B
Ca22chr1B_C_albicans_SC5314	2289566	2290759	Snf2_Peak_1479	1000	1000	1000	C1_10350C_B
Ca22chr1B_C_albicans_SC5314	2290824	2291398	Snf2_Peak_1480	469	733	631
Ca22chr1B_C_albicans_SC5314	2291507	2292161	Snf2_Peak_1481	1000	1000	514	C1_10360C_B
Ca22chr1B_C_albicans_SC5314	2292255	2292649	Snf2_Peak_1482	327	460	303	C1_10360C_B
Ca22chr1B_C_albicans_SC5314	2294522	2294974	Snf2_Peak_1483	760	849	306	C1_10360C_B;C1_10370W_B
Ca22chr1B_C_albicans_SC5314	2295033	2296695	Snf2_Peak_1484	1000	1000	1000	C1_10360C_B;C1_10370W_B;C1_10380C_B
Ca22chr1B_C_albicans_SC5314	2299115	2299363	Snf2_Peak_1485	NA	327	200	C1_10380C_B;C1_10390C_B
Ca22chr1B_C_albicans_SC5314	2299499	2299736	Snf2_Peak_1486	370	623	367	C1_10380C_B;C1_10390C_B
Ca22chr1B_C_albicans_SC5314	2300762	2300992	Snf2_Peak_1487	701	NA	NA	C1_10390C_B;C1_10400C_B
Ca22chr1B_C_albicans_SC5314	2302530	2303436	Snf2_Peak_1488	793	992	421	C1_10400C_B;C1_10410W_B
Ca22chr1B_C_albicans_SC5314	2303534	2303895	Snf2_Peak_1489	673	1000	1000	C1_10410W_B
Ca22chr1B_C_albicans_SC5314	2304034	2304345	Snf2_Peak_1490	NA	340	501	C1_10410W_B;C1_10420C_B
Ca22chr1B_C_albicans_SC5314	2311092	2311318	Snf2_Peak_1491	NA	412	499	C1_10430W_B;C1_10440W_B
Ca22chr1B_C_albicans_SC5314	2314030	2315305	Snf2_Peak_1492	1000	1000	1000	C1_10440W_B;C1_10450W_B
Ca22chr1B_C_albicans_SC5314	2315966	2316276	Snf2_Peak_1493	NA	216	94	C1_10450W_B;C1_10460W_B
Ca22chr1B_C_albicans_SC5314	2336465	2336723	Snf2_Peak_1494	NA	148	370	C1_10550C_B;C1_10560C_B
Ca22chr1B_C_albicans_SC5314	2344974	2345420	Snf2_Peak_1495	NA	132	421	C1_10580C_B
Ca22chr1B_C_albicans_SC5314	2345478	2345766	Snf2_Peak_1496	320	248	213	C1_10580C_B;C1_10590W_B
Ca22chr1B_C_albicans_SC5314	2345893	2346441	Snf2_Peak_1497	244	434	386	C1_10590W_B
Ca22chr1B_C_albicans_SC5314	2346610	2346940	Snf2_Peak_1498	NA	102	145	C1_10590W_B
Ca22chr1B_C_albicans_SC5314	2347272	2347491	Snf2_Peak_1499	NA	317	199	C1_10590W_B
Ca22chr1B_C_albicans_SC5314	2347761	2348084	Snf2_Peak_1500	71	270	319	C1_10590W_B;C1_10600C_B
Ca22chr1B_C_albicans_SC5314	2348337	2348691	Snf2_Peak_1501	NA	222	279	C1_10600C_B
Ca22chr1B_C_albicans_SC5314	2349197	2349502	Snf2_Peak_1502	NA	1000	1000	C1_10600C_B;C1_10610W_B
Ca22chr1B_C_albicans_SC5314	2351913	2352138	Snf2_Peak_1503	218	764	569	C1_10610W_B;C1_10620W_B
Ca22chr1B_C_albicans_SC5314	2359955	2360293	Snf2_Peak_1504	304	1000	1000	C1_10640C_B;C1_10650W_B
Ca22chr1B_C_albicans_SC5314	2360539	2360770	Snf2_Peak_1505	NA	1000	1000	C1_10650W_B
Ca22chr1B_C_albicans_SC5314	2375649	2375891	Snf2_Peak_1506	NA	255	373	C1_10690W_B;C1_10700C_B;C1_10710C_B
Ca22chr1B_C_albicans_SC5314	2377932	2378318	Snf2_Peak_1507	176	880	832	C1_10710C_B;C1_10720C_B
Ca22chr1B_C_albicans_SC5314	2389828	2390174	Snf2_Peak_1508	NA	1000	1000	C1_10770W_B;C1_10780C_B;C1_10790W_B
Ca22chr1B_C_albicans_SC5314	2401710	2402812	Snf2_Peak_1509	1000	807	759	C1_10840C_B;C1_10850W_B
Ca22chr1B_C_albicans_SC5314	2405859	2406078	Snf2_Peak_1510	645	1000	847	C1_10860C_B;C1_10870W_B
Ca22chr1B_C_albicans_SC5314	2410347	2410729	Snf2_Peak_1511	NA	738	892	C1_10890C_B;C1_10900C_B;C1_10910C_B
Ca22chr1B_C_albicans_SC5314	2439696	2441689	Snf2_Peak_1512	1000	1000	1000	C1_11070W_B;C1_11080W_B
Ca22chr1B_C_albicans_SC5314	2441842	2442148	Snf2_Peak_1513	296	532	422	C1_11080W_B
Ca22chr1B_C_albicans_SC5314	2449506	2449894	Snf2_Peak_1514	NA	333	270	C1_11130W_B;C1_11140W_B
Ca22chr1B_C_albicans_SC5314	2456198	2456579	Snf2_Peak_1515	58	409	306	C1_11190W_B;C1_11200W_B
Ca22chr1B_C_albicans_SC5314	2467397	2467765	Snf2_Peak_1516	523	1000	1000	C1_11210C_B;C1_11220C_B
Ca22chr1B_C_albicans_SC5314	2470984	2471301	Snf2_Peak_1517	NA	418	406	C1_11230W_B;C1_11240C_B
Ca22chr1B_C_albicans_SC5314	2472081	2472427	Snf2_Peak_1518	416	1000	1000	C1_11240C_B;C1_11250W_B
Ca22chr1B_C_albicans_SC5314	2473564	2474072	Snf2_Peak_1519	114	1000	581	C1_11250W_B;C1_11260C_B
Ca22chr1B_C_albicans_SC5314	2474184	2475655	Snf2_Peak_1520	1000	1000	1000	C1_11250W_B;C1_11260C_B;C1_11270W_B
Ca22chr1B_C_albicans_SC5314	2476306	2476629	Snf2_Peak_1521	387	1000	1000	C1_11270W_B;C1_11280W_B
Ca22chr1B_C_albicans_SC5314	2477954	2478227	Snf2_Peak_1522	NA	775	477	C1_11280W_B;C1_11290W_B;C1_11300C_B
Ca22chr1B_C_albicans_SC5314	2483494	2483699	Snf2_Peak_1523	267	NA	NA	C1_11310C_B
Ca22chr1B_C_albicans_SC5314	2483791	2485033	Snf2_Peak_1524	1000	1000	786	C1_11310C_B;C1_11320C_B
Ca22chr1B_C_albicans_SC5314	2485116	2487377	Snf2_Peak_1525	1000	1000	673	C1_11320C_B;C1_11330C_B;C1_11340W_B
Ca22chr1B_C_albicans_SC5314	2487491	2488119	Snf2_Peak_1526	799	693	492	C1_11330C_B;C1_11340W_B
Ca22chr1B_C_albicans_SC5314	2491054	2491854	Snf2_Peak_1527	952	857	53	C1_11350C_B;C1_11360W_B
Ca22chr1B_C_albicans_SC5314	2491988	2492216	Snf2_Peak_1528	NA	387	496	C1_11350C_B;C1_11360W_B;C1_11370C_B
Ca22chr1B_C_albicans_SC5314	2505365	2505913	Snf2_Peak_1529	333	831	763	C1_11420W_B;C1_11430W_B
Ca22chr1B_C_albicans_SC5314	2512299	2512622	Snf2_Peak_1530	NA	461	834	C1_11440C_B;C1_11450C_B
Ca22chr1B_C_albicans_SC5314	2512752	2513090	Snf2_Peak_1531	NA	213	218	C1_11440C_B;C1_11450C_B
Ca22chr1B_C_albicans_SC5314	2514442	2514745	Snf2_Peak_1532	NA	280	499	C1_11450C_B
Ca22chr1B_C_albicans_SC5314	2514902	2516010	Snf2_Peak_1533	1000	1000	1000	C1_11450C_B
Ca22chr1B_C_albicans_SC5314	2516069	2516977	Snf2_Peak_1534	1000	1000	1000	C1_11470C_B
Ca22chr1B_C_albicans_SC5314	2517087	2521922	Snf2_Peak_1535	1000	1000	1000	C1_11470C_B;C1_11480W_B
Ca22chr1B_C_albicans_SC5314	2522085	2523210	Snf2_Peak_1536	136	1000	619	C1_11480W_B
Ca22chr1B_C_albicans_SC5314	2527528	2527769	Snf2_Peak_1537	NA	163	290	C1_11490C_B;C1_11500C_B
Ca22chr1B_C_albicans_SC5314	2529498	2529721	Snf2_Peak_1538	NA	120	237	C1_11500C_B;C1_11510C_B
Ca22chr1B_C_albicans_SC5314	2530589	2530864	Snf2_Peak_1539	NA	151	249	C1_11510C_B;C1_11520C_B
Ca22chr1B_C_albicans_SC5314	2531726	2532202	Snf2_Peak_1540	955	NA	NA	C1_11520C_B;C1_11530C_B
Ca22chr1B_C_albicans_SC5314	2541287	2541778	Snf2_Peak_1541	NA	360	875	C1_11560C_B;C1_11570W_B;C1_11580W_B;C1_11590W_B
Ca22chr1B_C_albicans_SC5314	2553588	2553938	Snf2_Peak_1542	940	1000	1000	C1_11640C_B;C1_11650W_B
Ca22chr1B_C_albicans_SC5314	2554086	2554355	Snf2_Peak_1543	NA	271	247	C1_11640C_B;C1_11650W_B
Ca22chr1B_C_albicans_SC5314	2554489	2554787	Snf2_Peak_1544	NA	129	217	C1_11650W_B;C1_11660W_B
Ca22chr1B_C_albicans_SC5314	2554907	2555517	Snf2_Peak_1545	102	425	194	C1_11650W_B;C1_11660W_B
Ca22chr1B_C_albicans_SC5314	2557503	2558065	Snf2_Peak_1546	135	203	397	C1_11660W_B;C1_11670W_B
Ca22chr1B_C_albicans_SC5314	2558195	2558541	Snf2_Peak_1547	NA	130	221	C1_11660W_B;C1_11670W_B;C1_11680C_B
Ca22chr1B_C_albicans_SC5314	2559504	2560346	Snf2_Peak_1548	309	1000	1000	C1_11670W_B;C1_11680C_B;C1_11690W_B
Ca22chr1B_C_albicans_SC5314	2560458	2560729	Snf2_Peak_1549	858	1000	1000	C1_11690W_B
Ca22chr1B_C_albicans_SC5314	2581333	2582188	Snf2_Peak_1550	718	485	532	C1_11770C_B
Ca22chr1B_C_albicans_SC5314	2582267	2583921	Snf2_Peak_1551	1000	1000	1000	C1_11780W_B;C1_11790W_B;C1_11800C_B
Ca22chr1B_C_albicans_SC5314	2584047	2584282	Snf2_Peak_1552	NA	176	260	C1_11780W_B;C1_11790W_B;C1_11800C_B
Ca22chr1B_C_albicans_SC5314	2584972	2585316	Snf2_Peak_1553	NA	275	382	C1_11790W_B;C1_11800C_B;C1_11810W_B
Ca22chr1B_C_albicans_SC5314	2588214	2588599	Snf2_Peak_1554	NA	752	1000	C1_11810W_B;C1_11820W_B;C1_11830W_B
Ca22chr1B_C_albicans_SC5314	2588722	2590948	Snf2_Peak_1555	1000	1000	1000	C1_11810W_B;C1_11820W_B;C1_11830W_B
Ca22chr1B_C_albicans_SC5314	2591050	2593729	Snf2_Peak_1556	1000	1000	1000	C1_11850W_B
Ca22chr1B_C_albicans_SC5314	2594356	2594766	Snf2_Peak_1557	143	212	328	C1_11850W_B;C1_11860W_B
Ca22chr1B_C_albicans_SC5314	2598762	2598972	Snf2_Peak_1558	42	NA	NA	C1_11860W_B
Ca22chr1B_C_albicans_SC5314	2599054	2599880	Snf2_Peak_1559	1000	1000	1000	C1_11860W_B;C1_11870W_B
Ca22chr1B_C_albicans_SC5314	2600121	2600374	Snf2_Peak_1560	NA	167	234	C1_11870W_B
Ca22chr1B_C_albicans_SC5314	2616091	2616453	Snf2_Peak_1561	NA	96	800	C1_11940C_B;C1_11950W_B
Ca22chr1B_C_albicans_SC5314	2622465	2622742	Snf2_Peak_1562	311	382	632
Ca22chr1B_C_albicans_SC5314	2622871	2623259	Snf2_Peak_1563	509	860	706	C1_11990W_B
Ca22chr1B_C_albicans_SC5314	2629824	2630210	Snf2_Peak_1564	NA	590	1000	C1_12010C_B
Ca22chr1B_C_albicans_SC5314	2632460	2632662	Snf2_Peak_1565	479	1000	NA	C1_12020W_B;C1_12030W_B
Ca22chr1B_C_albicans_SC5314	2641187	2641533	Snf2_Peak_1566	NA	341	748	C1_12070C_B;C1_12080W_B
Ca22chr1B_C_albicans_SC5314	2668457	2668833	Snf2_Peak_1567	NA	274	516	C1_12220W_B;C1_12230W_B
Ca22chr1B_C_albicans_SC5314	2695144	2695599	Snf2_Peak_1568	51	162	201	C1_12360C_B;C1_12370W_B;C1_12380C_B
Ca22chr1B_C_albicans_SC5314	2703597	2704203	Snf2_Peak_1569	NA	821	789	C1_12410C_B;C1_12420C_B;C1_12430W_B
Ca22chr1B_C_albicans_SC5314	2717550	2717978	Snf2_Peak_1570	475	1000	1000	C1_12450C_B;C1_12460C_B
Ca22chr1B_C_albicans_SC5314	2718089	2718684	Snf2_Peak_1571	388	1000	801	C1_12460C_B
Ca22chr1B_C_albicans_SC5314	2718791	2719041	Snf2_Peak_1572	251	NA	NA	C1_12460C_B;C1_12470W_B
Ca22chr1B_C_albicans_SC5314	2719185	2719496	Snf2_Peak_1573	409	356	434	C1_12460C_B;C1_12470W_B
Ca22chr1B_C_albicans_SC5314	2719558	2719803	Snf2_Peak_1574	107	NA	NA	C1_12460C_B;C1_12470W_B
Ca22chr1B_C_albicans_SC5314	2727629	2728220	Snf2_Peak_1575	NA	302	506	C1_12490W_B;C1_12500C_B
Ca22chr1B_C_albicans_SC5314	2746713	2747091	Snf2_Peak_1576	NA	425	969	C1_12580W_B;C1_12590W_B;C1_12600C_B
Ca22chr1B_C_albicans_SC5314	2758068	2758452	Snf2_Peak_1577	NA	130	177	C1_12630C_B;C1_12640W_B;C1_12650C_B
Ca22chr1B_C_albicans_SC5314	2774239	2774472	Snf2_Peak_1578	491	476	NA	C1_12730W_B
Ca22chr1B_C_albicans_SC5314	2774558	2774827	Snf2_Peak_1579	268	818	679	C1_12730W_B
Ca22chr1B_C_albicans_SC5314	2775352	2775739	Snf2_Peak_1580	279	546	418	C1_12730W_B;C1_12740W_B
Ca22chr1B_C_albicans_SC5314	2775842	2776778	Snf2_Peak_1581	560	272	148	C1_12730W_B;C1_12740W_B
Ca22chr1B_C_albicans_SC5314	2788181	2788381	Snf2_Peak_1582	18	NA	NA	C1_12790C_B
Ca22chr1B_C_albicans_SC5314	2788451	2788957	Snf2_Peak_1583	1000	NA	NA	C1_12790C_B;C1_12800W_B
Ca22chr1B_C_albicans_SC5314	2789019	2789265	Snf2_Peak_1584	1000	1000	NA	C1_12790C_B;C1_12800W_B;C1_12810W_B
Ca22chr1B_C_albicans_SC5314	2789417	2789926	Snf2_Peak_1585	NA	216	356	C1_12800W_B;C1_12810W_B
Ca22chr1B_C_albicans_SC5314	2790136	2790456	Snf2_Peak_1586	NA	147	95	C1_12800W_B;C1_12810W_B;C1_12820C_B
Ca22chr1B_C_albicans_SC5314	2796605	2796913	Snf2_Peak_1587	806	1000	668	C1_12830C_B;C1_12840W_B
Ca22chr1B_C_albicans_SC5314	2797018	2797627	Snf2_Peak_1588	615	1000	816	C1_12830C_B;C1_12840W_B
Ca22chr1B_C_albicans_SC5314	2797695	2800622	Snf2_Peak_1589	1000	1000	1000	C1_12840W_B;C1_12850W_B;C1_12860C_B
Ca22chr1B_C_albicans_SC5314	2800712	2801120	Snf2_Peak_1590	NA	361	277	C1_12850W_B;C1_12860C_B
Ca22chr1B_C_albicans_SC5314	2811040	2812231	Snf2_Peak_1591	1000	1000	1000	C1_12910W_B;C1_12920C_B
Ca22chr1B_C_albicans_SC5314	2825462	2825836	Snf2_Peak_1592	62	285	403	C1_12960C_B
Ca22chr1B_C_albicans_SC5314	2830132	2830501	Snf2_Peak_1593	150	1000	1000	C1_12970C_B;C1_12980W_B;C1_12990W_B;C1_13000W_B
Ca22chr1B_C_albicans_SC5314	2831282	2831597	Snf2_Peak_1594	NA	515	426	C1_12980W_B;C1_12990W_B;C1_13000W_B;C1_13010W_B
Ca22chr1B_C_albicans_SC5314	2838964	2839474	Snf2_Peak_1595	NA	474	634	C1_13030C_B;C1_13040C_B;C1_13050W_B
Ca22chr1B_C_albicans_SC5314	2845498	2845893	Snf2_Peak_1596	372	1000	1000	C1_13070C_B
Ca22chr1B_C_albicans_SC5314	2846018	2846337	Snf2_Peak_1597	422	1000	1000
Ca22chr1B_C_albicans_SC5314	2850495	2850730	Snf2_Peak_1598	33	NA	NA	C1_13080W_B
Ca22chr1B_C_albicans_SC5314	2850853	2851489	Snf2_Peak_1599	181	NA	145
Ca22chr1B_C_albicans_SC5314	2851595	2854087	Snf2_Peak_1600	390	1000	1000	C1_13090W_B;C1_13100W_B
Ca22chr1B_C_albicans_SC5314	2854197	2854414	Snf2_Peak_1601	278	NA	NA	C1_13090W_B;C1_13100W_B
Ca22chr1B_C_albicans_SC5314	2860390	2860618	Snf2_Peak_1602	1000	907	NA	C1_13110C_B;C1_13120C_B
Ca22chr1B_C_albicans_SC5314	2860691	2861179	Snf2_Peak_1603	349	447	NA	C1_13110C_B;C1_13120C_B
Ca22chr1B_C_albicans_SC5314	2868031	2868384	Snf2_Peak_1604	NA	86	120	C1_13130C_B;C1_13140C_B
Ca22chr1B_C_albicans_SC5314	2868601	2869337	Snf2_Peak_1605	36	150	218	C1_13130C_B;C1_13140C_B
Ca22chr1B_C_albicans_SC5314	2869467	2872687	Snf2_Peak_1606	1000	1000	918	C1_13140C_B;C1_13150W_B
Ca22chr1B_C_albicans_SC5314	2874067	2874734	Snf2_Peak_1607	NA	219	214	C1_13160W_B;C1_13170C_B
Ca22chr1B_C_albicans_SC5314	2879966	2880287	Snf2_Peak_1608	NA	229	196	C1_13170C_B;C1_13180W_B;C1_13190W_B
Ca22chr1B_C_albicans_SC5314	2882672	2882880	Snf2_Peak_1609	1000	1000	NA	C1_13200C_B;C1_13210C_B;C1_13220C_B
Ca22chr1B_C_albicans_SC5314	2883078	2883493	Snf2_Peak_1610	NA	214	427	C1_13200C_B;C1_13210C_B;C1_13220C_B
Ca22chr1B_C_albicans_SC5314	2886338	2886696	Snf2_Peak_1611	1000	1000	1000	C1_13220C_B
Ca22chr1B_C_albicans_SC5314	2886747	2887052	Snf2_Peak_1612	1000	1000	1000	C1_13220C_B;C1_13240W_B
Ca22chr1B_C_albicans_SC5314	2887160	2887363	Snf2_Peak_1613	607	1000	NA	C1_13240W_B
Ca22chr1B_C_albicans_SC5314	2887510	2887968	Snf2_Peak_1614	379	742	533	C1_13240W_B
Ca22chr1B_C_albicans_SC5314	2888815	2892035	Snf2_Peak_1615	1000	1000	1000	C1_13240W_B;C1_13250W_B
Ca22chr1B_C_albicans_SC5314	2893247	2893933	Snf2_Peak_1616	NA	281	399	C1_13250W_B;C1_13260W_B;C1_13270W_B
Ca22chr1B_C_albicans_SC5314	2895767	2896144	Snf2_Peak_1617	NA	384	300	C1_13270W_B;C1_13280C_B;C1_13290W_B
Ca22chr1B_C_albicans_SC5314	2896340	2896686	Snf2_Peak_1618	NA	744	695	C1_13280C_B;C1_13290W_B
Ca22chr1B_C_albicans_SC5314	2901060	2901370	Snf2_Peak_1619	NA	312	178	C1_13300C_B
Ca22chr1B_C_albicans_SC5314	2901587	2902002	Snf2_Peak_1620	499	1000	1000	C1_13300C_B;C1_13310W_B
Ca22chr1B_C_albicans_SC5314	2902189	2902456	Snf2_Peak_1621	267	520	NA	C1_13300C_B;C1_13310W_B
Ca22chr1B_C_albicans_SC5314	2902529	2903293	Snf2_Peak_1622	NA	229	84	C1_13310W_B
Ca22chr1B_C_albicans_SC5314	2906286	2906860	Snf2_Peak_1623	296	296	311	C1_13320C_B;C1_13330C_B
Ca22chr1B_C_albicans_SC5314	2906954	2908428	Snf2_Peak_1624	752	1000	999	C1_13320C_B;C1_13330C_B
Ca22chr1B_C_albicans_SC5314	2908578	2912257	Snf2_Peak_1625	1000	1000	1000	C1_13330C_B;C1_13350W_B
Ca22chr1B_C_albicans_SC5314	2921939	2923322	Snf2_Peak_1626	1000	896	453	C1_13400C_B
Ca22chr1B_C_albicans_SC5314	2923401	2924106	Snf2_Peak_1627	1000	1000	1000
Ca22chr1B_C_albicans_SC5314	2924206	2925246	Snf2_Peak_1628	1000	1000	1000	C1_13410W_B;C1_13420C_B
Ca22chr1B_C_albicans_SC5314	2925363	2925882	Snf2_Peak_1629	NA	687	1000	C1_13410W_B;C1_13420C_B
Ca22chr1B_C_albicans_SC5314	2950987	2951247	Snf2_Peak_1630	NA	285	490	C1_13460W_B;C1_13470W_B
Ca22chr1B_C_albicans_SC5314	2951294	2951597	Snf2_Peak_1631	369	725	NA	C1_13460W_B;C1_13470W_B
Ca22chr1B_C_albicans_SC5314	2954317	2955427	Snf2_Peak_1632	612	NA	NA	C1_13470W_B;C1_13480W_B
Ca22chr1B_C_albicans_SC5314	2955556	2955926	Snf2_Peak_1633	NA	384	282	C1_13480W_B
Ca22chr1B_C_albicans_SC5314	2959770	2960011	Snf2_Peak_1634	NA	314	322	C1_13490C_B;C1_13500C_B;C1_13510C_B
Ca22chr1B_C_albicans_SC5314	2962804	2963429	Snf2_Peak_1635	333	526	NA	C1_13510C_B;C1_13520C_B
Ca22chr1B_C_albicans_SC5314	2973794	2974048	Snf2_Peak_1636	NA	75	111
Ca22chr1B_C_albicans_SC5314	2975213	2975535	Snf2_Peak_1637	NA	884	1000	C1_13570W_B
Ca22chr1B_C_albicans_SC5314	2980150	2981118	Snf2_Peak_1638	490	1000	1000	C1_13580W_B
Ca22chr1B_C_albicans_SC5314	2983927	2984134	Snf2_Peak_1639	NA	514	321	C1_13580W_B;C1_13590W_B
Ca22chr1B_C_albicans_SC5314	2989663	2990029	Snf2_Peak_1640	222	941	483	C1_13610C_B
Ca22chr1B_C_albicans_SC5314	2990122	2993340	Snf2_Peak_1641	1000	1000	461	C1_13610C_B;C1_13620W_B
Ca22chr1B_C_albicans_SC5314	2995946	2996867	Snf2_Peak_1642	427	627	407	C1_13620W_B;C1_13630W_B
Ca22chr1B_C_albicans_SC5314	2997006	2997264	Snf2_Peak_1643	NA	308	259	C1_13620W_B;C1_13630W_B
Ca22chr1B_C_albicans_SC5314	2998546	2999451	Snf2_Peak_1644	NA	363	422	C1_13630W_B;C1_13640W_B
Ca22chr1B_C_albicans_SC5314	2999666	2999961	Snf2_Peak_1645	NA	459	590	C1_13630W_B;C1_13640W_B
Ca22chr1B_C_albicans_SC5314	3002648	3003007	Snf2_Peak_1646	NA	739	542	C1_13650C_B;C1_13660W_B
Ca22chr1B_C_albicans_SC5314	3003254	3003635	Snf2_Peak_1647	NA	239	191	C1_13650C_B;C1_13660W_B
Ca22chr1B_C_albicans_SC5314	3005315	3005867	Snf2_Peak_1648	256	396	149	C1_13660W_B;C1_13670W_B
Ca22chr1B_C_albicans_SC5314	3006291	3006605	Snf2_Peak_1649	NA	456	311	C1_13660W_B;C1_13670W_B
Ca22chr1B_C_albicans_SC5314	3008735	3008963	Snf2_Peak_1650	NA	225	128	C1_13670W_B;C1_13680C_B;C1_13690C_B
Ca22chr1B_C_albicans_SC5314	3009757	3010086	Snf2_Peak_1651	126	289	NA	C1_13680C_B;C1_13690C_B
Ca22chr1B_C_albicans_SC5314	3010208	3010430	Snf2_Peak_1652	449	NA	NA	C1_13690C_B;C1_13700W_B
Ca22chr1B_C_albicans_SC5314	3010574	3010953	Snf2_Peak_1653	NA	512	417	C1_13690C_B;C1_13700W_B
Ca22chr1B_C_albicans_SC5314	3011240	3011797	Snf2_Peak_1654	NA	1000	1000	C1_13700W_B
Ca22chr1B_C_albicans_SC5314	3024605	3025116	Snf2_Peak_1655	276	581	862	C1_13780W_B
Ca22chr1B_C_albicans_SC5314	3025301	3025537	Snf2_Peak_1656	719	1000	981	C1_13780W_B
Ca22chr1B_C_albicans_SC5314	3034221	3034861	Snf2_Peak_1657	86	648	582	C1_13800C_B;C1_13810W_B
Ca22chr1B_C_albicans_SC5314	3040401	3040778	Snf2_Peak_1658	1000	1000	973	C1_13830C_B;C1_13840W_B
Ca22chr1B_C_albicans_SC5314	3047774	3048144	Snf2_Peak_1659	137	854	631	C1_13860C_B
Ca22chr1B_C_albicans_SC5314	3048344	3048842	Snf2_Peak_1660	471	NA	329	C1_13860C_B
Ca22chr1B_C_albicans_SC5314	3048986	3049315	Snf2_Peak_1661	NA	934	1000	C1_13860C_B
Ca22chr1B_C_albicans_SC5314	3049467	3050000	Snf2_Peak_1662	NA	194	214
Ca22chr1B_C_albicans_SC5314	3050131	3050678	Snf2_Peak_1663	NA	115	366	C1_13870W_B
Ca22chr1B_C_albicans_SC5314	3050775	3051127	Snf2_Peak_1664	NA	989	1000	C1_13870W_B
Ca22chr1B_C_albicans_SC5314	3057318	3057808	Snf2_Peak_1665	525	1000	1000	C1_13880C_B
Ca22chr1B_C_albicans_SC5314	3058024	3059666	Snf2_Peak_1666	1000	1000	859
Ca22chr1B_C_albicans_SC5314	3059877	3060250	Snf2_Peak_1667	70	NA	130	C1_13890C_B
Ca22chr1B_C_albicans_SC5314	3060359	3060958	Snf2_Peak_1668	288	495	394	C1_13890C_B;C1_13900C_B
Ca22chr1B_C_albicans_SC5314	3061109	3061317	Snf2_Peak_1669	NA	197	185	C1_13890C_B;C1_13900C_B
Ca22chr1B_C_albicans_SC5314	3063200	3063456	Snf2_Peak_1670	NA	164	61	C1_13900C_B;C1_13910C_B
Ca22chr1B_C_albicans_SC5314	3065193	3065393	Snf2_Peak_1671	NA	82	81	C1_13910C_B;C1_13920W_B
Ca22chr1B_C_albicans_SC5314	3065873	3066918	Snf2_Peak_1672	36	229	161	C1_13910C_B;C1_13920W_B;C1_13930W_B
Ca22chr1B_C_albicans_SC5314	3069765	3070087	Snf2_Peak_1673	139	291	423	C1_13930W_B
Ca22chr1B_C_albicans_SC5314	3070490	3071200	Snf2_Peak_1674	229	321	365
Ca22chr1B_C_albicans_SC5314	3071379	3071782	Snf2_Peak_1675	239	486	413
Ca22chr1B_C_albicans_SC5314	3071854	3073684	Snf2_Peak_1676	1000	606	684	C1_13940W_B
Ca22chr1B_C_albicans_SC5314	3104905	3105359	Snf2_Peak_1677	NA	473	956	C1_14080W_B;C1_14090W_B;C1_14100W_B
Ca22chr1B_C_albicans_SC5314	3109901	3112273	Snf2_Peak_1678	1000	970	706	C1_14120C_B
Ca22chr1B_C_albicans_SC5314	3112284	3113000	Snf2_Peak_1679	754	1000	1000	C1_14130W_B
Ca22chr1B_C_albicans_SC5314	3120397	3120744	Snf2_Peak_1680	802	1000	1000	C1_14150C_B;C1_14160W_B
Ca22chr1B_C_albicans_SC5314	3120931	3121159	Snf2_Peak_1681	NA	280	454	C1_14150C_B;C1_14160W_B
Ca22chr1B_C_albicans_SC5314	3127005	3127313	Snf2_Peak_1682	NA	264	334	C1_14180W_B;C1_14190C_B;C1_14200W_B
Ca22chr1B_C_albicans_SC5314	3131949	3132210	Snf2_Peak_1683	228	NA	338	C1_14210C_B;C1_14220C_B
Ca22chr1B_C_albicans_SC5314	3134998	3135311	Snf2_Peak_1684	463	394	178	C1_14220C_B;C1_14230C_B
Ca22chr1B_C_albicans_SC5314	3150038	3151514	Snf2_Peak_1685	1000	263	115	C1_14290C_B;C1_14300C_B
Ca22chr1B_C_albicans_SC5314	3160262	3160575	Snf2_Peak_1686	233	442	330	C1_14340C_B
Ca22chr1B_C_albicans_SC5314	3160717	3162610	Snf2_Peak_1687	1000	1000	515	C1_14340C_B;C1_14350W_B;C1_14360C_B
Ca22chr1B_C_albicans_SC5314	3164449	3165358	Snf2_Peak_1688	946	1000	459	C1_14360C_B;C1_14370W_B;C1_14380C_B
Ca22chr1B_C_albicans_SC5314	3183285	3183570	Snf2_Peak_1689	466	866	1000	C1_14550C_B;C1_14560C_B;C1_14570C_B
Ca22chr1B_C_albicans_SC5314	3183635	3183835	Snf2_Peak_1690	137	NA	NA	C1_14550C_B;C1_14560C_B;C1_14570C_B
Ca22chr2A_C_albicans_SC5314	4317	4555	Snf2_Peak_1691	NA	294	636	C2_00010W_A
Ca22chr2A_C_albicans_SC5314	17704	19391	Snf2_Peak_1692	1000	1000	639	C2_00120C_A;C2_00130W_A;C2_00140W_A
Ca22chr2A_C_albicans_SC5314	28513	28871	Snf2_Peak_1693	NA	871	984	C2_00200W_A;C2_00210W_A;C2_00220C_A
Ca22chr2A_C_albicans_SC5314	29702	29983	Snf2_Peak_1694	NA	166	355	C2_00210W_A;C2_00220C_A;C2_00230W_A
Ca22chr2A_C_albicans_SC5314	31163	31496	Snf2_Peak_1695	NA	300	128	C2_00230W_A;C2_00240C_A
Ca22chr2A_C_albicans_SC5314	31645	32047	Snf2_Peak_1696	364	777	579	C2_00230W_A;C2_00240C_A
Ca22chr2A_C_albicans_SC5314	32125	33283	Snf2_Peak_1697	1000	1000	1000	C2_00230W_A;C2_00240C_A;C2_00250W_A;C2_00260C_A
Ca22chr2A_C_albicans_SC5314	33329	34064	Snf2_Peak_1698	NA	938	1000	C2_00240C_A;C2_00250W_A;C2_00260C_A;C2_00270C_A
Ca22chr2A_C_albicans_SC5314	49872	50111	Snf2_Peak_1699	NA	1000	1000	C2_00360C_A;C2_00370W_A
Ca22chr2A_C_albicans_SC5314	58048	58430	Snf2_Peak_1700	NA	432	488	C2_00400C_A;C2_00410C_A
Ca22chr2A_C_albicans_SC5314	94408	94928	Snf2_Peak_1701	NA	565	1000	C2_00580C_A;C2_00590W_A
Ca22chr2A_C_albicans_SC5314	97818	98054	Snf2_Peak_1702	NA	111	169	C2_00600C_A;C2_00610C_A;C2_00620C_A
Ca22chr2A_C_albicans_SC5314	110307	110515	Snf2_Peak_1703	109	NA	NA	C2_00660C_A;C2_00670C_A;C2_00680C_A
Ca22chr2A_C_albicans_SC5314	112112	113637	Snf2_Peak_1704	929	296	139	C2_00680C_A
Ca22chr2A_C_albicans_SC5314	113716	113997	Snf2_Peak_1705	313	236	328
Ca22chr2A_C_albicans_SC5314	122992	123591	Snf2_Peak_1706	1000	1000	686	C2_00720C_A;C2_00730C_A
Ca22chr2A_C_albicans_SC5314	128535	128840	Snf2_Peak_1707	NA	844	726	C2_00740C_A
Ca22chr2A_C_albicans_SC5314	129063	129757	Snf2_Peak_1708	249	898	868	C2_00740C_A;C2_00750W_A
Ca22chr2A_C_albicans_SC5314	129876	130275	Snf2_Peak_1709	347	482	186	C2_00750W_A;C2_00760C_A
Ca22chr2A_C_albicans_SC5314	131418	132922	Snf2_Peak_1710	1000	978	685	C2_00750W_A;C2_00760C_A;C2_00770W_A;C2_00780W_A
Ca22chr2A_C_albicans_SC5314	133014	133373	Snf2_Peak_1711	157	257	237	C2_00770W_A;C2_00780W_A
Ca22chr2A_C_albicans_SC5314	136067	136303	Snf2_Peak_1712	NA	156	229	C2_00790C_A;C2_00800C_A
Ca22chr2A_C_albicans_SC5314	142152	142463	Snf2_Peak_1713	NA	124	28	C2_00830C_A;C2_00840W_A
Ca22chr2A_C_albicans_SC5314	147637	148156	Snf2_Peak_1714	NA	553	646	C2_00860C_A;C2_00870W_A
Ca22chr2A_C_albicans_SC5314	148485	148754	Snf2_Peak_1715	NA	688	894	C2_00870W_A;C2_00880W_A
Ca22chr2A_C_albicans_SC5314	154973	155291	Snf2_Peak_1716	NA	1000	1000	C2_00920W_A;C2_00930C_A;C2_00940W_A
Ca22chr2A_C_albicans_SC5314	157568	157913	Snf2_Peak_1717	NA	942	362	C2_00950C_A;C2_00960C_A;C2_00970C_A
Ca22chr2A_C_albicans_SC5314	158174	158496	Snf2_Peak_1718	321	1000	1000	C2_00950C_A;C2_00960C_A;C2_00970C_A
Ca22chr2A_C_albicans_SC5314	158636	159045	Snf2_Peak_1719	411	1000	735	C2_00960C_A;C2_00970C_A
Ca22chr2A_C_albicans_SC5314	160384	165097	Snf2_Peak_1720	1000	1000	1000	C2_00970C_A;C2_00980W_A;C2_00990W_A;C2_01000W_A
Ca22chr2A_C_albicans_SC5314	166262	167973	Snf2_Peak_1721	1000	1000	824	C2_01000W_A;C2_01010W_A
Ca22chr2A_C_albicans_SC5314	168539	170673	Snf2_Peak_1722	1000	1000	415	C2_01010W_A;C2_01020W_A
Ca22chr2A_C_albicans_SC5314	171707	172125	Snf2_Peak_1723	NA	301	300	C2_01020W_A;C2_01030W_A
Ca22chr2A_C_albicans_SC5314	172292	172507	Snf2_Peak_1724	NA	1000	994	C2_01020W_A;C2_01030W_A;C2_01040W_A
Ca22chr2A_C_albicans_SC5314	176026	176679	Snf2_Peak_1725	461	1000	1000	C2_01070W_A;C2_01080C_A;C2_01090C_A
Ca22chr2A_C_albicans_SC5314	176743	177196	Snf2_Peak_1726	1000	1000	420	C2_01070W_A;C2_01080C_A;C2_01090C_A
Ca22chr2A_C_albicans_SC5314	177357	178181	Snf2_Peak_1727	449	1000	112	C2_01090C_A;C2_01110C_A
Ca22chr2A_C_albicans_SC5314	178313	178601	Snf2_Peak_1728	NA	264	241	C2_01110C_A
Ca22chr2A_C_albicans_SC5314	179478	179729	Snf2_Peak_1729	137	482	407	C2_01110C_A
Ca22chr2A_C_albicans_SC5314	179805	181115	Snf2_Peak_1730	708	1000	834	C2_01110C_A;C2_01120W_A
Ca22chr2A_C_albicans_SC5314	192735	193128	Snf2_Peak_1731	NA	1000	749	C2_01170C_A;C2_01180W_A;C2_01190C_A
Ca22chr2A_C_albicans_SC5314	193264	193669	Snf2_Peak_1732	NA	297	396	C2_01170C_A;C2_01180W_A;C2_01190C_A
Ca22chr2A_C_albicans_SC5314	193735	193981	Snf2_Peak_1733	NA	154	142	C2_01180W_A;C2_01190C_A
Ca22chr2A_C_albicans_SC5314	194594	194812	Snf2_Peak_1734	NA	949	724	C2_01190C_A;C2_01200C_A
Ca22chr2A_C_albicans_SC5314	195002	195249	Snf2_Peak_1735	NA	670	473	C2_01190C_A;C2_01200C_A
Ca22chr2A_C_albicans_SC5314	198297	198863	Snf2_Peak_1736	647	1000	1000	C2_01200C_A
Ca22chr2A_C_albicans_SC5314	198963	201977	Snf2_Peak_1737	1000	1000	1000	C2_01200C_A;C2_01210C_A
Ca22chr2A_C_albicans_SC5314	202523	204223	Snf2_Peak_1738	1000	1000	1000	C2_01210C_A;C2_01220W_A
Ca22chr2A_C_albicans_SC5314	204299	204669	Snf2_Peak_1739	896	1000	1000	C2_01220W_A
Ca22chr2A_C_albicans_SC5314	204828	205177	Snf2_Peak_1740	NA	429	507	C2_01220W_A
Ca22chr2A_C_albicans_SC5314	208430	208697	Snf2_Peak_1741	NA	106	105	C2_01220W_A;C2_01230W_A;C2_01240C_A
Ca22chr2A_C_albicans_SC5314	214787	215695	Snf2_Peak_1742	590	684	497	C2_01260W_A;C2_01270W_A
Ca22chr2A_C_albicans_SC5314	216995	217273	Snf2_Peak_1743	NA	1000	942	C2_01270W_A;C2_01290C_A
Ca22chr2A_C_albicans_SC5314	217413	217629	Snf2_Peak_1744	NA	417	196	C2_01270W_A;C2_01290C_A
Ca22chr2A_C_albicans_SC5314	218369	218902	Snf2_Peak_1745	NA	748	722	C2_01300C_A
Ca22chr2A_C_albicans_SC5314	221256	221737	Snf2_Peak_1746	NA	262	95	C2_01300C_A
Ca22chr2A_C_albicans_SC5314	221911	223205	Snf2_Peak_1747	1000	1000	983	C2_01300C_A;C2_01310W_A
Ca22chr2A_C_albicans_SC5314	223526	223846	Snf2_Peak_1748	NA	278	369	C2_01310W_A
Ca22chr2A_C_albicans_SC5314	225948	226177	Snf2_Peak_1749	NA	536	807	C2_01310W_A;C2_01320W_A
Ca22chr2A_C_albicans_SC5314	228766	229192	Snf2_Peak_1750	134	955	628	C2_01330C_A
Ca22chr2A_C_albicans_SC5314	229279	230312	Snf2_Peak_1751	683	1000	930	C2_01330C_A;C2_01340W_A
Ca22chr2A_C_albicans_SC5314	230423	230710	Snf2_Peak_1752	NA	519	520	C2_01340W_A
Ca22chr2A_C_albicans_SC5314	230858	231192	Snf2_Peak_1753	NA	77	63	C2_01340W_A
Ca22chr2A_C_albicans_SC5314	236150	236422	Snf2_Peak_1754	NA	211	221	C2_01360C_A;C2_01370C_A
Ca22chr2A_C_albicans_SC5314	239297	239516	Snf2_Peak_1755	272	904	NA	C2_01370C_A
Ca22chr2A_C_albicans_SC5314	239874	240235	Snf2_Peak_1756	428	1000	1000	C2_01370C_A;C2_01380W_A
Ca22chr2A_C_albicans_SC5314	240457	240670	Snf2_Peak_1757	779	1000	779	C2_01380W_A
Ca22chr2A_C_albicans_SC5314	240800	241085	Snf2_Peak_1758	NA	290	166	C2_01380W_A
Ca22chr2A_C_albicans_SC5314	243282	243659	Snf2_Peak_1759	251	636	1000	C2_01380W_A;C2_01390W_A
Ca22chr2A_C_albicans_SC5314	250537	250831	Snf2_Peak_1760	NA	100	78	C2_01410C_A
Ca22chr2A_C_albicans_SC5314	250985	254267	Snf2_Peak_1761	1000	1000	895	C2_01410C_A;C2_01420C_A
Ca22chr2A_C_albicans_SC5314	260257	260550	Snf2_Peak_1762	NA	1000	1000	C2_01460C_A;C2_01470W_A
Ca22chr2A_C_albicans_SC5314	277003	277229	Snf2_Peak_1763	NA	390	311	C2_01540W_A;C2_01550W_A
Ca22chr2A_C_albicans_SC5314	283129	283589	Snf2_Peak_1764	NA	82	199	C2_01570W_A;C2_01580W_A;C2_01590W_A
Ca22chr2A_C_albicans_SC5314	283653	283926	Snf2_Peak_1765	NA	537	559	C2_01570W_A;C2_01580W_A;C2_01590W_A
Ca22chr2A_C_albicans_SC5314	284205	284709	Snf2_Peak_1766	NA	252	440	C2_01580W_A;C2_01590W_A;C2_01600C_A
Ca22chr2A_C_albicans_SC5314	286619	286967	Snf2_Peak_1767	NA	238	147	C2_01600C_A;C2_01610C_A
Ca22chr2A_C_albicans_SC5314	288845	289284	Snf2_Peak_1768	222	868	877	C2_01610C_A;C2_01620W_A
Ca22chr2A_C_albicans_SC5314	290586	290811	Snf2_Peak_1769	NA	548	485	C2_01620W_A;C2_01630W_A
Ca22chr2A_C_albicans_SC5314	304568	304795	Snf2_Peak_1770	NA	1000	690	C2_01680C_A;C2_01690W_A
Ca22chr2A_C_albicans_SC5314	309065	309511	Snf2_Peak_1771	478	863	397	C2_01700C_A;C2_01710W_A;C2_01720C_A
Ca22chr2A_C_albicans_SC5314	309692	309995	Snf2_Peak_1772	NA	495	605	C2_01700C_A;C2_01710W_A;C2_01720C_A;C2_01730W_A
Ca22chr2A_C_albicans_SC5314	310284	310638	Snf2_Peak_1773	NA	1000	1000	C2_01710W_A;C2_01720C_A;C2_01730W_A
Ca22chr2A_C_albicans_SC5314	310809	311170	Snf2_Peak_1774	NA	465	385	C2_01710W_A;C2_01720C_A;C2_01730W_A;C2_01740C_A
Ca22chr2A_C_albicans_SC5314	312687	313058	Snf2_Peak_1775	NA	23	85	C2_01740C_A
Ca22chr2A_C_albicans_SC5314	313138	313769	Snf2_Peak_1776	710	385	484	C2_01750C_A
Ca22chr2A_C_albicans_SC5314	313910	314356	Snf2_Peak_1777	674	1000	569	C2_01750C_A
Ca22chr2A_C_albicans_SC5314	315161	315472	Snf2_Peak_1778	1000	1000	NA	C2_01750C_A
Ca22chr2A_C_albicans_SC5314	315626	317979	Snf2_Peak_1779	1000	1000	1000	C2_01750C_A
Ca22chr2A_C_albicans_SC5314	318061	318463	Snf2_Peak_1780	340	920	NA
Ca22chr2A_C_albicans_SC5314	318535	318960	Snf2_Peak_1781	288	651	NA
Ca22chr2A_C_albicans_SC5314	319036	320218	Snf2_Peak_1782	800	1000	652
Ca22chr2A_C_albicans_SC5314	320407	320976	Snf2_Peak_1783	1000	1000	1000
Ca22chr2A_C_albicans_SC5314	322729	323294	Snf2_Peak_1784	475	937	748	C2_01760C_A;C2_01770C_A
Ca22chr2A_C_albicans_SC5314	323470	323724	Snf2_Peak_1785	967	1000	1000	C2_01760C_A;C2_01770C_A
Ca22chr2A_C_albicans_SC5314	323812	324419	Snf2_Peak_1786	373	258	404	C2_01760C_A;C2_01770C_A
Ca22chr2A_C_albicans_SC5314	324528	324935	Snf2_Peak_1787	1000	1000	1000
Ca22chr2A_C_albicans_SC5314	325037	325697	Snf2_Peak_1788	266	397	454
Ca22chr2A_C_albicans_SC5314	325848	326739	Snf2_Peak_1789	486	530	754	C2_01780W_A
Ca22chr2A_C_albicans_SC5314	326957	327190	Snf2_Peak_1790	NA	337	286	C2_01780W_A
Ca22chr2A_C_albicans_SC5314	340711	340944	Snf2_Peak_1791	1000	1000	746	C2_01840C_A;C2_01850W_A
Ca22chr2A_C_albicans_SC5314	347850	348482	Snf2_Peak_1792	278	515	403
Ca22chr2A_C_albicans_SC5314	348888	349289	Snf2_Peak_1793	323	768	1000
Ca22chr2A_C_albicans_SC5314	359657	359888	Snf2_Peak_1794	NA	277	475	C2_01920C_A;C2_01930C_A
Ca22chr2A_C_albicans_SC5314	360133	360528	Snf2_Peak_1795	1000	1000	1000	C2_01920C_A;C2_01930C_A
Ca22chr2A_C_albicans_SC5314	360610	360874	Snf2_Peak_1796	691	439	NA	C2_01920C_A;C2_01930C_A
Ca22chr2A_C_albicans_SC5314	360943	361412	Snf2_Peak_1797	NA	62	88	C2_01930C_A
Ca22chr2A_C_albicans_SC5314	362005	364001	Snf2_Peak_1798	1000	1000	1000	C2_01930C_A;C2_01940C_A
Ca22chr2A_C_albicans_SC5314	364299	364805	Snf2_Peak_1799	NA	123	732	C2_01940C_A;C2_01950C_A
Ca22chr2A_C_albicans_SC5314	367370	367806	Snf2_Peak_1800	NA	67	53	C2_01950C_A;C2_01960C_A
Ca22chr2A_C_albicans_SC5314	368529	369123	Snf2_Peak_1801	NA	629	540	C2_01970C_A
Ca22chr2A_C_albicans_SC5314	372767	373033	Snf2_Peak_1802	302	547	250	C2_01970C_A
Ca22chr2A_C_albicans_SC5314	373160	373523	Snf2_Peak_1803	827	942	650	C2_01970C_A;C2_01980C_A
Ca22chr2A_C_albicans_SC5314	376433	376829	Snf2_Peak_1804	500	NA	NA	C2_01980C_A
Ca22chr2A_C_albicans_SC5314	376929	377419	Snf2_Peak_1805	336	1000	1000	C2_01980C_A;C2_01990C_A
Ca22chr2A_C_albicans_SC5314	386007	386393	Snf2_Peak_1806	349	1000	1000	C2_01990C_A;C2_02000W_A
Ca22chr2A_C_albicans_SC5314	401603	401910	Snf2_Peak_1807	NA	414	510	C2_02050C_A;C2_02060C_A
Ca22chr2A_C_albicans_SC5314	422295	422624	Snf2_Peak_1808	NA	1000	1000	C2_02150C_A;C2_02160W_A
Ca22chr2A_C_albicans_SC5314	430896	431287	Snf2_Peak_1809	NA	81	455	C2_02190C_A
Ca22chr2A_C_albicans_SC5314	436242	436587	Snf2_Peak_1810	NA	158	1000	C2_02210C_A;C2_02220C_A
Ca22chr2A_C_albicans_SC5314	450802	451174	Snf2_Peak_1811	NA	158	435	C2_02240C_A;C2_02250C_A
Ca22chr2A_C_albicans_SC5314	473785	474173	Snf2_Peak_1812	552	512	NA	C2_02390W_A
Ca22chr2A_C_albicans_SC5314	528592	528894	Snf2_Peak_1813	NA	662	1000	C2_02610C_A;C2_02620W_A
Ca22chr2A_C_albicans_SC5314	535790	536067	Snf2_Peak_1814	NA	976	1000	C2_02660W_A;C2_02670C_A
Ca22chr2A_C_albicans_SC5314	571599	571951	Snf2_Peak_1815	85	NA	NA	C2_02850W_A;C2_02860W_A
Ca22chr2A_C_albicans_SC5314	572144	572419	Snf2_Peak_1816	1000	1000	1000	C2_02850W_A;C2_02860W_A
Ca22chr2A_C_albicans_SC5314	581082	581423	Snf2_Peak_1817	NA	363	568	C2_02900W_A;C2_02910W_A
Ca22chr2A_C_albicans_SC5314	582264	582677	Snf2_Peak_1818	NA	169	377	C2_02910W_A;C2_02920W_A
Ca22chr2A_C_albicans_SC5314	583045	583366	Snf2_Peak_1819	NA	91	145	C2_02910W_A;C2_02920W_A;C2_02930C_A
Ca22chr2A_C_albicans_SC5314	585605	585914	Snf2_Peak_1820	NA	1000	1000	C2_02930C_A;C2_02650C_A;C2_02940W_A
Ca22chr2A_C_albicans_SC5314	592466	595511	Snf2_Peak_1821	1000	1000	1000	C2_02970C_A;C2_02980C_A
Ca22chr2A_C_albicans_SC5314	596404	598030	Snf2_Peak_1822	1000	1000	889	C2_02980C_A;C2_02990C_A
Ca22chr2A_C_albicans_SC5314	601599	601924	Snf2_Peak_1823	NA	249	231	C2_02990C_A;C2_03000C_A
Ca22chr2A_C_albicans_SC5314	604962	605582	Snf2_Peak_1824	1000	1000	1000	C2_03010C_A;C2_03020C_A
Ca22chr2A_C_albicans_SC5314	605676	605997	Snf2_Peak_1825	524	NA	NA	C2_03010C_A;C2_03020C_A
Ca22chr2A_C_albicans_SC5314	608376	610538	Snf2_Peak_1826	1000	1000	1000	C2_03020C_A;C2_03030W_A
Ca22chr2A_C_albicans_SC5314	610625	610858	Snf2_Peak_1827	323	NA	NA	C2_03030W_A
Ca22chr2A_C_albicans_SC5314	613872	614171	Snf2_Peak_1828	NA	264	235	C2_03030W_A;C2_03040W_A;C2_03050W_A
Ca22chr2A_C_albicans_SC5314	614735	614954	Snf2_Peak_1829	NA	692	543	C2_03040W_A;C2_03050W_A
Ca22chr2A_C_albicans_SC5314	615169	615433	Snf2_Peak_1830	NA	236	199	C2_03040W_A;C2_03050W_A
Ca22chr2A_C_albicans_SC5314	616304	616621	Snf2_Peak_1831	NA	734	564	C2_03050W_A;C2_03060W_A
Ca22chr2A_C_albicans_SC5314	616836	617127	Snf2_Peak_1832	NA	735	579	C2_03050W_A;C2_03060W_A
Ca22chr2A_C_albicans_SC5314	619837	620174	Snf2_Peak_1833	242	872	1000	C2_03070C_A;C2_03080W_A
Ca22chr2A_C_albicans_SC5314	620257	620491	Snf2_Peak_1834	435	963	931	C2_03070C_A;C2_03080W_A
Ca22chr2A_C_albicans_SC5314	622971	623173	Snf2_Peak_1835	723	NA	NA	C2_03090C_A;C2_03100W_A
Ca22chr2A_C_albicans_SC5314	626428	627835	Snf2_Peak_1836	1000	1000	843	C2_03100W_A;C2_03110W_A
Ca22chr2A_C_albicans_SC5314	627962	628312	Snf2_Peak_1837	NA	285	296	C2_03110W_A
Ca22chr2A_C_albicans_SC5314	629268	629555	Snf2_Peak_1838	NA	326	588	C2_03110W_A
Ca22chr2A_C_albicans_SC5314	629856	630129	Snf2_Peak_1839	NA	136	245	C2_03110W_A;C2_03120W_A
Ca22chr2A_C_albicans_SC5314	635841	636144	Snf2_Peak_1840	NA	188	206	C2_03140C_A;C2_03150C_A
Ca22chr2A_C_albicans_SC5314	642231	642693	Snf2_Peak_1841	123	339	238	C2_03160C_A;C2_03170W_A
Ca22chr2A_C_albicans_SC5314	642755	643069	Snf2_Peak_1842	67	446	775	C2_03160C_A;C2_03170W_A
Ca22chr2A_C_albicans_SC5314	654670	655174	Snf2_Peak_1843	255	665	632	C2_03180C_A;C2_03200W_A
Ca22chr2A_C_albicans_SC5314	655408	655952	Snf2_Peak_1844	NA	688	421	C2_03200W_A
Ca22chr2A_C_albicans_SC5314	657054	663799	Snf2_Peak_1845	1000	1000	1000	C2_03200W_A;C2_03210W_A;C2_03220C_A;C2_03230C_A
Ca22chr2A_C_albicans_SC5314	664241	664655	Snf2_Peak_1846	532	NA	982	C2_03230C_A;C2_03240C_A
Ca22chr2A_C_albicans_SC5314	664744	664965	Snf2_Peak_1847	1000	NA	NA	C2_03230C_A;C2_03240C_A
Ca22chr2A_C_albicans_SC5314	665064	665268	Snf2_Peak_1848	NA	605	281	C2_03230C_A;C2_03240C_A
Ca22chr2A_C_albicans_SC5314	669861	670161	Snf2_Peak_1849	NA	1000	1000	C2_03240C_A
Ca22chr2A_C_albicans_SC5314	670612	670893	Snf2_Peak_1850	NA	194	225
Ca22chr2A_C_albicans_SC5314	671868	672248	Snf2_Peak_1851	605	1000	1000	C2_03250W_A
Ca22chr2A_C_albicans_SC5314	673709	674055	Snf2_Peak_1852	NA	522	340	C2_03250W_A;C2_03260W_A
Ca22chr2A_C_albicans_SC5314	674215	675544	Snf2_Peak_1853	1000	937	456	C2_03250W_A;C2_03260W_A;C2_03270W_A
Ca22chr2A_C_albicans_SC5314	676188	676662	Snf2_Peak_1854	NA	315	196	C2_03270W_A;C2_03280W_A
Ca22chr2A_C_albicans_SC5314	676900	677225	Snf2_Peak_1855	NA	235	248	C2_03270W_A;C2_03280W_A
Ca22chr2A_C_albicans_SC5314	679469	679744	Snf2_Peak_1856	NA	456	490	C2_03280W_A;C2_03290W_A
Ca22chr2A_C_albicans_SC5314	680125	680437	Snf2_Peak_1857	NA	529	616	C2_03280W_A;C2_03290W_A;C2_03300W_A
Ca22chr2A_C_albicans_SC5314	682941	683227	Snf2_Peak_1858	257	786	601	C2_03300W_A;C2_03310C_A;C2_03320W_A
Ca22chr2A_C_albicans_SC5314	683416	683627	Snf2_Peak_1859	910	NA	NA	C2_03310C_A;C2_03320W_A
Ca22chr2A_C_albicans_SC5314	683719	683976	Snf2_Peak_1860	45	614	152	C2_03310C_A;C2_03320W_A
Ca22chr2A_C_albicans_SC5314	693023	693233	Snf2_Peak_1861	798	NA	NA	C2_03330C_A;C2_03340W_A
Ca22chr2A_C_albicans_SC5314	702098	702447	Snf2_Peak_1862	NA	253	240	C2_03370W_A;C2_03380W_A
Ca22chr2A_C_albicans_SC5314	709276	709666	Snf2_Peak_1863	NA	314	214	C2_03390C_A;C2_03400C_A
Ca22chr2A_C_albicans_SC5314	709885	710264	Snf2_Peak_1864	NA	96	80	C2_03390C_A;C2_03400C_A
Ca22chr2A_C_albicans_SC5314	712199	712534	Snf2_Peak_1865	NA	708	1000	C2_03400C_A;C2_03410W_A
Ca22chr2A_C_albicans_SC5314	719021	719276	Snf2_Peak_1866	NA	361	177	C2_03420C_A;C2_03430W_A;C2_03440W_A
Ca22chr2A_C_albicans_SC5314	723250	723599	Snf2_Peak_1867	NA	694	585	C2_03460C_A;C2_03470C_A
Ca22chr2A_C_albicans_SC5314	724066	724441	Snf2_Peak_1868	NA	333	190	C2_03460C_A;C2_03470C_A;C2_03480C_A;C2_03490C_A
Ca22chr2A_C_albicans_SC5314	724714	725330	Snf2_Peak_1869	847	1000	316	C2_03470C_A;C2_03480C_A;C2_03490C_A
Ca22chr2A_C_albicans_SC5314	726248	726615	Snf2_Peak_1870	NA	644	806	C2_03490C_A
Ca22chr2A_C_albicans_SC5314	726821	728030	Snf2_Peak_1871	625	1000	1000	C2_03490C_A;C2_03500W_A
Ca22chr2A_C_albicans_SC5314	731781	733562	Snf2_Peak_1872	1000	1000	411	C2_03500W_A
Ca22chr2A_C_albicans_SC5314	734066	740866	Snf2_Peak_1873	1000	1000	970	C2_03520C_A
Ca22chr2A_C_albicans_SC5314	742073	742691	Snf2_Peak_1874	179	639	186	C2_03520C_A
Ca22chr2A_C_albicans_SC5314	742759	747425	Snf2_Peak_1875	1000	1000	1000	C2_03520C_A;C2_03530W_A
Ca22chr2A_C_albicans_SC5314	748381	750002	Snf2_Peak_1876	1000	1000	1000	C2_03530W_A;C2_03540W_A
Ca22chr2A_C_albicans_SC5314	756052	756347	Snf2_Peak_1877	NA	362	312	C2_03560C_A;C2_03570C_A
Ca22chr2A_C_albicans_SC5314	762437	762881	Snf2_Peak_1878	NA	54	527	C2_03600W_A;C2_03610W_A
Ca22chr2A_C_albicans_SC5314	771423	771705	Snf2_Peak_1879	NA	1000	978	C2_03640W_A;C2_03660W_A
Ca22chr2A_C_albicans_SC5314	771902	772172	Snf2_Peak_1880	NA	359	469	C2_03640W_A;C2_03660W_A;C2_03670W_A
Ca22chr2A_C_albicans_SC5314	790348	790685	Snf2_Peak_1881	NA	773	459	C2_03720W_A;C2_03730W_A;C2_03740W_A;C2_03750W_A
Ca22chr2A_C_albicans_SC5314	800984	801512	Snf2_Peak_1882	NA	233	377	C2_03780C_A;C2_03790C_A;C2_03800C_A
Ca22chr2A_C_albicans_SC5314	809887	810529	Snf2_Peak_1883	NA	119	1000	C2_03830W_A;C2_03840C_A;C2_03850W_A;C2_03860W_A;C2_03870W_A
Ca22chr2A_C_albicans_SC5314	828205	828577	Snf2_Peak_1884	802	1000	1000	C2_03940C_A
Ca22chr2A_C_albicans_SC5314	828714	829439	Snf2_Peak_1885	78	335	239	C2_03940C_A;C2_03950W_A
Ca22chr2A_C_albicans_SC5314	829695	830200	Snf2_Peak_1886	NA	864	1000	C2_03950W_A
Ca22chr2A_C_albicans_SC5314	847055	847337	Snf2_Peak_1887	NA	353	370	C2_04040C_A;C2_04050C_A
Ca22chr2A_C_albicans_SC5314	853935	855019	Snf2_Peak_1888	648	1000	941	C2_04050C_A;C2_04060C_A
Ca22chr2A_C_albicans_SC5314	857548	857954	Snf2_Peak_1889	103	734	476	C2_04060C_A;C2_04070C_A;C2_04080W_A
Ca22chr2A_C_albicans_SC5314	858027	858270	Snf2_Peak_1890	643	1000	718	C2_04060C_A;C2_04070C_A;C2_04080W_A
Ca22chr2A_C_albicans_SC5314	869650	869973	Snf2_Peak_1891	NA	1000	1000	C2_04120C_A;C2_04130W_A
Ca22chr2A_C_albicans_SC5314	875481	875792	Snf2_Peak_1892	NA	528	719	C2_04140W_A;C2_04150C_A;C2_04160W_A;C2_04170C_A
Ca22chr2A_C_albicans_SC5314	876528	876846	Snf2_Peak_1893	NA	255	324	C2_04160W_A;C2_04170C_A;C2_04180C_A
Ca22chr2A_C_albicans_SC5314	880219	880567	Snf2_Peak_1894	NA	1000	1000	C2_04190C_A;C2_04200W_A
Ca22chr2A_C_albicans_SC5314	887248	887591	Snf2_Peak_1895	NA	1000	1000	C2_04220C_A;C2_04230W_A
Ca22chr2A_C_albicans_SC5314	890684	890988	Snf2_Peak_1896	NA	1000	1000	C2_04240C_A;C2_04250W_A
Ca22chr2A_C_albicans_SC5314	892453	892799	Snf2_Peak_1897	NA	149	403	C2_04250W_A;C2_04260W_A
Ca22chr2A_C_albicans_SC5314	896174	896400	Snf2_Peak_1898	122	NA	NA	C2_04270W_A
Ca22chr2A_C_albicans_SC5314	896490	897503	Snf2_Peak_1899	848	1000	1000	C2_04270W_A;C2_04280W_A
Ca22chr2A_C_albicans_SC5314	897611	898133	Snf2_Peak_1900	428	947	762	C2_04280W_A
Ca22chr2A_C_albicans_SC5314	898349	899049	Snf2_Peak_1901	1000	1000	1000	C2_04280W_A;C2_04290W_A
Ca22chr2A_C_albicans_SC5314	899110	899638	Snf2_Peak_1902	310	369	421	C2_04280W_A;C2_04290W_A
Ca22chr2A_C_albicans_SC5314	901340	901656	Snf2_Peak_1903	NA	843	924	C2_04280W_A;C2_04290W_A;C2_04300C_A;C2_04310W_A
Ca22chr2A_C_albicans_SC5314	901831	902203	Snf2_Peak_1904	161	858	962	C2_04300C_A;C2_04310W_A
Ca22chr2A_C_albicans_SC5314	907511	907843	Snf2_Peak_1905	NA	185	122	C2_04330C_A;C2_04340C_A;C2_04350C_A
Ca22chr2A_C_albicans_SC5314	911033	911276	Snf2_Peak_1906	NA	1000	1000	C2_04350C_A;C2_04360W_A
Ca22chr2A_C_albicans_SC5314	920088	920440	Snf2_Peak_1907	NA	1000	1000	C2_04390W_A;C2_04400W_A
Ca22chr2A_C_albicans_SC5314	939621	940182	Snf2_Peak_1908	NA	378	343	C2_04490W_A;C2_04500W_A
Ca22chr2A_C_albicans_SC5314	954349	954718	Snf2_Peak_1909	NA	884	1000	C2_04550C_A;C2_04560W_A
Ca22chr2A_C_albicans_SC5314	959807	960152	Snf2_Peak_1910	NA	105	294	C2_04580W_A;C2_04590C_A
Ca22chr2A_C_albicans_SC5314	962410	962775	Snf2_Peak_1911	NA	1000	1000	C2_04600C_A;C2_04610C_A
Ca22chr2A_C_albicans_SC5314	962947	964573	Snf2_Peak_1912	806	NA	244	C2_04610C_A;C2_04620W_A
Ca22chr2A_C_albicans_SC5314	964632	965017	Snf2_Peak_1913	1000	1000	1000	C2_04620W_A
Ca22chr2A_C_albicans_SC5314	968778	969142	Snf2_Peak_1914	NA	687	1000	C2_04620W_A
Ca22chr2A_C_albicans_SC5314	969327	969682	Snf2_Peak_1915	783	1000	1000
Ca22chr2A_C_albicans_SC5314	969810	970359	Snf2_Peak_1916	943	1000	1000
Ca22chr2A_C_albicans_SC5314	970546	971100	Snf2_Peak_1917	531	1000	1000	C2_04640C_A
Ca22chr2A_C_albicans_SC5314	976563	976880	Snf2_Peak_1918	NA	832	519	C2_04650C_A;C2_04660C_A
Ca22chr2A_C_albicans_SC5314	978939	980749	Snf2_Peak_1919	1000	1000	1000	C2_04660C_A;C2_04670W_A;C2_04680W_A
Ca22chr2A_C_albicans_SC5314	991015	991321	Snf2_Peak_1920	NA	1000	1000	C2_04720C_A;C2_04730W_A
Ca22chr2A_C_albicans_SC5314	994317	994901	Snf2_Peak_1921	851	1000	1000	C2_04740C_A;C2_04750W_A
Ca22chr2A_C_albicans_SC5314	1012314	1012629	Snf2_Peak_1922	NA	443	544	C2_04830W_A;C2_04850C_A
Ca22chr2A_C_albicans_SC5314	1014468	1014673	Snf2_Peak_1923	34	NA	NA	C2_04850C_A
Ca22chr2A_C_albicans_SC5314	1014801	1015170	Snf2_Peak_1924	1000	1000	1000	C2_04850C_A;C2_04860W_A
Ca22chr2A_C_albicans_SC5314	1015303	1015599	Snf2_Peak_1925	NA	726	960	C2_04850C_A;C2_04860W_A
Ca22chr2A_C_albicans_SC5314	1031986	1032218	Snf2_Peak_1926	NA	701	683	C2_04940C_A;C2_04950C_A
Ca22chr2A_C_albicans_SC5314	1035484	1035972	Snf2_Peak_1927	457	1000	1000	C2_04960C_A;C2_04970W_A
Ca22chr2A_C_albicans_SC5314	1041958	1042375	Snf2_Peak_1928	NA	1000	910	C2_05000C_A;C2_05010W_A;C2_05020W_A
Ca22chr2A_C_albicans_SC5314	1077171	1077383	Snf2_Peak_1929	NA	1000	1000	C2_05230C_A;C2_05240C_A;C2_05250C_A
Ca22chr2A_C_albicans_SC5314	1078787	1079099	Snf2_Peak_1930	172	628	686	C2_05250C_A
Ca22chr2A_C_albicans_SC5314	1079393	1080237	Snf2_Peak_1931	1000	1000	1000	C2_05250C_A
Ca22chr2A_C_albicans_SC5314	1081608	1081919	Snf2_Peak_1932	377	784	1000
Ca22chr2A_C_albicans_SC5314	1082074	1082277	Snf2_Peak_1933	262	NA	NA
Ca22chr2A_C_albicans_SC5314	1082558	1082854	Snf2_Peak_1934	317	648	553	C2_05260W_A
Ca22chr2A_C_albicans_SC5314	1092812	1093031	Snf2_Peak_1935	NA	615	447	C2_05300C_A;C2_05310C_A;C2_05320W_A
Ca22chr2A_C_albicans_SC5314	1104210	1104422	Snf2_Peak_1936	583	1000	1000	C2_05370C_A
Ca22chr2A_C_albicans_SC5314	1117255	1117712	Snf2_Peak_1937	NA	387	574	C2_05440W_A;C2_05450C_A;C2_05460W_A
Ca22chr2A_C_albicans_SC5314	1117834	1118252	Snf2_Peak_1938	486	1000	867	C2_05450C_A;C2_05460W_A
Ca22chr2A_C_albicans_SC5314	1121957	1122277	Snf2_Peak_1939	NA	536	517	C2_05470W_A;C2_05480C_A;C2_05490W_A;C2_05500W_A
Ca22chr2A_C_albicans_SC5314	1131748	1133654	Snf2_Peak_1940	1000	1000	1000	C2_05570C_A
Ca22chr2A_C_albicans_SC5314	1133758	1134580	Snf2_Peak_1941	1000	1000	NA	C2_05580W_A
Ca22chr2A_C_albicans_SC5314	1140387	1140732	Snf2_Peak_1942	NA	496	611	C2_05590C_A;C2_05600W_A;C2_05610C_A
Ca22chr2A_C_albicans_SC5314	1140975	1141283	Snf2_Peak_1943	NA	716	999	C2_05590C_A;C2_05600W_A;C2_05610C_A
Ca22chr2A_C_albicans_SC5314	1142433	1142664	Snf2_Peak_1944	NA	494	676	C2_05610C_A;C2_05620W_A
Ca22chr2A_C_albicans_SC5314	1143884	1144561	Snf2_Peak_1945	174	1000	897	C2_05620W_A;C2_05630C_A
Ca22chr2A_C_albicans_SC5314	1144634	1145056	Snf2_Peak_1946	92	437	385	C2_05630C_A
Ca22chr2A_C_albicans_SC5314	1145123	1146646	Snf2_Peak_1947	1000	1000	NA
Ca22chr2A_C_albicans_SC5314	1146699	1147642	Snf2_Peak_1948	949	835	1000
Ca22chr2A_C_albicans_SC5314	1147743	1148126	Snf2_Peak_1949	96	283	201
Ca22chr2A_C_albicans_SC5314	1148877	1149533	Snf2_Peak_1950	35	294	282	C2_05640W_A
Ca22chr2A_C_albicans_SC5314	1156792	1157034	Snf2_Peak_1951	NA	42	27	C2_05660W_A
Ca22chr2A_C_albicans_SC5314	1164452	1164756	Snf2_Peak_1952	NA	679	695	C2_05680W_A;C2_05690C_A;C2_05700W_A
Ca22chr2A_C_albicans_SC5314	1165253	1165553	Snf2_Peak_1953	NA	221	221	C2_05690C_A;C2_05700W_A
Ca22chr2A_C_albicans_SC5314	1167660	1167965	Snf2_Peak_1954	NA	362	411	C2_05700W_A;C2_05710C_A;C2_05720C_A
Ca22chr2A_C_albicans_SC5314	1176498	1176709	Snf2_Peak_1955	NA	449	471	C2_05750W_A;C2_05760C_A
Ca22chr2A_C_albicans_SC5314	1177641	1177860	Snf2_Peak_1956	399	NA	NA	C2_05770W_A
Ca22chr2A_C_albicans_SC5314	1188423	1188637	Snf2_Peak_1957	534	569	664	C2_05810W_A
Ca22chr2A_C_albicans_SC5314	1211047	1211425	Snf2_Peak_1958	NA	149	361	C2_05910W_A;C2_05920C_A;C2_05930W_A;C2_05940C_A
Ca22chr2A_C_albicans_SC5314	1211755	1212096	Snf2_Peak_1959	NA	247	225	C2_05910W_A;C2_05920C_A;C2_05930W_A;C2_05940C_A
Ca22chr2A_C_albicans_SC5314	1214465	1214737	Snf2_Peak_1960	NA	284	182	C2_05940C_A;C2_05950C_A
Ca22chr2A_C_albicans_SC5314	1220314	1220571	Snf2_Peak_1961	NA	387	587	C2_05980C_A;C2_05990C_A
Ca22chr2A_C_albicans_SC5314	1222753	1223108	Snf2_Peak_1962	112	638	1000	C2_05990C_A;C2_06000W_A
Ca22chr2A_C_albicans_SC5314	1230878	1232367	Snf2_Peak_1963	1000	1000	1000	C2_06010W_A;C2_06020W_A
Ca22chr2A_C_albicans_SC5314	1237559	1237838	Snf2_Peak_1964	NA	391	473	C2_06040C_A;C2_06050C_A;C2_06060C_A
Ca22chr2A_C_albicans_SC5314	1238432	1238733	Snf2_Peak_1965	NA	948	1000	C2_06040C_A;C2_06050C_A;C2_06060C_A;C2_06070W_A
Ca22chr2A_C_albicans_SC5314	1275128	1275489	Snf2_Peak_1966	NA	476	1000	C2_06250C_A;C2_06260W_A;C2_06270W_A
Ca22chr2A_C_albicans_SC5314	1283828	1284193	Snf2_Peak_1967	115	465	547
Ca22chr2A_C_albicans_SC5314	1284358	1284614	Snf2_Peak_1968	941	1000	764	C2_06320W_A
Ca22chr2A_C_albicans_SC5314	1301100	1301508	Snf2_Peak_1969	NA	783	884	C2_06360C_A;C2_06370C_A;C2_06390C_A
Ca22chr2A_C_albicans_SC5314	1304336	1304687	Snf2_Peak_1970	NA	1000	1000	C2_06390C_A;C2_06400C_A;C2_06410W_A;C2_06420C_A
Ca22chr2A_C_albicans_SC5314	1308251	1308547	Snf2_Peak_1971	161	439	278	C2_06420C_A
Ca22chr2A_C_albicans_SC5314	1308721	1309513	Snf2_Peak_1972	1000	1000	562	C2_06420C_A;C2_06430C_A
Ca22chr2A_C_albicans_SC5314	1309614	1310457	Snf2_Peak_1973	398	767	681	C2_06430C_A;C2_06440C_A
Ca22chr2A_C_albicans_SC5314	1310657	1311014	Snf2_Peak_1974	NA	208	212	C2_06430C_A;C2_06440C_A
Ca22chr2A_C_albicans_SC5314	1311087	1312266	Snf2_Peak_1975	505	477	274	C2_06430C_A;C2_06440C_A
Ca22chr2A_C_albicans_SC5314	1313475	1315260	Snf2_Peak_1976	1000	1000	1000	C2_06460W_A
Ca22chr2A_C_albicans_SC5314	1315714	1317375	Snf2_Peak_1977	820	1000	88	C2_06460W_A;C2_06470W_A
Ca22chr2A_C_albicans_SC5314	1318166	1318502	Snf2_Peak_1978	NA	237	213	C2_06470W_A;C2_06480W_A
Ca22chr2A_C_albicans_SC5314	1319856	1320135	Snf2_Peak_1979	NA	250	208	C2_06480W_A;C2_06490W_A
Ca22chr2A_C_albicans_SC5314	1320758	1321066	Snf2_Peak_1980	NA	387	418	C2_06490W_A;C2_06500W_A;C2_06510W_A
Ca22chr2A_C_albicans_SC5314	1321503	1322088	Snf2_Peak_1981	NA	495	249	C2_06490W_A;C2_06500W_A;C2_06510W_A;C2_06520C_A
Ca22chr2A_C_albicans_SC5314	1323657	1324002	Snf2_Peak_1982	NA	626	483	C2_06510W_A;C2_06520C_A;C2_06530W_A
Ca22chr2A_C_albicans_SC5314	1329459	1329971	Snf2_Peak_1983	526	1000	597	C2_06540C_A;C2_06550W_A
Ca22chr2A_C_albicans_SC5314	1330022	1330409	Snf2_Peak_1984	NA	108	154	C2_06540C_A;C2_06550W_A
Ca22chr2A_C_albicans_SC5314	1331295	1334803	Snf2_Peak_1985	1000	1000	1000	C2_06550W_A;C2_06560W_A;C2_06570C_A;C2_06590C_A
Ca22chr2A_C_albicans_SC5314	1335277	1335722	Snf2_Peak_1986	NA	135	130	C2_06590C_A
Ca22chr2A_C_albicans_SC5314	1335822	1341569	Snf2_Peak_1987	1000	1000	1000	C2_06590C_A;C2_06600W_A
Ca22chr2A_C_albicans_SC5314	1343730	1343964	Snf2_Peak_1988	NA	170	70	C2_06600W_A
Ca22chr2A_C_albicans_SC5314	1344369	1344710	Snf2_Peak_1989	326	1000	1000	C2_06600W_A;C2_06610C_A
Ca22chr2A_C_albicans_SC5314	1344845	1345075	Snf2_Peak_1990	1000	1000	542	C2_06600W_A;C2_06610C_A
Ca22chr2A_C_albicans_SC5314	1345182	1345533	Snf2_Peak_1991	146	773	885	C2_06610C_A
Ca22chr2A_C_albicans_SC5314	1345627	1345872	Snf2_Peak_1992	114	NA	141	C2_06610C_A
Ca22chr2A_C_albicans_SC5314	1346353	1346744	Snf2_Peak_1993	182	570	NA	C2_06620W_A
Ca22chr2A_C_albicans_SC5314	1346861	1347205	Snf2_Peak_1994	NA	686	724	C2_06620W_A
Ca22chr2A_C_albicans_SC5314	1347271	1347497	Snf2_Peak_1995	NA	163	205	C2_06620W_A
Ca22chr2A_C_albicans_SC5314	1348498	1348916	Snf2_Peak_1996	388	1000	729	C2_06620W_A;C2_06630C_A
Ca22chr2A_C_albicans_SC5314	1349019	1349238	Snf2_Peak_1997	1000	1000	682	C2_06620W_A;C2_06630C_A
Ca22chr2A_C_albicans_SC5314	1349363	1350619	Snf2_Peak_1998	1000	1000	1000	C2_06630C_A;C2_06640C_A
Ca22chr2A_C_albicans_SC5314	1354453	1354797	Snf2_Peak_1999	NA	100	93	C2_06640C_A;C2_06650C_A
[truncated: 4,980 more rows]
